# Supplementary material for: Age influences on the molecular presentation of tumours
Source: Nat Commun. 2022 Jan 11;13:208. doi: 10.1038/s41467-021-27889-y (PMC8752853; doi:10.1038/s41467-021-27889-y)
Supplement: Supplementary file 3 — Supplementary Data 1 [file 41467_2021_27889_MOESM3_ESM.xlsx]

## Sheet: ModelDetails
# Supplementary Table 1-1: Independent variables included in multivariate linear/logistic regression for each tumour context.
		Multivariate model variables																			Was the multivariable model used?						Notes
		TumourSubtype	Sex	Age	Ancestry	Stage	Grade	HistologicalSubtype	SmokingStatus	ERStatus	PRStatus	HER2Status	Menopause	Pregnancies	Subsite	MSI	AlcoholHistory	Hepatitis	PSA	Project	PGA	SNVDensity	SubclonalArchitecture	MutationSignatures	CNA	SNVs
TCGA	BLCA		x	x	x	x	x	x	x												no	no	NA	yes	yes	yes
	BRCA		x	x	x			x		x	x	x									yes	yes	NA	yes	yes	yes
	CESC			x	x		x		x				x	x							no	yes	NA	no	yes	yes
	COther AncestryDREAD		x	x	x	x		x							x	x					no	yes	NA	no	yes	yes
	GBM		x	x	x			x													no	yes	NA	yes	yes	yes
	HNSC		x	x	x	x			x						x						yes	yes	NA	yes	yes	yes
	KIRC		x	x	x	x	x														yes	yes	NA	yes	yes	yes
	KIRP		x	x	x	x			x												no	yes	NA	yes	yes	yes
	LAML		x	x	x																no	yes	NA	yes	yes	no
	LGG		x	x	x		x	x													yes	yes	NA	yes	yes	yes
	LIHC		x	x	x	x	x										x	x			yes	yes	NA	yes	yes	yes
	LUAD		x	x	x	x			x												yes	yes	NA	yes	yes	yes
	LUSC		x	x	x	x			x						x						yes	yes	NA	yes	yes	yes
	OV			x	x		x														no	no	NA	yes	yes	yes
	PAAD		x	x	x	x									x						no	no	NA	yes	no	yes
	PCPG		x	x	x																no	yes	NA	yes	no	yes
	PRAD			x	x														x		yes	yes	NA	yes	yes	yes
	SARC		x	x	x			x							x						yes	yes	NA	no	yes	yes
	SKCM		x	x	x	x									x						no	yes	NA	yes	yes	yes
	ESCA		x	x	x	x		x
	STAD		x	x	x	x		x													yes	yes	NA	yes	yes	yes
	THCA		x	x	x	x															yes	yes	NA	yes	yes	yes
	THYM		x	x	x																no	yes	NA	yes	yes	no
	UCEC			x	x	x							x								yes	no	NA	yes	yes	yes
	TCGA-Pan-cancer	x	x	x	x																yes	yes	NA	yes	yes	yes
PCAWG	Biliary-AdenoCA		x	x	x			x												x	no	no	no	no	no	no	No regression done-no putative age-associations after univariate modeling
	Bladder-TCC		x	x	x			x													no	no	no	no	no	yes
	Breast-AdenoCA		x	x	x			x												x	yes	yes	no	yes	yes	no
	Cervix-SCC			x	x																no	no	no	no	no	no	No regression done-no putative age-associations after univariate modeling
	CNS-GBM		x	x	x																no	yes	no	no	no	yes
	CNS-Medullo		x	x	x	x		x													no	yes	yes	yes	yes	yes
	CNS-Oligo		x	x	x																no	yes	no	no	no	no
	CNS-PiloAstro		x	x																	no	yes	no	no	no	no
	ColoRect-AdenoCA		x	x	x			x												x	no	no	no	no	no	yes
	Eso-AdenoCA		x	x	x																no	no	no	no	no	no	No regression done-no putative age-associations after univariate modeling
	Head-SCC		x	x	x															x	no	yes	yes	yes	no	no
	Kidney-ChRCC		x	x	x																no	yes	no	no	no	no
	Kidney-RCC		x	x	x			x												x	no	yes	yes	yes	yes	yes
	Liver-HCC		x	x	x			x													no	yes	no	yes	yes	no
	Lung-AdenoCA		x	x	x			x													no	no	yes	no	no	no
	Lung-SCC		x	x	x			x													no	no	no	no	no	no	No regression done-no putative age-associations after univariate modeling
	Lymph-BNHL		x	x	x			x													yes	yes	no	yes	yes	yes
	Lymph-CLL		x	x		x															no	yes	no	yes	no	no
	Myeloid-MPN		x	x				x													no	no	no	no	no	no
	Ovary-AdenoCA			x	x			x												x	yes	no	no	yes	yes	no
	Panc-AdenoCA		x	x	x			x												x	no	yes	no	yes	no	no
	Panc-Endocrine		x	x	x															x	no	yes	no	yes	no	no
	Prost-AdenoCA			x	x															x	yes	yes	yes	yes	yes	yes
	Skin-Melanoma		x	x	x															x	no	no	yes	yes	no	yes
	Stomach-AdenoCA		x	x	x			x												x	no	yes	yes	no	no	yes
	Thy-AdenoCA		x	x	x			x													yes	yes	yes	no	no	yes
	Uterus-AdenoCA			x	x			x													no	yes	no	no	yes	yes
	PCAWG-Pan-cancer	x	x	x	x																yes	yes	yes	yes	yes	yes
AACR-GENIE	Bladder Cancer		x	x	x															x	no	yes	NA	NA	yes	no
	Breast Carcinoma		x	x	x															x	no	yes	NA	NA	no	yes
	Biliary Cancer		x	x	x															x	no	no	NA	NA	no	no
	Cervical Cancer			x	x															x	no	no	NA	NA	no	yes
	Colorectal Cancer		x	x	x															x	no	yes	NA	NA	yes	yes
	Glioblastoma		x	x	x															x	no	no	NA	NA	yes	yes
	Pilocytic Astrocytoma																				no	no	NA	NA	no	no
	Head and Neck Carcinoma		x	x	x		x													x	no	yes	NA	NA	no	yes
	Clear Cell Renal Cell Carcinoma		x	x	x																no	yes	NA	NA	no	no
	Chromophobe Renal cell Carcinoma		x	x	x																no	no	NA	NA	no	no
	Papillary Cell Renal Cell Carcinoma		x	x	x																no	no	NA	NA	no	no
	Non-Hodgkin Lymphoma		x	x	x															x	no	no	NA	NA	no	no
	Lower Grade Glioma		x	x	x															x	no	yes	NA	NA	no	yes
	Hepatocellular Carcinoma		x	x	x															x	no	yes	NA	NA	yes	no
	Lung Adenocarcinoma		x	x	x																yes	no	NA	NA	yes	no
	Lung Squamous Cell Carcinoma		x	x	x																no	no	NA	NA	no	no
	Ovarian Cancer			x	x		x													x	yes	no	NA	NA	yes	no
	Pancreatic Cancer		x	x	x		x													x	no	yes	NA	NA	no	no
	Pancreatic Endocrine Cancer		x	x	x																no	no	NA	NA	no	no
	Prostate Cancer			x	x																yes	no	NA	NA	yes	yes
	Sarcoma		x	x	x																no	yes	NA	NA	yes	no
	Melanoma		x	x	x															x	no	no	NA	NA	yes	yes
	Stomach Adenocarcinoma		x	x	x															x	yes	yes	NA	NA	no	no
	Esogapheal Carcinoma		x	x	x															x	yes	yes	NA	NA	no	no
	Thyroid Cancer		x	x	x		x													x	no	yes	NA	NA	yes	no
	Thymic Tumor		x	x	x															x	no	no	NA	NA	no	no
	Endometrial Carcinoma			x	x																no	no	NA	NA	no	no
	AACR-GENIE-Pan-cancer		x	x	x															x	yes	no	NA	NA	yes	yes

## Sheet: TumourTypes
# Supplementary Table 1-2: Tumour-type mappings across TCGA, PCAWG & AACR GENIE, and age breakdown showing min-max (median)
Tumour.Type	TCGA.Tumour.Type	TCGA.Age	PCAWG.Tumour.Type	PCAWG.Age	AACR.GENIE.Tumour.Type	AACR.GENIE.Age
Bladder Cancer	BLCA	34-90 (69)	Bladder-TCC	34-84 (65)	BLAD, BLCA, BLSC, SCB, SCBC, SRCBC, UA, UAD, UCU, USCC, UTUC	26-90.1 (67)
Breast Carcinoma	BRCA	26-90 (59)	Breast-AdenoCA	30-89 (56)	ACBC, IDC, IMMC, MBC, MDLC, BNNOS, BRCA, BRCANOS, BRCNOS, SPC	19-90.1 (55)
Breast Lobular Carcinoma	-	-	Breast-LobularCA	40-76 (52.5)	ILC	35-83.1 (59)
Biliary Cancer	-	-	Biliary-AdenoCA	37-84 (64)	CHOL, EHCH, GBC, IHCH, PHCH, GBAD	24-85.1 (64)
Cervical Cancer	CESC	20-88 (46)	Cervix-SCC	21-58 (39)	CEAS, CECC, CEMN, CEMU, CESC, ECAD, GCEMU, ICEMU, MCCE, SCCE, CENE	26-72 (48)
Colorectal Cancer	COther AncestryDREAD	31-90 (68)	ColoRect-AdenoCA	31-89 (67.5)	CMC, COther AncestryD, COther AncestryDREAD, MACR, READ, SRCCR	18-90.1 (56)
Glioblastoma	GBM	21-89 (62)	CNS-GBM	21-76 (59)	GBM, GB	18-90.1 (60)
Medulloblastoma	-	-	CNS-Medullo	18-49 (26)	MBL	28-72 (46)
Pilocytic Astrocytoma	-	-	CNS-PiloAstro	20-50 (24)	PAST	29-44 (36.5)
Head and Neck Carcinoma	HNSC	19-90 (61)	Head-SCC	19-76 (53)	CCOC, EMYOCA, HNNE, HNSC, HNSCUP, HPHSC, LXSC, NPC, OCSC, ODGC, OPHSC, SNA, SNSC, SNUC, OHNCA	28-90.1 (59)
Clear Cell Renal Cell Carcinoma	KIRC	26-90 (61)	Kidney-RCC	38-84 (60)	CCRCC	31-85.1 (60)
Chromophobe Renal cell Carcinoma	KICH	26-86 (50)	Kidney-ChRCC	28-86 (47.5)	CHRCC	30-73 (56)
Papillary Cell Renal Cell Carcinoma	KIRP	28-88 (61)	-	-	PRCC	36-77.1 (60)
Non-Hodgkin Lymphoma	-	-	Lymph-BNHL	18-85 (62)	AITL, ALCL, FL, MCL, MYCF, MZL, NHL, WM	29-84.1 (60)
Chronic Lymphocytic Leukemia	-	-	Lymph-CLL	40-86 (61)	CLLSLL	44-72 (67)
Acute Myeloid Leukemia	LAML	18-88 (58)	Myeloid-AML	35-75 (50)	AML	-
Myeloid-MPN	-	-	Myeloid-MPN	27-85 (54)	NA	-
Lower Grade Glioma	LGG	18-87 (41)	CNS-Oligo	21-62 (42)	ODG, AODG	21-81.1 (48)
Hepatocellular Carcinoma	LIHC	18-90 (61)	Liver-HCC	23-89 (67)	FLC, HCC, HCCIHCH, LIHB	18-90.1 (63)
Lung Adenocarcinoma	LUAD	38-88 (67)	Lung-AdenoCA	41-81 (65.5)	LUAD	22-90.1 (68)
Lung Squamous Cell Carcinoma	LUSC	40-85 (68)	Lung-SCC	47-83 (68)	LUSC	30-90.1 (68)
Ovarian Cancer	OV	26-89 (59)	Ovary-AdenoCA	39-81 (60)	OOVC, OSMAD, SBMOV, CCOV, EOV, HGONEC, HGSOC, LGSOC, MOV, MXOV, OCS, OSMCA, OVT, SBOV, SCCO, SOC	26-84.1 (59)
Pancreatic Cancer	PAAD	35-85 (66)	Panc-AdenoCA	34-90 (67)	IPMN, MCN, PAAC, PAAD, PAASC, PB, PSC, SPN, UCP	32-90.1 (67)
Pancreatic Endocrine Cancer	-	-	Panc-Endocrine	20-81 (59)	PANET	36-85.1 (58)
Pheochromocytoma	PCPG	19-83 (46)	-	-	PHC	26-59 (41.5)
Prostate Cancer	PRAD	41-78 (61)	Prost-AdenoCA	38-80 (59)	PRAD	43-90.1 (65)
Sarcoma	SARC	20-90 (60)	-	Inf--Inf (NA)	SARCNOS	18-84.1 (52)
Melanoma	SKCM	18-87 (55.5)	Skin-Melanoma	19-87 (57.5)	ACRM, ARMM, DESM, ESMM, HNMUCM, MUP, PCNSM, SKCM, UM, URMM, VMM	24-90.1 (64)
Stomach Adenocarcinoma	STAD	34-90 (67)	Stomach-AdenoCA	36-90 (65)	ISTAD, STAD, MSTAD	18-85.1 (59.5)
Esogapheal Carcinoma	ESCA	27-90 (61)	Eso-AdenoCA	44-87 (70)	EGC, ESCA, ESCC, GEJ, ISTAD, SPDAC, SSRCC, STAD, TSTAD, EPDCA	18-88.1 (59)
Thyroid Cancer	THCA	18-89 (46)	Thy-AdenoCA	18-85 (51)	WDTC, THAP, THFO, THHC, THME, THPA, THPD	22-88.1 (63)
Thymic Tumor	THYM	31-84 (61)	-	-	THYC, THYM	20-83.1 (59.5)
Endometrial Carcinoma	UCEC	33-90 (63)	Uterus-AdenoCA	35-90 (69)	UCEC	42-90.1 (60)

## Sheet: TCGA-BLCA
# Supplementary Table 1: Variable breakdown by variable.
Bladder Urothelial Carcinoma
Var	Group	Total	Age.Assoc.p
sex	male	301
	female	107	0.0215
stage	stage I	2
	stage II	129
	stage III	140
	stage IV	135
	stage.NA	2	0.162
ancestry	European	329
	East Asian	42
	African	21
	Admixed American	14
	Other Ancestry	2	0.076
grade	high grade	384
	low grade	21
	grade.NA	3
smoking.status	lifelong non-smoker	110
	current reformed smoker	196
	current smoker	89
	smoking.status.NA	13	2.06e-06
hist.type	non-papillary	270
	papillary	133
	hist.type.NA	5	0.196
age	age	408	-

## Sheet: TCGA-BRCA
# Supplementary Table 1: Variable breakdown by variable.
Breast invasive carcinoma
Var	Group	Total	Age.Assoc.p
sex	male	12
	female	1067	0.327
ancestry	European	809
	East Asian	56
	African	181
	Admixed American	25
	Other Ancestry	8	0.000132
hist.type	IDC	768
	ILC	201
	other, specify	46
	Mixed	30
	Mucinous Carcinoma	17
	metaplastic carcinoma	9
	Medullary Carcinoma	6
	IC (NOS)	1
	hist.type.NA	1	0.00343
er.stat	negative	233
	positive	796
	indeterminate	2
	er.stat.NA	48
pr.stat	negative1	338
	positive1	688
	indeterminate1	4
	pr.stat.NA	49	0.0307
her2.stat	negative2	556
	positive2	162
	equivocal	173
	indeterminate2	12
	her2.stat.NA	176	0.0084
age	age	1079	-

## Sheet: TCGA-CESC
# Supplementary Table 1: Variable breakdown by variable.
Cervical squamous cell carcinoma and endocervical adenocarcinoma
Var	Group	Total	Age.Assoc.p
ancestry	European	188
	East Asian	21
	African	31
	Admixed American	55
	Other Ancestry	0	0.876
grade	g1	18
	g2	129
	g3	115
	g4	1
	gx	24
	grade.NA	8	0.913
smoking.status	lifelong non-smoker	143
	current reformed smoker	50
	current smoker	62
	smoking.status.NA	40	0.0195
menopause	pre	121
	peri	25
	post	82
	indeterminate	3
	menopause.NA	64	2.64e-29
pregnancies	pregnancies.NA	295	0.0707
age	age	295	-

## Sheet: TCGA-COADREAD
# Supplementary Table 1: Variable breakdown by variable.
Colorectal adenocarcinoma
Var	Group	Total	Age.Assoc.p
sex	male	325
	female	289	0.953
stage	stage I	105
	stage II	223
	stage III	178
	stage IV	89
	stage.NA	19	0.00419
hist.type	colon adenocarcinoma	382
	rectal adenocarcinoma	146
	colon mucinous adenocarcinoma	62
	rectal mucinous adenocarcinoma	13
	hist.type.NA	11	0.0295
subsite	proximal colon	264
	distal colon	173
	rectum	158
	subsite.NA	19	0.000485
ancestry	European	533
	East Asian	13
	African	63
	Admixed American	4
	Other Ancestry	0
	ancestry.NA	1	6.33e-05
msi	mss	427
	msi-l	98
	msi-h	86
	indeterminate	3	0.00716
age	age	614	-

## Sheet: TCGA-GBM
# Supplementary Table 1: Variable breakdown by variable.
Glioblastoma multiforme
Var	Group	Total	Age.Assoc.p
sex	male	348
	female	225	0.651
ancestry	European	493
	East Asian	7
	African	49
	Admixed American	15
	Other Ancestry	9	0.0867
hist.type	untreated primary (de novo) gbm	525
	glioblastoma multiforme (gbm)	30
	treated primary gbm	18	0.00588
age	age	573	-

## Sheet: TCGA-HNSC
# Supplementary Table 1: Variable breakdown by variable.
Head and Neck squamous cell carcinoma
Var	Group	Total	Age.Assoc.p
sex	male	382
	female	140	4.44e-06
stage	stage I	27
	stage II	76
	stage III	82
	stage IV	265
	stage.NA	72	0.124
ancestry	European	433
	East Asian	6
	African	54
	Admixed American	23
	Other Ancestry	6	0.648
smoking.status	lifelong non-smoker	122
	current reformed smoker	212
	current smoker	175
	smoking.status.NA	13
subsite	oral cavity	315
	larynx	116
	oropharynx	81
	hypopharynx	10	2.07e-05
age	age	521	-

## Sheet: TCGA-KIRC
# Supplementary Table 1: Variable breakdown by variable.
Kidney renal clear cell carcinoma
Var	Group	Total	Age.Assoc.p
sex	male	339
	female	189	0.000213
stage	stage I	262
	stage II	57
	stage III	124
	stage IV	83
	stage.NA	2	0.0229
ancestry	European	443
	East Asian	9
	African	55
	Admixed American	20
	Other Ancestry	1	0.271
grade	g1	14
	g2	225
	g3	203
	g4	78
	gx	5
	grade.NA	3	0.383
age	age	528	-

## Sheet: TCGA-KIRP
# Supplementary Table 1: Variable breakdown by variable.
Kidney renal papillary cell carcinoma
Var	Group	Total	Age.Assoc.p
sex	male	212
	female	76	0.105
stage	stage I	171
	stage II	21
	stage III	52
	stage IV	15
	stage.NA	29	0.354
ancestry	European	206
	East Asian	6
	African	63
	Admixed American	12
	Other Ancestry	1	0.00786
smoking.status	lifelong non-smoker	116
	current reformed smoker	94
	current smoker	35
	smoking.status.NA	43	0.0174
age	age	285	-
	nas	3	-

[truncated: 42 more sheets: TCGA-LAML, TCGA-LGG, TCGA-LIHC, TCGA-LUAD, TCGA-LUSC, TCGA-OV, TCGA-PAAD, TCGA-PCPG, TCGA-PRAD, TCGA-SARC, TCGA-SKCM, TCGA-STES, TCGA-THCA, TCGA-THYM, TCGA-UCEC, PCAWG-Biliary-AdenoCA, PCAWG-Bladder-TCC, PCAWG-Breast-AdenoCA, PCAWG-Cervix-SCC, PCAWG-CNS-GBM …]
