# Supplementary material for: Age influences on the molecular presentation of tumours
Source: Nat Commun. 2022 Jan 11;13:208. doi: 10.1038/s41467-021-27889-y (PMC8752853; doi:10.1038/s41467-021-27889-y)
Supplement: Supplementary file 4 — Supplementary Data 2 [file 41467_2021_27889_MOESM4_ESM.xlsx]

## Sheet: SNVDensity
#Supplementary Table 2-1: Results of SNV density analysis showing univariate Spearman's correlation results and multivariate linear regression coefficient, p-value, and q-value
		TCGA-WXS							PCAWG-WGS							AACR-GENIE-MSK-IMPACT
tumour.type	estimated.inc.per.mbp.per.year	age.spearman.rho	age.spearman.p	age.spearman.p.bonferroni	age.spearman.q	age.lnr.p	age.lnr.p.bonferroni	age.lnr.q	age.spearman.rho	age.spearman.p	age.spearman.p.bonferroni	age.spearman.q	age.lnr.p	age.lnr.p.bonferroni	age.lnr.q	age.spearman.rho	age.spearman.p	age.spearman.p.bonferroni	age.spearman.q	age.lnr.p	age.lnr.p.bonferroni	age.lnr.q
Breast Carcinoma	0.0492284	0.135636	2.1016e-05	0.000231177	4.20321e-05	0.00369968	0.0406965	0.00878675	0.122911	0.0983296	0.983296	0.155257	NA	NA	NA	0.12043	0.000142355	0.0015659	0.000664322	0.000367746	0.00294197	0.00441295
Clear Cell Renal Cell Carcinoma	0.0175238	0.282344	1.95951e-09	2.15546e-08	7.27818e-09	0.000947682	0.0104245	0.00257228	0.439943	3.84614e-08	3.84614e-07	1.92307e-07	2.55782e-06	2.04625e-05	8.69658e-06	0.168713	0.0352573	0.38783	0.0851002	0.619642	1	0.713888
Esophagogastric Carcinoma	0.10677043074367"	0.192394	0.00869889	0.0956878	0.0125651	0.0342576	0.376834	0.0650895	0.0282544	0.784651	1	0.871834	NA	NA	NA	0.326063	3.71373e-08	4.0851e-07	1.03984e-06	0.00125518	0.0100414	0.00753106
Glioblastoma	0.0110718	0.350546	1.61947e-09	1.78142e-08	7.01771e-09	2.58605e-06	2.84465e-05	9.82698e-06	0.398338	0.0120186	0.120186	0.0277353	0.001297	0.010376	0.00200445	0.072859	0.136041	1	0.253944	NA	NA	NA
Head and Neck Carcinoma	0.109854	0.176003	6.4369e-05	0.000708059	0.000111573	0.180247	1	0.201452	0.31642	0.0175081	0.175081	0.0350161	0.0841773	0.673418	0.0954009	0.291511	0.00255154	0.0280669	0.0102062	0.00311339	0.0249071	0.0124536
Hepatocellular Carcinoma	0.0535742	0.207473	5.79151e-05	0.000637066	0.000107557	0.122505	1	0.155173	0.282679	3.51777e-07	3.51777e-06	1.50762e-06	1.77278e-09	1.41822e-08	1.00457e-08	0.388232	3.29961e-05	0.000362957	0.000184778	0.0090612	0.0724896	0.0260771
Prostate Cancer	0.117834	0.248	2.0434e-08	2.24774e-07	6.64104e-08	0.00687946	0.0756741	0.0145233	0.480494	6.85808e-13	6.85808e-12	6.85808e-12	5.11421e-05	0.000409137	0.000124202	0.0879622	0.0553963	0.609359	0.119315	NA	NA	NA
Sarcoma	0.0318589	0.38314	4.65401e-10	5.11941e-09	2.42009e-09	0.0485172	0.533689	0.0778808	NA	NA	NA	NA	NA	NA	NA	0.466567	0.00360448	0.0396493	0.0126157	0.354307	1	0.472409
Stomach Adenocarcinoma	0.501257	0.261172	1.80145e-07	1.9816e-06	4.68378e-07	0.753792	1	0.753792	0.240247	0.0501969	0.501969	0.0885828	0.0728941	0.583153	0.0885142	0.423429	4.04671e-06	4.45138e-05	2.83269e-05	0.0108655	0.0869238	0.0260771
Thyroid Cancer	0.00788206	0.380276	3.08369e-18	3.39206e-17	2.67253e-17	1.6131e-08	1.77441e-07	1.02163e-07	0.712688	1.32946e-08	1.32946e-07	9.23616e-08	6.7121e-05	0.000536968	0.000142632	0.22138	0.013475	0.148225	0.0377301	0.342325	1	0.472409
Pan-cancer	0.077	0.308512	2.05964e-196	2.2656e-195	5.35506e-195	2.16683e-58	2.38351e-57	4.11697e-57	0.427886	7.99293e-110	7.99293e-109	2.39788e-108	9.38458e-28	7.50766e-27	1.59538e-26	0.00659356	0.58437	1	0.818117	NA	NA	NA

## Sheet: PGA
#Supplementary Table 2-2: Results of PGA analysis showing univariate Spearman's correlation results and multivariate linear regression coefficient, p-value, and q-value
	TCGA-WXS							PCAWG-WGS							AACR-GENIE-MSK-IMPACT
tumour.type	age.spearman.rho	age.spearman.p	age.spearman.p.bonferroni	age.spearman.q	age.lnr.p	age.lnr.p.bonferroni	age.lnr.q	age.spearman.rho	age.spearman.p	age.spearman.p.bonferroni	age.spearman.q	age.lnr.p	age.lnr.p.bonferroni	age.lnr.q	age.spearman.rho	age.spearman.p	age.spearman.p.bonferroni	age.spearman.q	age.lnr.p	age.lnr.p.bonferroni	age.lnr.q
Lung Adenocarcinoma	-0.176316	7.76e-05	0.0004656	0.000480889	0.00021163	0.00105815	0.000581983	-0.132538	0.454931	1	0.728032	NA	NA	NA	-0.0988041	0.000669831	0.00401899	0.00375106	0.207351	1	0.241909
Ovarian Cancer	0.050756	0.228373	1	0.353978	NA	NA	NA	0.292141	0.00195588	0.0117353	0.0182549	0.00118335	0.0047334	0.00295837	0.311397	8.01329e-05	0.000480797	0.000747907	0.600538	1	0.600538
Prostate Cancer	0.171081	0.000137145	0.00082287	0.000708584	1.82e-05	9.1e-05	6.67e-05	0.272667	9.7672e-05	0.000586032	0.00136741	0.000887207	0.00354883	0.00295837	0.114457	0.00557922	0.0334753	0.0260364	0.0284411	0.142205	0.0497719
Stomach Adenocarcinoma	0.106861	0.0256599	0.15396	0.0738075	0.00614284	0.0307142	0.0112619	0.117298	0.344492	1	0.672239	NA	NA	NA	0.376925	1.35905e-05	8.15431e-05	0.000208907	0.0118176	0.0590882	0.0413617
Thyroid Cancer	0.184784	3.53e-05	0.0002118	0.00027335	0.293148	1	0.293148	0.372949	0.00903589	0.0542153	0.0596292	0.0317478	0.126991	0.0396847	0.100329	0.257934	1	0.401231	NA	NA	NA
Pan-cancer	0.117818	1.96e-34	1.176e-33	6.07e-33	1.7e-08	8.5e-08	1.87e-07	0.191268	1.19404e-21	7.16421e-21	3.3433e-20	0.0135612	0.0542449	0.022602	0.0411635	0.000451895	0.00271137	0.00316327	0.0234221	0.117111	0.0497719

## Sheet: MonovsPolyclonal
#Supplementary Table 2-3: Results of Monoclonal vs Polyclonal analysis showing univariate logistic regression results and multivariate logistic regression coefficient, p-value, and q-value
tumour.type	age.uni.lgr.coef	age.uni.lgr.confint.low	age.uni.lgr.confint.high	age.uni.lgr.p	age.uni.lgr.p.bonferroni	age.uni.lgr.q	age.lgr.p	age.lgr.p.bonferroni	age.lgr.q
Non-Hodgkin Lymphoma	-0.0309747	-0.0532309	-0.0117177	0.00309528	0.00928583	0.0433339	0.0940941	0.282282	0.178348
Prostate Cancer	0.0551607	0.0147585	0.097869	0.00889914	0.0266974	0.0830586	0.755652	1	0.755652
PCAWG-pancancer	-0.0128678	-0.0182128	-0.007685	1.63354e-06	4.90063e-06	4.57392e-05	0.118899	0.356696	0.178348

## Sheet: MutationTiming_PCAWG
#Supplementary Table 2-4: Results of Mutation Timing analysis showing univariate Spearman's correlation results and multivariate linear regression coefficient, p-value, and q-value
	PCAWG-WGS_SNV-Timing							PCAWG-WGS_Indel-Timing							PCAWG-WGS_SV-Timing
tumour.type	age.spearman.rho	age.spearman.p	age.spearman.p.bonferroni	age.spearman.q	age.lnr.p	age.lnr.p.bonferroni	age.lnr.q	age.spearman.rho	age.spearman.p	age.spearman.p.bonferroni	age.spearman.q	age.lnr.p	age.lnr.p.bonferroni	age.lnr.q	age.spearman.rho	age.spearman.p	age.spearman.p.bonferroni	age.spearman.q	age.lnr.p	age.lnr.p.bonferroni	age.lnr.q
Medulloblastoma	0.340498	0.00015122	0.000756099	0.00211708	0.00101633	0.00508164	0.00254082	0.212225	0.0204971	0.102485	0.195036	NA	NA	NA	0.0925583	0.396654	1	0.714761	NA	NA	NA
Lung Adenocarcinoma	0.669948	0.00325695	0.0162848	0.0227987	0.124719	0.623593	0.124719	0.393364	0.118265	0.591326	0.44688	NA	NA	NA	0.501477	0.0478139	0.239069	0.430325	NA	NA	NA
Melanoma	-0.467533	0.00105267	0.00526334	0.0098249	0.00470793	0.0235396	0.00784655	-0.227905	0.12768	0.6384	0.44688	NA	NA	NA	-0.160472	0.292328	1	0.714761	NA	NA	NA
Stomach Adenocarcinoma	0.43878	0.015282	0.0764099	0.0855791	0.022249	0.111245	0.0278112	0.419858	0.0208967	0.104484	0.195036	NA	NA	NA	0.479297	0.00736492	0.0368246	0.198853	NA	NA	NA
PCAWG-pancancer	0.202112	7.94561e-19	3.9728e-18	2.22477e-17	0.000273701	0.00136851	0.00136851	0.135342	3.64978e-09	1.82489e-08	1.02194e-07	0.0132602	0.0132602	0.0132602	-0.026182	0.28579	1	0.714761	NA	NA	NA

## Sheet: MutSignature_TCGA
#Supplementary Table 2: Results of Mutational Signatures analysis showing univariate and mutivariate regression coefficient, p-value, and q-value. Signature-positive results shown first, followed by Signature-attributed mutations
		Signature-Positive									Signature-Attributed Mutations
tumour.type	signature	age.uni.lgr.coef	age.uni.lgr.95ci.low	age.uni.lgr.95ci.high	age.uni.lgr.p	age.uni.lgr.p.bonferroni	age.uni.lgr.q	age.mv.lgr.p	age.mv.lgr.p.bonferroni	age.mv.lgr.q	age.spearman.rho	age.spearman.p	age.spearman.p.bonferroni	age.spearman.q	age.mv.lnr.p	age.mv.lnr.p.bonferroni	age.mv.lnr.q
pancancer	SBS1	0.0194202	0.0147341	0.0241034	4.41171e-16	4.85288e-15	2.96215e-15	3.20067e-06	3.20067e-05	4.32091e-05	-0.0408392	0.0012612	0.0138732	0.0121458	0.622228	1	0.825802
pancancer	SBS2	0.0158163	0.012186	0.0194724	1.74104e-17	1.91514e-16	1.36381e-16	0.00345402	0.0345402	0.0155431	-0.00507432	0.8124	1	0.869079	NA	NA	NA
pancancer	SBS4	0.0257599	0.0167764	0.0349381	2.6754e-08	2.94294e-07	1.14313e-07	0.00164382	0.0164382	0.00887665	-0.131749	0.0272226	0.299448	0.0894455	0.0290198	0.232158	0.0870593
pancancer	SBS5	0.0211825	0.0165471	0.0258184	3.30943e-19	3.64037e-18	3.88857e-18	2.36324e-09	2.36324e-08	6.38076e-08	0.0113076	0.373083	1	0.553608	NA	NA	NA
pancancer	SBS10a	-0.016087	-0.02801	-0.00398279	0.00862302	0.0948532	0.017621	0.0274936	0.274936	0.0927909	-0.0525519	0.562139	1	0.718289	NA	NA	NA
pancancer	SBS10b	-0.0248518	-0.0330134	-0.0166471	2.59983e-09	2.85981e-08	1.35769e-08	5.09465e-05	0.000509465	0.000458518	-0.130709	0.0324378	0.356816	0.099476	0.235435	1	0.504505
pancancer	SBS15	-0.0169733	-0.0237558	-0.0101498	9.99145e-07	1.09906e-05	3.91332e-06	0.015331	0.15331	0.0591339	-0.338079	2.5923e-12	2.85153e-11	1.19246e-10	0.00253015	0.0202412	0.0379523
pancancer	SBS16	-0.0355603	-0.0512431	-0.0197736	9.13306e-06	0.000100464	3.03322e-05	0.812317	1	0.812317	-0.356368	0.00285629	0.0314192	0.0187699	0.0101003	0.0808024	0.0751437
pancancer	SBS24	-0.0278443	-0.0475636	-0.00779002	0.00594596	0.0654056	0.0127027	0.225345	1	0.357901	-0.639263	3.94765e-06	4.34242e-05	6.05306e-05	0.0200383	0.160307	0.0751437
pancancer	SBS30	-0.000288326	-0.00861212	0.00815699	0.946245	1	0.946245	NA	NA	NA	-0.173188	0.00364877	0.0401364	0.0209804	0.0155213	0.12417	0.0751437
pancancer	SBS40	0.022232	0.0178863	0.0266239	1.95832e-23	2.15415e-22	3.06804e-22	0.000285889	0.00285889	0.00192975	-0.0632081	0.0184329	0.202762	0.0652241	0.777269	1	0.832789
BRCA	SBS5	0.035294	0.0175763	0.0536242	0.00012089	0.00012089	0.00423115	0.000331431	0.000331431	0.000331431	0.0612356	0.0975972	0.0975972	0.390389	NA	NA	NA
GBM	SBS15	-0.12712	-0.204983	-0.0653832	0.000232673	0.000465345	0.00325742	0.000675113	0.00135023	0.00337556	0.289886	0.577352	1	0.880706	NA	NA	NA
GBM	SBS30	0.0335334	0.00598952	0.0631063	0.02096	0.04192	0.0932774	0.014645	0.02929	0.0366126	-0.18363	0.250454	0.500908	0.880706	NA	NA	NA
HNSC	SBS2	0.0304757	0.0123273	0.0491631	0.00114869	0.00229737	0.0287171	0.0003418	0.0006836	0.0006836	0.0211218	0.700096	1	0.840129	NA	NA	NA
HNSC	SBS13	0.0285473	0.0102481	0.0473453	0.00249264	0.00498527	0.031158	0.000754222	0.00150844	0.000754222	0.108306	0.0459784	0.0919569	0.459784	NA	NA	NA
LUAD	-0.0411828	-0.0621951	-0.0208142	9.28087e-05	0.000185617	0.00278426	0.00423935	0.0084787	0.00423935	-0.173001	0.0150533	0.0301067	0.06774	0.0151385	0.0302769	0.0151385
LUAD	0.0250264	-0.0210906	0.0706123	0.282121	0.564243	0.701272	NA	NA	NA	0.179246	0.000278508	0.000557016	0.00250657	0.0147439	0.0294878	0.0151385
LUSC	SBS2	0.0239283	-0.0231654	0.0714112	0.316561	0.316561	0.542677	NA	NA	NA	0.260626	0.00954408	0.00954408	0.0572645	0.00906122	0.00906122	0.0181224
OV	SBS1	0.0133332	-0.0142718	0.0416837	0.348418	0.348418	0.635351	NA	NA	NA	0.204283	0.000413863	0.000413863	0.00662181	0.00079657	0.00079657	0.00079657
PCPG	SBS42	-0.00407014	-0.0445069	0.0345528	0.83814	0.83814	0.861422	NA	NA	NA	-0.736842	0.00626216	0.00626216	0.0476055	0.0245028	0.0245028	0.0735085
STES	SBS10a	-0.172679	-0.278287	-0.084069	0.000291801	0.000291801	0.00671142	0.00322907	0.00322907	0.00645815	-0.2	0.783333	0.783333	0.852381	NA	NA	NA
THCA	SBS5	0.0311789	0.0162116	0.0468213	6.31903e-05	6.31903e-05	0.00265399	0.107327	0.107327	0.107327	0.276023	9.81337e-08	9.81337e-08	2.64961e-06	0.00217761	0.00217761	0.00217761
THYM	SBS5	0.0393051	0.00382008	0.0770091	0.0332411	0.365652	0.817818	NA	NA	NA	0.287697	0.00469813	0.00469813	0.0704719	0.00146304	0.00146304	0.00146304

## Sheet: MutSignature_PCAWG
#Supplementary Table 2: Results of Mutational Signatures analysis showing univariate and mutivariate regression coefficient, p-value, and q-value. Signature-positive results shown first, followed by Signature-attributed mutations
		Signature-Positive									Signature-Attributed Mutations
tumour.type	signature	age.uni.lgr.coef	age.uni.lgr.95ci.low	age.uni.lgr.95ci.high	age.uni.lgr.p	age.uni.lgr.p.bonferroni	age.uni.lgr.q	age.mv.lgr.p	age.mv.lgr.p.bonferroni	age.mv.lgr.q	age.spearman.rho	age.spearman.p	age.spearman.p.bonferroni	age.spearman.q	age.mv.lnr.p	age.mv.lnr.p.bonferroni	age.mv.lnr.q
pancancer	DBS1	-0.00459445	-0.0135809	0.00486114	0.328049	1	0.492725	NA	NA	NA	-0.225255	0.00703412	0.11958	0.0225832	0.0126865	0.177611	0.0396452
pancancer	DBS11	8.73278e-05	-0.00488925	0.00513737	0.972748	1	0.986449	NA	NA	NA	-0.145521	0.000141685	0.00240864	0.000900205	0.0260173	0.364242	0.0650433
pancancer	DBS2	0.0407641	0.0354618	0.0461995	3.80426e-50	6.46725e-49	2.73907e-48	0.000101051	0.00131366	0.000808406	-0.0197323	0.40873	1	0.533894	NA	NA	NA
pancancer	DBS4	0.0217914	0.0170581	0.026584	2.90461e-19	4.93784e-18	4.18264e-18	6.58418e-06	8.55944e-05	0.000105347	-0.0834394	0.000953177	0.016204	0.00387625	0.0820342	1	0.170904
pancancer	DBS5	-0.00289187	-0.0112521	0.00586837	0.507346	1	0.639346	NA	NA	NA	-0.303039	5.32752e-05	0.000905679	0.000406224	0.00884091	0.123773	0.0315747
pancancer	ID1	0.0131006	0.00592626	0.0200566	0.000273318	0.00464641	0.00109327	0.0054783	0.0712179	0.0175306	-0.0588391	0.00433528	0.0736998	0.015556	0.017398	0.243572	0.0483278
pancancer	ID11	0.022843	0.0140699	0.032179	7.48517e-07	1.27248e-05	3.36833e-06	0.00470438	0.061157	0.0167267	-0.0036088	0.958243	1	0.974213	NA	NA	NA
pancancer	ID2	0.00508544	0.000828127	0.00931317	0.0187417	0.318609	0.0499779	0.252053	1	0.397367	0.0546571	0.0225303	0.383015	0.0597543	0.000238347	0.00333685	0.00198622
pancancer	ID3	0.0282744	0.022759	0.0339992	5.91223e-23	1.00508e-21	1.41893e-21	0.00040612	0.00527956	0.00259917	0.136079	0.000321033	0.00545755	0.00150638	0.58924	1	0.73655
pancancer	ID5	0.0126188	0.00856574	0.0167103	1.22984e-09	2.09073e-08	8.85488e-09	5.67119e-10	7.37255e-09	1.81478e-08	-0.108703	5.16712e-05	0.00087841	0.000406224	0.937071	1	0.937071
pancancer	ID6	0.001096	-0.00475014	0.00713764	0.717565	1	0.778884	NA	NA	NA	-0.196287	0.000307389	0.00522562	0.00150638	0.000155465	0.00217652	0.00194332
pancancer	ID8	0.0240051	0.0197365	0.0283566	9.09269e-28	1.54576e-26	3.27337e-26	0.000645875	0.00839637	0.00344466	-0.0991659	0.000190802	0.00324363	0.00105808	1.47151e-06	2.06011e-05	3.67877e-05
pancancer	ID9	-0.00460308	-0.00872255	-0.000465197	0.0287945	0.489506	0.0735485	0.000885019	0.0115052	0.0040458	-0.202565	1.05168e-09	1.78785e-08	3.20761e-08	0.247959	1	0.38818
pancancer	SBS12	0.0539012	0.0418545	0.0667111	1.9205e-17	3.26485e-16	2.3046e-16	1.39865e-05	0.000181824	0.000149189	-0.137346	0.0549017	0.933329	0.123267	NA	NA	NA
pancancer	SBS3	0.00852728	0.00236511	0.0149388	0.00779789	0.132564	0.0224579	0.028213	0.366769	0.0752346	-0.203805	0.000147575	0.00250877	0.000900205	0.000519233	0.00726927	0.00324521
pancancer	SBS36	-0.0181231	-0.030481	-0.00503552	0.00502161	0.0853674	0.0157198	0.00850484	0.110563	0.0247413	-0.329158	0.0255049	0.433584	0.064825	0.00579709	0.0811593	0.0241545
pancancer	SBS4	0.0511247	0.037923	0.0652623	2.33183e-13	3.96412e-12	2.39846e-12	0.00277263	0.0360441	0.0110905	-0.240373	0.00276358	0.0469808	0.0105361	0.00548445	0.0767823	0.0241545
Breast-AdenoCA	SBS5	-1.01353e-10	NA	NA	1	1	1	NA	NA	NA	0.265941	0.000263519	0.000263519	0.00527039	0.000496368	0.000496368	0.000496368
CNS-Medullo	SBS1	-1.46359e-07	NA	NA	1	1	1	NA	NA	NA	0.249548	0.0033914	0.0373054	0.0135656	0.00011555	0.00103995	0.0011555
CNS-Medullo	SBS5	-1.46359e-07	NA	NA	1	1	1	NA	NA	NA	-0.331603	8.02661e-05	0.000882927	0.000802661	0.00098047	0.00882423	0.00326823
CNS-Medullo	SBS18	-0.0957751	-0.159225	-0.0435737	0.00107205	0.00696834	0.0766517	0.00258693	0.0181085	0.00776079	-0.258588	0.0982239	1	0.151114	NA	NA	NA
CNS-Medullo	SBS40	0.126303	0.0777164	0.183482	2.47656e-06	3.21953e-05	0.000354149	0.000122719	0.000859033	0.000552235	-0.237677	0.060696	0.667656	0.110356	NA	NA	NA
CNS-Medullo	DBS2	0.0511602	0.0100184	0.0940826	0.0158126	0.0456808	0.502488	0.0353306	0.247314	0.0454251	-0.753182	5.79051e-06	6.36956e-05	0.00011581	0.00041886	0.00376974	0.0020943
CNS-Medullo	DBS4	0.0550331	0.0162138	0.096986	0.00708052	0.0306823	0.337505	0.0511448	0.358014	0.0575379	-0.305106	0.0494406	0.543846	0.0988811	0.433915	1	0.433915
CNS-Medullo	DBS6	0.0249225	-0.014421	0.0642736	0.209168	0.362558	1	NA	NA	NA	-0.561747	0.000546225	0.00600847	0.0036415	0.041738	0.375642	0.072507
CNS-Medullo	DBS7	0.0631182	0.0208607	0.108149	0.00415209	0.0215909	0.2375	0.0164305	0.115014	0.0246458	-0.512328	0.00883475	0.0971822	0.0252421	0.0435042	0.391538	0.072507
CNS-Medullo	DBS11	0.0897298	0.0451189	0.13951	0.000169168	0.00146612	0.0161273	0.00606067	0.0424247	0.0109092	-0.565413	0.00322514	0.0354765	0.0135656	0.0617318	0.555586	0.0881883
CNS-Medullo	ID5	0.175355	0.118113	0.244162	4e-08	1.04e-06	1.144e-05	8.73273e-06	6.11291e-05	7.85946e-05	-0.226495	0.10639	1	0.151985	NA	NA	NA
CNS-Medullo	ID9	-0.0683716	-0.124865	-0.021147	0.00914012	0.033949	0.373439	0.00576897	0.0403828	0.0109092	-0.363464	0.0229424	0.252366	0.0573559	0.00149551	0.0134596	0.00373878
Kidney-ChRCC	SBS5	-0.0164741	-0.103442	0.0719492	0.703559	0.703559	0.893502	NA	NA	NA	0.472596	0.00157602	0.00157602	0.0267924	0.0689495	0.0689495	0.0689495
Liver-HCC	SBS1	67	-0.0323151	0.00975521	0.310644	1	0.69438	NA	NA	NA	-0.184847	0.00723383	0.0289353	0.0451225	0.00151114	0.00453341	0.00453341
Liver-HCC	DBS2	72	-0.270306	0.0641075	0.417489	1	0.752882	NA	NA	NA	0.152971	0.0065242	0.0260968	0.0451225	0.00675062	0.0202519	0.0135012
Liver-HCC	ID1	71	-0.195309	0.0569079	0.462216	1	0.752882	NA	NA	NA	-0.172633	0.00214097	0.00856388	0.0451225	5.07409e-06	1.52223e-05	3.04445e-05
Liver-HCC	ID3	57.5	0.0386752	0.0988402	7.89035e-06	3.15614e-05	0.000299833	1.86799e-05	3.73599e-05	3.86615e-05	0.00499012	0.932922	1	0.995148	NA	NA	NA
Lung-SCC	SBS1	0.0368078	-0.0429339	0.120932	0.369531	1	0.6217	NA	NA	NA	0.358022	0.029577	0.147885	0.0702648	0.0178936	0.0715743	0.022367
Lung-SCC	SBS4	-0.0858904	-0.244346	0.0417647	0.22351	1	0.6217	NA	NA	NA	-0.354853	0.0181004	0.0905018	0.0702648	0.0992581	0.397032	0.0992581
Lung-SCC	ID1	0.0774546	-0.164553	0.379685	0.532026	1	0.79804	NA	NA	NA	0.333653	0.02191	0.10955	0.0702648	0.00218227	0.00872908	0.00938294
Lung-SCC	ID3	-0.0538891	-0.358878	0.187863	0.671207	1	0.839008	NA	NA	NA	-0.313415	0.0319385	0.159693	0.0702648	0.00731008	0.0292403	0.0121835
Lung-SCC	ID8	0.00844899	-0.0597157	0.0779818	0.807001	1	0.931155	NA	NA	NA	0.619862	0.0035542	0.017771	0.0390962	0.00375318	0.0150127	0.00938294
Lymph-BNHL	DBS4	0.0382266	0.0188408	0.0592422	0.000184526	0.000369052	0.00553578	0.0135626	0	0.0406879	-0.102081	0.358463	0.716927	0.569324	NA	NA	NA
Lymph-BNHL	ID5	0.0405337	0.0190338	0.0664319	0.000690141	0.00138028	0.0103521	0.352414	0	0.528622	-0.450434	0.00514914	0.0102983	0.0347567	0.0093037	0.0186074	0.0558222
Lymph-CLL	DBS4	0.0204901	-0.0154535	0.0578143	0.269073	0.538145	0.883575	NA	NA	NA	-0.450172	0.000719066	0.00143813	0.0115051	0.00190422	0.00380844	0.00203364
Lymph-CLL	ID2	-1.09642e-08	NA	NA	1	1	1	NA	NA	NA	-0.262342	0.0102201	0.0204403	0.081761	0.00203364	0.00406728	0.00203364
Ovary-AdenoCA	SBS1	-3.12798e-10	NA	NA	1	1	1	NA	NA	NA	0.371861	5.00462e-05	0.000500462	0.00100092	0.00035192	0.00281536	0.000931885
Ovary-AdenoCA	SBS5	0.0735103	-0.00385756	0.165022	0.0817252	0.817252	0.275823	NA	NA	NA	0.297528	0.00205354	0.0205354	0.0102677	0.0315624	0.252499	0.039453
Ovary-AdenoCA	SBS40	-0.0653373	-0.112885	-0.0220124	0.00450473	0.0450473	0.0304069	0.0270872	0.189611	0.0379221	0.279327	0.109632	1	0.27408	NA	NA	NA
Ovary-AdenoCA	DBS11	0.0986411	0.0293935	0.180984	0.00939671	0.0939671	0.0362444	0.0551711	0.386197	0.0643662	0.164764	0.6283	1	0.785375	NA	NA	NA
Ovary-AdenoCA	ID1	0.0820982	0.0257051	0.146878	0.0072165	0.072165	0.0362444	0.00815217	0.0570652	0.0142663	0.147145	0.154747	1	0.343882	NA	NA	NA
Ovary-AdenoCA	ID2	0.0965622	0.0510427	0.148159	8.56882e-05	0.000856882	0.00115679	0.000322428	0.00225699	0.000752331	-0.209575	0.0751542	0.751542	0.250514	NA	NA	NA
Ovary-AdenoCA	ID4	0.102103	0.0563728	0.153522	3.34712e-05	0.000334712	0.000903721	0.000199576	0.00139703	0.000698515	0.150104	0.368383	1	0.491178	NA	NA	NA
Ovary-AdenoCA	ID6	-0.0594521	-0.105856	-0.0163042	0.00876834	0.0876834	0.0362444	0.0710544	0.497381	0.0710544	-0.402843	0.000175291	0.00175291	0.00175291	0.000877465	0.00701972	0.00146244
Ovary-AdenoCA	ID8	0.0248661	-0.0378125	0.0916153	0.444317	1	0.631398	NA	NA	NA	-0.318327	0.00111185	0.0111185	0.00741235	0.000372754	0.00298203	0.000931885
Ovary-AdenoCA	ID9	0.0911984	0.0456058	0.142701	0.000206351	0.00206351	0.00185716	0.000188705	0.00132093	0.000698515	0.138723	0.232046	1	0.386743	NA	NA	NA
Panc-Endocrine	DBS2	0.0556636	0.022132	0.0935165	0.00203884	0.00203884	0.0652427	0.00153026	0	0.00153026	-0.191692	0.177802	0.177802	0.49706	NA	NA	NA
Prost-AdenoCA	SBS1	-1.84246e-10	NA	NA	1	1	1	NA	NA	NA	-0.312891	3.768e-06	0.000101736	9.0432e-05	0.0112113	0.369974	0.0112113
Skin-Melanoma	SBS1	0.00746774	-0.0177161	0.0328351	0.559339	1	0.632297	NA	NA	NA	0.338423	0.00389325	0.0506123	0.0329576	0.00328227	0.0361049	0.0131291
Skin-Melanoma	SBS2	0.0510237	0.013125	0.0947752	0.0133177	0.173131	0.0384734	0.015942	0.143478	0.029227	0.154525	0.56772	1	0.701301	NA	NA	NA
Skin-Melanoma	SBS7a	-0.075765	-0.123588	-0.0356551	0.000642822	0.00835669	0.00417835	0.00383074	0.0344767	0.0105345	-0.0812485	0.451735	1	0.592902	NA	NA	NA
Skin-Melanoma	SBS7b	-0.075765	-0.123588	-0.0356551	0.000642822	0.00835669	0.00417835	0.00383074	0.0344767	0.0105345	0.139788	0.193955	1	0.445785	NA	NA	NA
Skin-Melanoma	SBS7c	-0.0466867	-0.0821178	-0.0151796	0.0058685	0.0762905	0.0254302	0.0256124	0.230512	0.040248	-0.112039	0.316277	1	0.471118	NA	NA	NA
Skin-Melanoma	SBS7d	-0.075765	-0.123588	-0.0356551	0.000642822	0.00835669	0.00417835	0.00383074	0.0344767	0.0105345	0.00978155	0.92793	1	0.963492	NA	NA	NA
Skin-Melanoma	SBS13	0.047346	0.00799823	0.0927771	0.0268223	0.34869	0.0633981	0.0459696	0.413727	0.0616246	0.407041	0.148612	1	0.445785	NA	NA	NA
Skin-Melanoma	SBS40	0.0614555	0.0284662	0.099318	0.000611302	0.00794693	0.00417835	0.00281347	0.0253213	0.0105345	0.250229	0.208086	1	0.445785	NA	NA	NA
Skin-Melanoma	DBS1	-0.0670746	-0.145977	-0.00584317	0.054419	0.707447	0.108838	NA	NA	NA	-0.290727	0.00318408	0.0413931	0.0329576	0.0186273	0.204901	0.0186273
Skin-Melanoma	DBS6	0.0741041	0.0249863	0.134768	0.00720338	0.0936439	0.0267554	0.0560224	0.504201	0.0616246	-0.5	0.121429	1	0.425002	NA	NA	NA
Skin-Melanoma	ID1	0.0181147	-0.0554437	0.0898258	0.612398	1	0.663432	NA	NA	NA	0.266345	0.00627764	0.0816093	0.0329576	0.0140907	0.154998	0.0186273
Skin-Melanoma	ID5	0.0812588	0.0352539	0.137238	0.00145675	0.0189377	0.00757509	0.00752106	0.0676895	0.0165463	0.276903	0.00603768	0.0784898	0.0329576	0.0113375	0.124712	0.0186273
Skin-Melanoma	ID13	-0.0395686	-0.0710501	-0.0110653	0.00922136	0.119878	0.0299694	0.0516161	0.464545	0.0616246	-0.144722	0.212279	1	0.445785	NA	NA	NA

## Sheet: CNADrivers_Gain
	#Supplementary Table 3: Copy number gain driver results with univariate and multivariate coefficient estimates, p-values and q-values
		TCGA-WXS												PCAWG-WGS												AACR-GENIE-MSK-IMPACT
tumour.type	gene	tcga.age.uni.lr.coef	tcga.age.uni.lr.95low	tcga.age.uni.lr.95high	tcga.age.uni.p	tcga.age.uni.p.bonferroni	tcga.age.uni.q	tcga.chisq.gain.p	tcga.chisq.gain.fdr	tcga.chisq.gain.bonferroni	tcga.age.mv.lr.coef	tcga.age.mv.err	tcga.age.mv.p	tcga.age.mv.p.bonferroni	tcga.age.mv.q	pcawg.age.uni.lr.coef	pcawg.age.uni.lr.95low	pcawg.age.uni.lr.95high	pcawg.age.uni.p	pcawg.age.uni.p.bonferroni	pcawg.age.uni.q	pcawg.chisq.gain.fdr	pcawg.chisq.gain.bonferroni	pcawg.age.mv.lr.coef	pcawg.age.mv.lr.coef	pcawg.age.mv.err	pcawg.age.mv.p	pcawg.age.mv.p.bonferroni	pcawg.age.mv.q	GENIE.age.uni.lr.coef	GENIE.age.uni.lr.err	GENIE.age.uni.p	GENIE.age.uni.p.bonferroni	GENIE.age.uni.q	GENIE.chisq.gain.p	GENIE.chisq.gain.fdr	GENIE.chisq.gain.bonferroni	GENIE.age.mv.lr.coef	GENIE.age.mv.err	GENIE.age.mv.p	GENIE.age.mv.p.bonferroni	GENIE.age.mv.q
pancancer	DROSHA	0.0214584	0.0184051	0.0245348	7.32084e-43	5.85667e-42	1.757e-41	2.34914e-24	1.99677e-22	1.99677e-22	0.0078588	0.00202395	0.000103218	0.000825745	0.000296752	0.0101747	0.00502595	0.0154768	0.000134113	0.0010729	0.000304802	0.00254592	0.0193725	0.211312	0.00740897	0.00423801	0.0804258	0.402129	0.328641	0.0374611	0.0185917	0.0439107	0.307375	0.117095	0.342155	0.456207	NA	0.0752511	0.128976	NA	NA	NA
pancancer	EGFR	0.015105	0.0123299	0.0178941	1.89414e-26	1.51531e-25	9.09185e-26	2.82936e-17	2.67217e-16	2.40495e-15	0.0118321	0.00187728	2.92312e-10	2.3385e-09	6.72318e-09	0.00839554	0.00368701	0.0132137	0.000547212	0.0043777	0.00105233	0.00855395	0.0338085	0.709978	0.0022743	0.00390319	0.560111	1	0.707508	0.00703838	0.00402909	0.0806565	0.564596	0.161313	0.852208	0.852208	1	0.032201	0.0169292	0.057159	0.114318	0.057159
pancancer	SOX2	0.0175959	0.0146722	0.0205382	6.31749e-32	5.05399e-31	7.58098e-31	8.5173e-17	7.23971e-16	7.23971e-15	0.00512077	0.00213606	0.0165165	0.132132	0.0223459	0.0150986	0.00966341	0.0207228	8.55882e-08	6.84706e-07	3.56618e-07	0.0051977	0.0241518	0.431409	0.00476897	0.0045592	0.295556	1	0.537339	0.0136525	0.0070838	0.0539438	0.377607	0.129465	0.0776502	0.167004	1	0.0106503	0.0862515	NA	NA	NA
pancancer	AKT2	0.0150648	0.0116785	0.0184766	3.70783e-18	2.96626e-17	7.41566e-18	1.47653e-11	5.02019e-11	1.25505e-09	0.00759258	0.00215144	0.000417023	0.00333619	0.000959154	0.0168816	0.0106504	0.0233807	1.9721e-07	1.57768e-06	7.04321e-07	0.00523774	0.0241518	0.434733	0.00325338	0.00473312	0.491852	1	0.655803	0.00783593	0.00658916	0.234355	1	0.360904	0.172842	0.299111	0.088782	0.074417	0.0264597	0.00491638	0.00983276	0.0147491
pancancer	MDM2	0.0123789	0.0090724	0.0157078	2.6013e-13	2.08104e-12	3.67242e-13	2.73703e-10	7.50475e-10	2.32647e-08	0.0120028	0.00215086	2.39859e-08	1.91887e-07	1.83892e-07	0.00991691	0.00385523	0.0162183	0.00165048	0.0132038	0.00242717	0.32106	0.512462	1	0.00731098	0.00468845	0.118912	0.594558	0.328641	0.00871055	0.00416875	0.0366638	0.256647	0.109992	0.0249998	0.0999991	1	0.048749	0.0693545	NA	NA	NA
pancancer	RAF1	0.0154695	0.0112339	0.0197474	1.04658e-12	8.37262e-12	1.39544e-12	1.2037e-08	3.10043e-08	1.02314e-06	0.00908836	0.00264755	0.000597498	0.00477998	0.00124931	0.0102001	0.00266478	0.0181408	0.00970211	0.0776169	0.0115501	0.15335	0.303049	1	0.00971564	0.00566822	0.0865185	0.432592	0.328641	0.0321416	0.0124029	0.00955704	0.0668993	0.0458738	0.0592928	0.165932	1	0.0271387	0.0517578	NA	NA	NA
pancancer	FLT4	0.0113945	0.00770309	0.0151146	1.66917e-09	1.33533e-08	2.003e-09	3.11924e-05	5.52366e-05	0.00265136	0.00901193	0.00240541	0.000179299	0.00143439	0.000458208	0.00545267	-0.000157908	0.0112475	0.0607279	0.485823	0.0660086	0.125909	0.261262	1	0.00331443	0.00477801	0.48788	1	0.655803	0.031929	0.0221438	0.149333	1	0.255999	0.259983	0.367035	NA	NA	NA	NA	NA	NA
pancancer	MYCL	0.010395	0.00652834	0.014293	1.53431e-07	1.22745e-06	1.7535e-07	0.00231408	0.00307338	0.196696	0.00655373	0.00253041	0.009598	0.086382	0.0157682	0.0154804	0.00737408	0.0240701	0.000274833	0.0024735	0.000572569	0.0434707	0.120269	1	0.000492649	0.00655966	0.940133	1	0.989147	0.0115571	0.0119338	0.33283	1	0.399396	0.0737855	0.167004	1	0.00634048	0.013165	NA	NA	NA
Glioblastoma	EGFR	0.0779373	0.0592684	0.0979538	2.33056e-15	1.86445e-14	5.59334e-14	9.58295e-06	0.000785802	0.000785802	0.0764438	0.0113257	1.48244e-11	1.3342e-10	5.92977e-11	0.0237403	-0.0331332	0.0852171	0.415948	1	1	1	1	1	NA	NA	NA	NA	NA	0.0107014	0.00753861	0.155741	1	0.41956	0.683457	0.949755	1	0.0113481	0.00771384	NA	NA	NA
OvarianCancer	NTRK1	0.0324921	0.017468	0.0479009	2.77733e-05	0.000222187	0.000222187	0.000762485	0.0162028	0.0648112	0.0321089	0.00810566	7.45431e-05	0.000670888	0.000472106	0.0580608	0.0185595	0.100556	0.00521517	0.0469365	0.0572735	0.0128466	0.267659	1	0.0668101	0.0228989	0.00352726	0.0176363	0.00908524	0.018518	0.0434566	0.670016	1	0.857999	0.735791	1	1	0.0271387	0.0517578	NA	NA	NA
OvarianCancer	AKT2	0.0344182	0.0189847	0.0502154	1.51888e-05	0.000121511	0.000182266	0.00118691	0.0182423	0.100888	0.0337762	0.00834997	5.23072e-05	0.000470765	0.000472106	-0.00285717	-0.046441	0.0403277	0.896499	1	0.933853	1	1	1	NA	NA	NA	NA	NA	0.0765691	0.023823	0.00130861	0.0104689	0.0130861	0.00634157	0.088782	0.088782	0.074417	0.0264597	0.00491638	0.00983276	0.0147491
OvarianCancer	CCNE1	0.030679	0.0158757	0.0458338	5.82667e-05	0.000466133	0.0003496	0.00433683	0.040959	0.368631	0.0302556	0.00799445	0.000153968	0.00138572	0.00073135	0.0220102	-0.0163799	0.0614383	0.264583	1	0.389093	0.198662	0.816238	1	NA	NA	NA	NA	NA	0.0504851	0.0152434	0.000926516	0.00741213	0.0130861	0.165901	1	1	0.032201	0.0169292	0.057159	0.114318	0.057159
OvarianCancer	ERG	0.0286981	0.0114979	0.0462138	0.00117155	0.00937241	0.00401675	0.0249043	0.151205	1	0.0293078	0.00919165	0.00143001	0.0128701	0.00388147	0.065031	0.0108801	0.12462	0.0234309	0.210878	0.0836819	0.0806628	0.508973	1	0.0789346	0.0321639	0.0141224	0.0706118	0.0219733	NA	NA	NA	NA	NA	NA	NA	NA	NA	NA	NA	NA	NA
OvarianCancer	REL	0.0265086	0.0117193	0.0415742	0.00049174	0.00393392	0.00196696	0.041657	0.186124	1	0.0257323	0.0079605	0.0012271	0.0110439	0.00388147	0.0516599	0.0113393	0.0945979	0.0143747	0.129372	0.0836819	0.0381232	0.376467	1	0.0519791	0.0228393	0.0228542	0.114271	0.0266632	0.0361094	0.0640247	0.57276	1	0.857999	1	1	1	0.0106503	0.0862515	NA	NA	NA
OvarianCancer	MDM4	0.022967	0.00847238	0.0377134	0.00204928	0.0163943	0.00546476	0.0568067	0.20119	1	0.0234977	0.00778339	0.00253653	0.0228287	0.00602425	0.0560273	0.016553	0.0983138	0.00687282	0.0618554	0.0572735	0.0237166	0.267659	1	0.0665462	0.0230531	0.00389368	0.0194684	0.00908524	0.071434	0.0687301	0.298646	1	0.857999	0.407113	1	1	0.048749	0.0693545	NA	NA	NA
OvarianCancer	ALK	0.0157782	0.0012031	0.0305124	0.0345924	0.276739	0.0537393	0.235249	0.492484	1	0.0157811	0.00782336	0.0436775	0.393098	0.0592767	0.0698754	0.0270952	0.116419	0.00202175	0.0181957	0.0505437	0.0123182	0.267659	0.97314	0.0710059	0.024522	0.0037843	0.0189215	0.00908524	0.0711513	0.0968274	0.462446	1	0.857999	NA	NA	NA	0.0752511	0.128976	NA	NA	NA
ProstateCancer	FLT4	0.174367	0.101722	0.255121	7.55711e-06	6.04568e-05	0.000181371	4.66837e-06	0.000382806	0.000382806	0.174799	0.0410244	2.03644e-05	0.00018328	0.000162915	-0.025149	-0.119161	0.0645836	0.582636	1	0.781914	0.706105	0.979436	1	NA	NA	NA	NA	NA	0.0213196	0.111111	0.847839	1	0.956734	NA	NA	NA	0.0177882	0.112202	NA	NA	NA
Sarcoma	MITF	0.0338623	0.0107022	0.0585843	0.00541264	0.0433011	0.0129903	0.00633536	0.0380121	0.53217	0.0326325	0.015419	0.034313	0.308817	0.0772043	NA	NA	NA	NA	NA	NA	NA	NA	NA	NA	NA	NA	NA	NA	0.039541	0.0682532	0.562368	1	0.984144	NA	NA	NA	0.0344351	0.0614345	NA	NA	NA
ThyroidCancer	MDM4	0.0616424	0.03632	0.0889211	3.82235e-06	3.05788e-05	4.58683e-05	0.000775044	0.0209262	0.0418524	0.0477683	0.0178811	0.00755249	0.0679724	0.0232892	0.0606897	-0.0271401	0.186964	0.235303	1	1	NA	NA	NA	NA	NA	NA	NA	NA	0.0484631	0.0926502	0.600921	1	0.841289	NA	NA	NA	0.0558831	0.0716041	NA	NA	NA

## Sheet: CNADrivers_Loss
	#Supplementary Table 4: Copy number loss driver results with univariate and multivariate coefficient estimates, p-values and q-values
		TCGA-WXS												PCAWG-WGS												GENIE-MSK-IMPACT
tumour.type	gene	tcga.age.uni.lr.coef	tcga.age.uni.lr.95low	tcga.age.uni.lr.95high	tcga.age.uni.p	tcga.age.uni.p.bonferroni	tcga.age.uni.q	tcga.chisq.gain.p	tcga.chisq.gain.fdr	tcga.chisq.gain.bonferroni	tcga.age.mv.lr.coef	tcga.age.mv.err	tcga.age.mv.p	tcga.age.mv.p.bonferroni	tcga.age.mv.q	pcawg.age.uni.lr.coef	pcawg.age.uni.lr.95low	pcawg.age.uni.lr.95high	pcawg.age.uni.p	pcawg.age.uni.p.bonferroni	pcawg.age.uni.q	pcawg.chisq.gain.p	pcawg.chisq.gain.fdr	pcawg.chisq.gain.bonferroni	pcawg.age.mv.lr.coef	pcawg.age.mv.err	pcawg.age.mv.p	pcawg.age.mv.p.bonferroni	pcawg.age.mv.q	GENIE.age.uni.lr.coef	GENIE.age.uni.lr.err	GENIE.age.uni.p	GENIE.age.uni.p.bonferroni	GENIE.age.uni.q	GENIE.chisq.gain.p	GENIE.chisq.gain.fdr	GENIE.chisq.gain.bonferroni	GENIE.age.mv.lr.coef	GENIE.age.mv.err	GENIE.age.mv.p	GENIE.age.mv.p.bonferroni	GENIE.age.mv.q
pancancer	ARHGEF10	0.021714	0.0188379	0.0246099	3.18285e-49	5.09257e-48	9.7077e-48	1.42363e-28	6.05041e-27	1.21008e-26	0.00493155	0.00194095	0.0110601	0.176962	0.0272868	0.0193405	0.0146375	0.0241724	1.78732e-15	2.32352e-14	1.55752e-14	3.8613e-08	4.57839e-07	3.20488e-06	0.00729256	0.00391381	0.0624217	0.249687	0.216116	NA	NA	NA	NA	NA	NA	NA	NA	NA	NA	NA	NA	NA
pancancer	ARHGEF10L	0.00548552	0.00245306	0.00853138	0.000403241	0.00645186	0.000614943	0.00432378	0.00781959	0.367521	0.00574758	0.00198815	0.00384114	0.0614582	0.0122436	0.0181135	0.0126907	0.0237285	1.22242e-10	1.58915e-09	3.92462e-10	0.00592634	0.0171305	0.491886	0.00222273	0.00422702	0.598999	1	0.915138	NA	NA	NA	NA	NA	NA	NA	NA	NA	NA	NA	NA	NA
pancancer	AXIN1	0.0163538	0.012699	0.0200399	2.46952e-18	3.95123e-17	1.00427e-17	5.24564e-12	3.18485e-11	4.45879e-10	0.00615826	0.00244478	0.0117708	0.188332	0.0272868	0.0197435	0.0132142	0.0265729	6.7494e-09	8.77421e-08	1.52486e-08	0.00274532	0.00925642	0.227862	0.00852378	0.00505306	0.0916314	0.366526	0.251986	0.0115591	0.022418	0.606123	1	0.858836	0.931231	1	1	0.0132731	0.0233876	NA	NA	NA
pancancer	BAZ1A	0.0149094	0.0115529	0.0182908	4.15045e-18	6.64071e-17	1.58236e-17	6.36062e-10	2.70326e-09	5.40653e-08	0.00531009	0.00210257	0.0115524	0.184838	0.0272868	0.0182296	0.0118325	0.0249126	4.56727e-08	5.93745e-07	8.44252e-08	0.00945608	0.0237835	0.784854	0.00278012	0.00496294	0.57536	1	0.904137	NA	NA	NA	NA	NA	NA	NA	NA	NA	NA	NA	NA	NA
pancancer	CASP9	0.00477872	0.00173165	0.00783899	0.00215889	0.0345423	0.00299301	0.0188634	0.0302526	1	0.00546552	0.00199467	0.00614268	0.0982828	0.0174042	0.0169297	0.0115027	0.0225475	1.83159e-09	2.38107e-08	4.65529e-09	0.0223034	0.0474662	1	0.00126447	0.00422713	0.76484	1	0.934804	NA	NA	NA	NA	NA	NA	NA	NA	NA	NA	NA	NA	NA
pancancer	CDKN2A	0.0163933	0.0136109	0.0191907	1.07612e-30	1.7218e-29	1.31287e-29	2.84333e-22	6.04207e-21	2.41683e-20	0.0116287	0.00191993	1.38812e-09	2.22099e-08	2.3598e-08	0.0299386	0.0246194	0.0354508	2.2296e-27	2.89849e-26	1.36006e-25	3.86163e-12	3.20515e-10	3.20515e-10	0.0105333	0.0041535	0.0112122	0.044849	0.131516	0.0080591	0.00262211	0.00211553	0.0275019	0.0391373	0.0255057	0.27467	0.94371	0.00447965	0.00299903	0.135255	0.135255	0.135255
pancancer	CDKN2C	0.00319028	-0.000127796	0.00652493	0.0601126	0.961802	0.0718994	0.054519	0.0785443	1	0.00884204	0.00218555	5.21703e-05	0.000834724	0.000332585	0.0183756	0.0120123	0.0250214	3.00543e-08	3.90706e-07	5.91391e-08	0.0181032	0.04061	1	0.0108789	0.00489415	0.0262265	0.104906	0.152447	0.00945223	0.0171393	0.581295	1	0.858836	0.451651	1	1	0.0196045	0.0178785	NA	NA	NA
pancancer	CPEB3	0.00910104	0.00619372	0.0120218	9.25175e-10	1.48028e-08	2.25743e-09	0.000202274	0.000477592	0.0171933	0.00760029	0.00201501	0.000162053	0.00259285	0.000635747	0.0089797	0.00403211	0.0140598	0.000444051	0.00577266	0.00058885	0.204334	0.287453	1	0.0084776	0.00427765	0.0474973	0.189989	0.20095	NA	NA	NA	NA	NA	NA	NA	NA	NA	NA	NA	NA	NA
pancancer	FANCA	0.0154107	0.0124335	0.0184062	4.74177e-24	7.58684e-23	2.89248e-23	2.38737e-11	1.26829e-10	2.02926e-09	0.0136461	0.00211713	1.15167e-10	1.84268e-09	3.17771e-09	0.00969208	0.00462968	0.014899	0.000213965	0.00278155	0.000296633	0.302588	0.37613	1	0.0008286	0.0045036	0.854024	1	0.954138	0.0505076	0.015119	0.000835781	0.0108652	0.0309239	0.00221293	0.0818784	0.0818784	0.0470155	0.0169194	0.00545601	0.00545601	0.010912
pancancer	FANCC	0.0190385	0.01583	0.0222717	4.8267e-31	7.72272e-30	7.36072e-30	1.50307e-24	4.25869e-23	1.27761e-22	0.0103683	0.00208382	6.50391e-07	1.04063e-05	8.29249e-06	0.0207831	0.0149196	0.0268821	9.47544e-12	1.23181e-10	3.40001e-11	4.44829e-05	0.00026372	0.00369208	0.00936083	0.00457915	0.0409308	0.163723	0.1876	0.0849436	0.0447262	0.0575396	0.748015	0.425793	0.342942	1	1	0.0818747	0.0504387	NA	NA	NA
pancancer	GPC5	0.00300361	4.18312e-05	0.00597597	0.0472239	0.755582	0.0600137	0.0605587	0.084385	1	0.00497083	0.00200074	0.0129735	0.207576	0.0287674	0.0160585	0.010186	0.0221626	1.4453e-07	1.87889e-06	2.51896e-07	0.108362	0.169699	1	0.0115835	0.00491247	0.0183747	0.0734988	0.144373	NA	NA	NA	NA	NA	NA	NA	NA	NA	NA	NA	NA	NA
pancancer	LARP4B	0.0054033	0.00222178	0.00860068	0.000897843	0.0143655	0.00133581	0.00207159	0.00382794	0.176085	0.00785087	0.00224226	0.000462945	0.00740712	0.00168644	0.00829423	0.00254422	0.0142494	0.00544017	0.0707223	0.00663701	0.957234	0.980869	1	0.00186511	0.00509152	0.714128	1	0.932333	0.050691	0.022666	0.0253233	0.329202	0.23424	NA	NA	NA	0.0612271	0.0248607	NA	NA	NA
pancancer	LEPROTL1	0.0226247	0.0197076	0.0255629	7.85104e-52	1.25617e-50	4.78913e-50	3.09564e-32	2.6313e-30	2.6313e-30	0.00470772	0.00196641	0.016663	0.266608	0.0354088	0.0205262	0.0157404	0.0254499	1.12114e-16	1.45748e-15	1.13982e-15	3.70231e-09	7.66045e-08	3.07292e-07	0.00738254	0.00393497	0.0606362	0.242545	0.216116	NA	NA	NA	NA	NA	NA	NA	NA	NA	NA	NA	NA	NA
pancancer	MGMT	0.00660218	0.00367702	0.00953959	1.0108e-05	0.000161728	1.6226e-05	0.0118073	0.0196789	1	0.00791075	0.00203846	0.000104132	0.00166612	0.00044905	0.00645602	0.00138739	0.0116619	0.0137119	0.178255	0.0160852	0.696034	0.780687	1	0.00727807	0.00447396	0.103788	0.415153	0.271826	NA	NA	NA	NA	NA	NA	NA	NA	NA	NA	NA	NA	NA
pancancer	PAX5	0.0158272	0.0127231	0.0189523	2.26379e-23	3.84845e-22	1.25538e-22	2.56882e-19	3.11928e-18	2.1835e-17	0.00896964	0.00200162	7.42265e-06	0.000126185	6.30925e-05	0.0233186	0.0173501	0.0295339	6.06976e-14	8.49767e-13	3.36596e-13	2.46813e-07	2.56069e-06	2.04855e-05	0.00472804	0.00455813	0.299607	1	0.620782	0.00805976	0.0131721	0.540615	1	0.849835	0.756398	1	1	0.00784773	0.0141423	NA	NA	NA
pancancer	PTEN	0.00958482	0.00670704	0.0124758	7.34023e-11	1.24784e-09	1.94676e-10	0.000154326	0.000385816	0.0131177	0.00789788	0.00199978	7.83565e-05	0.00133206	0.00044402	0.0100377	0.0051831	0.0150189	6.25989e-05	0.000876384	9.31349e-05	0.188204	0.269326	1	0.0103822	0.0042403	0.0143472	0.0717362	0.131516	0.00446927	0.00464491	0.335956	1	0.690576	0.374774	1	1	-0.00324933	0.00527195	NA	NA	NA
pancancer	PTPRD	0.0137531	0.0109224	0.0165984	2.12383e-21	3.61051e-20	1.07961e-20	6.39936e-17	6.04384e-16	5.43945e-15	0.00728648	0.00187931	0.000105659	0.0017962	0.00044905	0.0268591	0.0214671	0.0324483	8.60652e-22	1.20491e-20	1.31249e-20	4.61473e-09	7.66045e-08	3.83023e-07	0.00584814	0.0042706	0.170876	0.854379	0.408616	0.00152391	0.00955836	0.873328	1	0.911204	1	1	1	-0.0114486	0.0104424	NA	NA	NA
pancancer	RFWD3	0.0157682	0.0127369	0.0188192	2.8961e-24	4.92338e-23	2.20828e-23	1.09543e-10	5.47714e-10	9.31113e-09	0.0139418	0.00216702	1.24616e-10	2.11847e-09	3.17771e-09	0.0127665	0.00762261	0.0180687	1.63785e-06	2.29299e-05	2.62918e-06	0.0423257	0.0780674	1	0.00403911	0.00458383	0.378229	1	0.677761	NA	NA	NA	NA	NA	NA	NA	NA	NA	NA	NA	NA	NA
pancancer	SOX21	0.0030677	6.86935e-05	0.00607796	0.045361	0.771137	0.0588728	0.0216761	0.0341198	1	0.00525356	0.00202394	0.00943973	0.160475	0.0253382	0.0152683	0.00933707	0.0214358	7.41233e-07	1.03773e-05	1.25598e-06	0.105851	0.168954	1	0.0108198	0.00491528	0.0277177	0.138589	0.152447	NA	NA	NA	NA	NA	NA	NA	NA	NA	NA	NA	NA	NA
pancancer	STK11	0.0139083	0.0108319	0.017004	1.00969e-18	1.71647e-17	4.39935e-18	5.97179e-10	2.67159e-09	5.07602e-08	7.36787e-05	0.00217802	0.973014	1	0.973014	0.0301074	0.023555	0.0369595	1.273e-18	1.78219e-17	1.55306e-17	1.07857e-08	1.49203e-07	8.95216e-07	0.0186572	0.00510518	0.000257629	0.00128814	0.0141696	0.04418	0.0174499	0.0113473	0.158862	0.13995	0.00747146	0.138222	0.276444	0.0491837	0.0188038	NA	NA	NA
pancancer	SUFU	0.00879415	0.00587748	0.0117243	3.71357e-09	6.31307e-08	8.09028e-09	0.000381486	0.000857299	0.0324263	0.00789446	0.00202524	9.69729e-05	0.00164854	0.00044905	0.00893447	0.00389813	0.0141112	0.000600599	0.00840839	0.000779501	0.171811	0.251716	1	0.011245	0.004389	0.0104043	0.0520217	0.131516	0.0187497	0.0228807	0.412527	1	0.789881	1	1	1	0.0136777	0.024877	NA	NA	NA
pancancer	TSC1	0.0172977	0.0140958	0.0205232	5.05449e-26	8.59264e-25	5.13873e-25	1.99086e-20	3.38446e-19	1.69223e-18	0.00958941	0.00207543	3.82906e-06	6.5094e-05	3.90564e-05	0.0218903	0.0157848	0.0282548	5.76331e-12	8.06863e-11	2.33715e-11	7.64648e-06	5.28881e-05	0.000634657	0.0119281	0.00476378	0.0122826	0.0614131	0.131516	0.0198449	0.0261725	0.448311	1	0.789881	0.0973342	0.689923	1	0.015149	0.0280313	NA	NA	NA
pancancer	TSC2	0.0162891	0.0125687	0.020042	1.28643e-17	2.18692e-16	4.35955e-17	1.5807e-11	8.95733e-11	1.3436e-09	0.00568125	0.0025044	0.0232984	0.396073	0.0457008	0.019995	0.0133331	0.0269708	8.88039e-09	1.24326e-07	1.93466e-08	0.00598536	0.0171305	0.496785	0.00889442	0.00517135	0.0854429	0.427215	0.251986	0.0345042	0.0305433	0.258609	1	0.628458	0.673424	1	1	0.0490845	0.0348521	NA	NA	NA
BreastCarcinoma	BRCA1	-0.0164393	-0.0261741	-0.00682424	0.000859494	0.0146114	0.00873819	0.000122579	0.00208384	0.0104192	-0.014226	0.00600019	0.0177433	0.301636	0.0354866	-0.00616871	-0.0278225	0.0151686	0.572215	1	0.994518	0.809466	1	1	NA	NA	NA	NA	NA	-0.000904323	0.0414243	0.982583	1	0.982583	0.478284	1	1	0.0106534	0.044787	NA	NA	NA
BreastCarcinoma	CDKN2C	0.0219902	0.0119006	0.0321978	2.13434e-05	0.000362838	0.00111709	5.4653e-05	0.0015485	0.00464551	0.0240452	0.00601739	6.44329e-05	0.00109536	0.00103093	0.0243323	-0.00180333	0.0510892	0.069681	0.975534	0.662471	0.0578769	0.846243	1	NA	NA	NA	NA	NA	0.18475	0.119411	0.12182	1	0.80401	NA	NA	NA	0.230332	0.1607	NA	NA	NA
BreastCarcinoma	FANCA	0.0189211	0.00935936	0.0286153	0.000115863	0.00196967	0.00232932	0.0035774	0.0337866	0.304079	0.0148116	0.00607117	0.0147014	0.249923	0.0354866	0.0018301	-0.0191395	0.0228411	0.86377	1	1	1	1	1	NA	NA	NA	NA	NA	0.0601622	0.0441467	0.172952	1	0.814053	0.478284	1	1	0.0553216	0.0427861	NA	NA	NA
BreastCarcinoma	NF1	-0.0154834	-0.0254213	-0.00566525	0.00210782	0.0358329	0.0142863	0.000187161	0.00265144	0.0159087	-0.0147169	0.00614659	0.0166509	0.283065	0.0354866	-0.0110827	-0.0326642	0.0100626	0.307297	1	0.892624	0.834578	1	1	NA	NA	NA	NA	NA	-0.00205796	0.0239626	0.93156	1	0.982583	0.516692	1	1	-0.00108382	0.0241239	NA	NA	NA
BreastCarcinoma	PBRM1	-0.0176166	-0.0275863	-0.00778004	0.000484237	0.00823203	0.00590769	0.0154359	0.0728918	1	-0.0138985	0.00602093	0.0209791	0.356645	0.0372962	-0.00555261	-0.0266715	0.0153746	0.603232	1	0.994518	0.87434	1	1	NA	NA	NA	NA	NA	-0.0520523	0.0611818	0.394891	1	0.881654	0.571634	1	1	-0.06393	0.073013	NA	NA	NA
Glioblastoma	CDKN2A	0.0225432	0.00950128	0.0357196	0.000731013	0.0124272	0.00743197	0.000172591	0.00326323	0.0146703	0.0272874	0.00767607	0.000378172	0.00642893	0.000567258	0.058016	-0.00395825	0.131944	0.0831495	1	0.658912	0.18569	1	1	NA	NA	NA	NA	NA	0.0200715	0.00740509	0.00671828	0.0940559	0.0806194	0.229526	1	1	0.0203306	0.00753679	0.00698586	0.0139717	0.00698586
Glioblastoma	SUFU	0.0517779	0.0347647	0.0694056	4.1589e-09	7.07013e-08	1.08674e-07	4.64373e-05	0.00197358	0.00394717	0.0465659	0.0104695	8.67614e-06	0.000147494	1.95213e-05	0.148362	0.0498019	0.302936	0.0148402	0.207763	0.194443	0.635627	1	1	NA	NA	NA	NA	NA	0.0167111	0.0396317	0.673273	1	1	1	1	1	0.0246326	0.0436458	NA	NA	NA
HepatocellularCarcinoma	FANCA	-0.0273254	-0.04385	-0.011393	0.000933478	0.0158691	0.0284711	0.000735021	0.0554243	0.0617418	-0.0205101	0.0104518	0.0497207	0.845251	0.074581	-0.0266814	-0.04724	-0.00672538	0.0095338	0.133473	0.0830803	0.525115	1	1	-0.0365084	0.011423	0.00139328	0.00696642	0.00244567	NA	NA	NA	NA	NA	NA	NA	NA	NA	NA	NA	NA	NA
HepatocellularCarcinoma	FBXW7	-0.0258969	-0.0423294	-0.00999209	0.0016399	0.0278783	0.0333447	0.00131963	0.0554243	0.110849	-0.0118384	0.0101651	0.244175	1	0.29301	-0.0348518	-0.0563367	-0.0140706	0.00116761	0.0163465	0.035612	0.118966	1	1	-0.0460121	0.0122048	0.000163243	0.000816215	0.000571351	-0.00714008	0.053153	0.893141	1	0.928614	NA	NA	NA	-0.0554259	0.0593326	NA	NA	NA
OvarianCancer	FANCC	0.0362934	0.0213518	0.0516465	2.57074e-06	4.37026e-05	0.000156815	0.00017215	0.0102892	0.0146328	0.037031	0.00816361	5.73026e-06	9.74144e-05	0.000143256	0.0515147	0.0125116	0.0931019	0.0116913	0.163678	0.281399	0.0374076	0.757503	1	NA	NA	NA	NA	NA	0.195797	0.120179	0.103267	1	0.3822	NA	NA	NA	0.16469	0.114434	NA	NA	NA
OvarianCancer	TNFAIP3	-0.0284119	-0.0435004	-0.0136215	0.000189638	0.00322385	0.00385598	0.000242098	0.0102892	0.0205784	-0.0297408	0.00796432	0.000188266	0.00320053	0.00235333	-0.071058	-0.115494	-0.0302916	0.00100148	0.0140207	0.06109	0.00452064	0.366172	0.366172	-0.0662622	0.023157	0.00421724	0.0210862	0.00421724	NA	NA	NA	NA	NA	NA	NA	NA	NA	NA	NA	NA	NA
ProstateCancer	CCNC	0.0474448	0.0190896	0.0765828	0.00119373	0.0202934	0.0242725	0.000127905	0.00356111	0.010744	0.0522365	0.015966	0.00106889	0.0181712	0.00142519	0.0870557	0.0415658	0.137172	0.000326862	0.00457606	0.0199386	0.0172071	0.556318	1	0.0549945	0.0283915	0.0527442	0.263721	0.0972929	NA	NA	NA	NA	NA	NA	NA	NA	NA	NA	NA	NA	NA
ProstateCancer	STK11	0.0764413	0.0243198	0.131496	0.00502845	0.0854837	0.0766839	0.00047149	0.00792104	0.0396052	0.0932395	0.0302032	0.00202141	0.0343639	0.00202141	-0.0479589	-0.191672	0.0787777	0.46702	1	0.863279	NA	NA	NA	NA	NA	NA	NA	NA	0.0337784	0.112146	0.763262	1	0.949841	NA	NA	NA	0.0305046	0.113369	NA	NA	NA
Sarcoma	CDKN2A	0.0292914	0.0117059	0.047768	0.00140096	0.0238164	0.0122084	0.0221662	0.0897204	1	0.0314909	0.0114973	0.00616273	0.104766	0.0554646	NA	NA	NA	NA	NA	NA	NA	NA	NA	NA	NA	NA	NA	NA	0.0228182	0.0157495	0.147389	1	0.614765	0.210585	0.710881	1	0.019857	0.0162084	NA	NA	NA
Sarcoma	LATS2	0.0370909	0.0191748	0.0560931	7.77471e-05	0.0013217	0.00336087	0.000620184	0.0206921	0.0527156	0.0346569	0.0116679	0.0029753	0.05058	0.0401665	NA	NA	NA	NA	NA	NA	NA	NA	NA	NA	NA	NA	NA	NA	0.0865422	0.0876672	0.32356	1	0.614765	NA	NA	NA	0.107109	0.100946	NA	NA	NA
Sarcoma	PAX5	0.0269946	0.00778069	0.0472248	0.00711709	0.120991	0.024119	0.0165705	0.0828523	1	0.0298537	0.0121914	0.0143352	0.243698	0.0967624	NA	NA	NA	NA	NA	NA	NA	NA	NA	NA	NA	NA	NA	NA	0.0865422	0.0876672	0.32356	1	0.614765	NA	NA	NA	0.107109	0.100946	NA	NA	NA

## Sheet: SNVDrivers_Pancancer
#Supplementary Table 6: SNV driver results with univariate and multivariate coefficient estimates, p-values and q-values
	TCGA-WXS											PCAWG-WGS											GENIE-MSK-IMPACT
gene	tcga.age.uni.lr.coef	tcga.age.uni.lr.95low	tcga.age.uni.lr.95high	tcga.age.uni.p	tcga.age.uni.p.bonferroni	tcga.age.uni.q	tcga.age.mv.lr.coef	tcga.age.mv.err	tcga.age.mv.p	.bonferroni	tcga.age.mv.q	pcawg.age.uni.lr.coef	pcawg.age.uni.lr.95low	pcawg.age.uni.lr.95high	pcawg.age.uni.p	pcawg.age.uni.p.bonferroni	pcawg.age.uni.q	pcawg.age.mv.lr.coef	pcawg.age.mv.err	pcawg.age.mv.p	pcawg.age.mv.p.bonferroni	pcawg.age.mv.q	msk.age.uni.lr.coef	msk.age.uni.lr.err	msk.age.uni.p	msk.age.uni.p.bonferroni	msk.age.uni.q	msk.age.mv.lr.coef	msk.age.mv.err	msk.age.mv.p	msk.age.mv.p.bonferroni	msk.age.mv.q
ARID2	0.0321924	0.0230207	0.0415711	1.01244e-11	4.25224e-10	3.43723e-10	0.0287395	0.00572757	5.22802e-07	2.19577e-05	0.000200756	0.0245667	0.00450604	0.0477602	0.0257753	0.283529	0.0576154	0.0111353	0.0156815	0.477648	1	0.625022	0.0171288	0.00568537	0.00258864	0.106134	0.0380206	0.0119434	0.00649394	0.0658922	1	1
IDH1	-0.0812658	-0.0882824	-0.0743824	2.54967e-116	1.07086e-114	1.73123e-113	-0.0248572	0.00532525	3.04453e-06	0.00012787	0.000584549	-0.0204127	-0.0347055	-0.00524222	0.00625246	0.068777	0.016971	-0.0038941	0.0182407	0.830949	1	0.892142	-0.0387295	0.00505778	1.89703e-14	7.77782e-13	2.97201e-12	-0.0173557	0.00729081	0.0172893	0.276629	1
CASP8	0.0307807	0.0189879	0.0429121	4.53111e-07	1.90307e-05	5.59387e-06	0.0298266	0.00722412	3.64736e-05	0.00153189	0.00360653	NA	NA	NA	NA	NA	NA	NA	NA	NA	NA	NA	0.00870073	0.00809173	0.282257	1	0.639888	-0.0173557	0.00729081	NA	NA	NA
LATS1	0.0319038	0.0187803	0.0454316	2.67049e-06	0.000112161	2.59038e-05	0.0329726	0.00837248	8.20907e-05	0.00344781	0.00630457	NA	NA	NA	NA	NA	NA	NA	NA	NA	NA	NA	0.00590378	0.00764525	0.439987	1	0.763788	0.0183916	0.00909092	NA	NA	NA
RNF43	0.0430915	0.0306764	0.0558899	2.05889e-11	8.64734e-10	6.0782e-10	0.0304029	0.0078473	0.000106926	0.00449088	0.00684325	NA	NA	NA	NA	NA	NA	NA	NA	NA	NA	NA	0.00611057	0.00568575	0.282501	1	0.639888	0.00856201	0.00883324	NA	NA	NA
ATRX	-0.0265763	-0.0324179	-0.0207294	4.85364e-19	2.03853e-17	3.6618e-17	-0.0152016	0.00403491	0.000164881	0.00692502	0.00898237	NA	NA	NA	NA	NA	NA	NA	NA	NA	NA	NA	-0.0133349	0.00489361	0.00643094	0.263668	0.0775011	-0.0183368	0.0057747	0.00149641	0.0239426	0.164606
PBRM1	0.0218582	0.0133232	0.0305601	6.62412e-07	2.78213e-05	7.3734e-06	0.0202528	0.00542131	0.000187133	0.00785958	0.00898237	0.0225765	0.00731586	0.0396306	0.00610635	0.0671698	0.016971	0.0105722	0.014899	0.477958	1	0.625022	0.00428409	0.00479228	0.371346	1	0.715297	0.00746766	0.00608848	NA	NA	NA
NOTCH2	0.0290112	0.0192502	0.0390145	8.59886e-09	3.61152e-07	1.81731e-07	0.0226051	0.00611209	0.000216946	0.00911171	0.00925634	NA	NA	NA	NA	NA	NA	NA	NA	NA	NA	NA	0.00822504	0.00669709	0.21939	1	0.567219	0.00974682	0.00765144	NA	NA	NA
KDM5C	0.030737	0.0188682	0.0429714	5.6955e-07	2.39211e-05	6.55465e-06	0.0255815	0.00735802	0.000507655	0.0213215	0.0177218	0.0156605	-0.0058931	0.0411451	0.189789	1	0.28848	NA	NA	NA	NA	NA	0.00146681	0.00647817	0.820872	1	0.934164	-0.00130738	0.00753427	NA	NA	NA
FOXA1	0.023981	0.00887714	0.0396672	0.002253	0.0946261	0.00735476	0.0334343	0.00980435	0.000649273	0.0272695	0.0191785	NA	NA	NA	NA	NA	NA	NA	NA	NA	NA	NA	0.0248532	0.00653654	0.000143415	0.00588	0.00354762	0.0243231	0.00778103	0.00177228	0.0283565	0.193178
MAP3K1	0.0185397	0.00794266	0.0293794	0.000694694	0.0291772	0.00300444	0.0218031	0.00651578	0.000819281	0.0344098	0.0209736	0.0104037	-0.0107999	0.0354681	0.374986	1	0.491361	NA	NA	NA	NA	NA	-0.00928336	0.00531387	0.080636	1	0.344728	0.00874778	0.00621819	0.159485	1	1
BRD4	0.0308171	0.0176779	0.0443713	5.96669e-06	0.000250601	5.31282e-05	0.0264729	0.00788756	0.000789983	0.0331793	0.0209736	NA	NA	NA	NA	NA	NA	NA	NA	NA	NA	NA	0.0110144	0.00759085	0.146778	1	0.456857	0.0207398	0.00867482	NA	NA	NA
KDM6A	0.0400218	0.0304692	0.0498245	5.12258e-16	2.15148e-14	2.89852e-14	0.0198157	0.00614806	0.00126822	0.0532653	0.0221986	-0.00447372	-0.0229175	0.016546	0.653881	1	0.752953	NA	NA	NA	NA	NA	0.0389471	0.00541199	6.17973e-13	2.53369e-11	7.26119e-11	0.0289985	0.00649244	7.95073e-06	0.000127212	0.000938186
NF1	0.0224816	0.0159767	0.0290913	1.79384e-11	7.53413e-10	5.53644e-10	0.0131879	0.00409824	0.00129112	0.054227	0.0221986	0.00330269	-0.0145338	0.0237542	0.733613	1	0.77437	NA	NA	NA	NA	NA	0.0085656	0.00413799	0.0384532	1	0.246605	0.00680265	0.00479013	0.155568	1	1
RBM10	0.032319	0.0205436	0.0444545	1.1547e-07	4.84974e-06	1.63342e-06	0.0229747	0.00738608	0.00186743	0.0784322	0.027538	NA	NA	NA	NA	NA	NA	NA	NA	NA	NA	NA	0.047024	0.00548894	1.06164e-17	4.35271e-16	4.98969e-15	0.0316235	0.00616855	2.95069e-07	4.72111e-06	3.51132e-05
BCL6	0.029179	0.0141919	0.0446811	0.000174214	0.00731698	0.000916986	0.029816	0.00969015	0.00209135	0.0878368	0.0286814	NA	NA	NA	NA	NA	NA	NA	NA	NA	NA	NA	0.00576028	0.0101731	0.571241	1	0.816046	0.0104918	0.0116259	NA	NA	NA
DNMT3A	0.0169896	0.00715894	0.027048	0.000808132	0.0339416	0.00340821	0.0184086	0.00606303	0.00239578	0.100623	0.0292893	NA	NA	NA	NA	NA	NA	NA	NA	NA	NA	NA	0.00733316	0.00679772	0.280691	1	0.639888	0.00840518	0.00803954	NA	NA	NA
SET	0.0436035	0.01794	0.0715913	0.00141141	0.059279	0.00513768	0.0496485	0.0167471	0.00303078	0.127293	0.0318846	0.0155787	-0.000351175	0.0335699	0.0710828	0.781911	0.142166	NA	NA	NA	NA	NA	NA	NA	NA	NA	NA	NA	NA	NA	NA	NA
CDC73	0.0291758	0.0131677	0.0457467	0.000443613	0.0186317	0.00204907	0.029633	0.0100097	0.00307222	0.129033	0.0318846	NA	NA	NA	NA	NA	NA	NA	NA	NA	NA	NA	0.00226875	0.00982879	0.817449	1	0.932527	0.00875096	0.0117095	NA	NA	NA
CIC	-0.0123962	-0.0204303	-0.00427321	0.00262428	0.11022	0.00844494	0.0153418	0.00537119	0.00428602	0.180013	0.037165	NA	NA	NA	NA	NA	NA	NA	NA	NA	NA	NA	-0.0235024	0.00502449	2.90282e-06	0.000119016	0.00012403	0.0037659	0.00689782	0.585097	1	1
TP53	0.0154215	0.0123522	0.0185082	9.14752e-23	3.84196e-21	1.03519e-20	-0.00640592	0.00225234	0.00445357	0.18705	0.037165	0.0280769	0.0228577	0.0334798	3.53e-25	3.883e-24	1.34e-23	-0.00341254	0.00424552	0.421514	1	0.625022	-0.00244277	0.00183108	0.182186	1	0.518954	-0.00983214	0.00231045	NA	NA	NA
KDM5A	0.0276852	0.0157073	0.0400217	7.9895e-06	0.000335559	6.86693e-05	0.0226564	0.00799	0.00457408	0.192111	0.037165	NA	NA	NA	NA	NA	NA	NA	NA	NA	NA	NA	0.00412589	0.00673417	0.540088	1	0.808411	0.00917289	0.00794675	NA	NA	NA
PMS2	0.0250289	0.0100562	0.0405505	0.00128348	0.053906	0.00476219	0.0262337	0.00933549	0.00495247	0.208004	0.0388112	NA	NA	NA	NA	NA	NA	NA	NA	NA	NA	NA	0.00651846	0.0115111	0.571206	1	0.816046	0.0105352	0.0132631	NA	NA	NA
BCOR	0.0255781	0.0156641	0.0357379	5.81526e-07	2.44241e-05	6.58093e-06	0.0168006	0.00606702	0.00561991	0.236036	0.0423147	NA	NA	NA	NA	NA	NA	NA	NA	NA	NA	NA	0.0103361	0.00581566	0.0755197	1	0.331803	0.0128253	0.00665371	0.053913	0.862609	1
CREBBP	0.0303992	0.0225326	0.0384245	6.38168e-14	2.6803e-12	2.54892e-12	0.0135783	0.00506716	0.00736973	0.309528	0.0487927	0.0267078	0.00887327	0.0469286	0.00590107	0.0649117	0.016971	0.0409033	0.011777	0.000514381	0.00308629	0.00874447	0.0106467	0.0046604	0.0223414	0.915998	0.184219	0.0138728	0.00553751	0.0122366	0.195786	1
ALK	0.025825	0.0158467	0.0360505	5.36284e-07	2.25239e-05	6.27822e-06	0.0170751	0.00635978	0.00725606	0.304754	0.0487927	NA	NA	NA	NA	NA	NA	NA	NA	NA	NA	NA	0.000178104	0.00570543	0.975097	1	0.985564	-0.00524813	0.00664103	NA	NA	NA
FAT1	0.0279595	0.0211662	0.034873	1.26954e-15	5.33207e-14	6.63091e-14	0.0118144	0.00447113	0.00823267	0.345772	0.0518253	NA	NA	NA	NA	NA	NA	NA	NA	NA	NA	NA	0.01796	0.00451807	7.03386e-05	0.00288388	0.00194465	0.0145321	0.00552202	0.00849671	0.135947	0.866665
SPEN	0.0251209	0.0168728	0.0335396	3.42329e-09	1.43778e-07	8.60894e-08	0.0139258	0.00528542	0.00841963	0.353624	0.0521474	NA	NA	NA	NA	NA	NA	NA	NA	NA	NA	NA	0.00401902	0.00555586	0.469444	1	0.770735	0.00888632	0.00665227	NA	NA	NA
BLM	0.0298785	0.0150928	0.0451265	9.55397e-05	0.00401267	0.000554457	0.0233537	0.00895245	0.00909047	0.3818	0.0554086	NA	NA	NA	NA	NA	NA	NA	NA	NA	NA	NA	0.02267	0.00854015	0.00794209	0.325626	0.0910435	0.0258959	0.0097329	0.00779892	0.124783	0.811087
ERCC2	0.0301746	0.0149139	0.0459972	0.000140349	0.00589468	0.000787581	0.0248128	0.00970005	0.0105274	0.44215	0.060336	NA	NA	NA	NA	NA	NA	NA	NA	NA	NA	NA	0.0334873	0.0084998	8.15561e-05	0.0033438	0.00212952	0.0251733	0.00946786	0.00784161	0.125466	0.811087
NFE2L2	0.0234879	0.0122655	0.0350266	5.1853e-05	0.00217783	0.000341827	0.018413	0.00724107	0.010995	0.461789	0.0611894	0.0491052	0.0231458	0.0788281	0.000564194	0.00620613	0.00260416	0.0337214	0.0211572	0.110969	0.665817	0.270491	0.0080932	0.0075911	0.286359	1	0.640899	-0.0106839	0.00859226	NA	NA	NA
HNF1A	0.0295235	0.0131179	0.0465133	0.000525005	0.0220502	0.00236078	0.0233995	0.00925235	0.0114377	0.480382	0.0627438	NA	NA	NA	NA	NA	NA	NA	NA	NA	NA	NA	0.00297351	0.00948325	0.75386	1	0.896998	0.0145078	0.0112736	NA	NA	NA
ASXL1	0.0322548	0.0214034	0.0434127	9.09995e-09	3.82198e-07	1.81731e-07	0.016616	0.00676849	0.0140921	0.591869	0.0712023	NA	NA	NA	NA	NA	NA	NA	NA	NA	NA	NA	0.00736975	0.0065678	0.261819	1	0.621489	0.0108583	0.00747422	NA	NA	NA
TET1	0.0263872	0.0164764	0.0365428	2.51035e-07	1.05435e-05	3.34221e-06	0.0155701	0.00648412	0.0163388	0.686229	0.0751639	NA	NA	NA	NA	NA	NA	NA	NA	NA	NA	NA	0.0033056	0.00657867	0.615335	1	0.833451	0.0106987	0.00821665	NA	NA	NA
JUN	0.040471	0.0125135	0.0702075	0.005892	0.247464	0.0163292	0.0399549	0.0166678	0.0165239	0.694004	0.0751639	NA	NA	NA	NA	NA	NA	NA	NA	NA	NA	NA	0.00236259	0.0121692	0.846062	1	0.942297	0.00660678	0.0136722	NA	NA	NA
PDCD1LG2	0.0363652	0.00487483	0.0713938	0.0313425	1	0.0624092	0.0500534	0.0215603	0.020257	0.850792	0.0864297	NA	NA	NA	NA	NA	NA	NA	NA	NA	NA	NA	0.0275388	0.0421469	0.513498	1	0.791733	0.0149657	0.0486655	NA	NA	NA
BARD1	0.0255891	0.00930829	0.0424728	0.00247403	0.103909	0.00799937	0.0248832	0.010923	0.022723	0.954367	0.0948439	NA	NA	NA	NA	NA	NA	NA	NA	NA	NA	NA	0.000268809	0.0102693	0.979117	1	0.985564	0.00142147	0.012158	NA	NA	NA
TBX3	0.0231391	0.00865862	0.038048	0.00201662	0.0846979	0.00676762	0.0189681	0.00840532	0.0240283	1	0.0967267	NA	NA	NA	NA	NA	NA	NA	NA	NA	NA	NA	0.00887742	0.00609221	0.145068	1	0.454546	0.0160075	0.0069267	NA	NA	NA
GNAS	0.0268516	0.0172607	0.0366719	5.81536e-08	2.44245e-06	8.97415e-07	0.0133223	0.00595752	0.0253373	1	0.097608	NA	NA	NA	NA	NA	NA	NA	NA	NA	NA	NA	0.00765311	0.00748126	0.306321	1	0.648518	0.00322646	0.00870816	NA	NA	NA
EPHA3	0.0250016	0.0162455	0.0339445	3.0464e-08	1.27949e-06	4.92502e-07	0.0121584	0.00547098	0.0262606	1	0.0988633	NA	NA	NA	NA	NA	NA	NA	NA	NA	NA	NA	0.00751873	0.00568114	0.185684	1	0.521598	-0.00212546	0.00641914	NA	NA	NA
KEAP1	0.0329162	0.0221044	0.0440279	3.92024e-09	1.6465e-07	9.50657e-08	0.0159473	0.0074809	0.0330288	1	0.118533	NA	NA	NA	NA	NA	NA	NA	NA	NA	NA	NA	0.0338066	0.00573299	3.70479e-09	1.51896e-07	2.90208e-07	0.00598347	0.00683922	0.381641	1	1
FLT4	0.018582	0.00774537	0.029691	0.000898477	0.037736	0.00369737	0.0135688	0.00686349	0.0480471	1	0.146429	NA	NA	NA	NA	NA	NA	NA	NA	NA	NA	NA	0.0160344	0.00631714	0.0111412	0.456789	0.109091	0.025692	0.00734324	0.00046749	0.00747984	0.0528263

## Sheet: SNVDrivers_TumourType
#Supplementary Table 6: SNV driver results with univariate and multivariate coefficient estimates, p-values and q-values
		TCGA-WXS											PCAWG-WGS											GENIE-MSK-IMPACT
tumour.type	gene	tcga.age.uni.lr.coef	tcga.age.uni.lr.95low	tcga.age.uni.lr.95high	tcga.age.uni.p	tcga.age.uni.p.bonferroni	tcga.age.uni.q	tcga.age.mv.lr.coef	tcga.age.mv.err	tcga.age.mv.p	tcga.age.mv.p.bonferroni	tcga.age.mv.q	pcawg.age.uni.lr.coef	pcawg.age.uni.lr.95low	pcawg.age.uni.lr.95high	pcawg.age.uni.p	pcawg.age.uni.p.bonferroni	pcawg.age.uni.q	pcawg.age.mv.lr.coef	pcawg.age.mv.err	pcawg.age.mv.p	pcawg.age.mv.p.bonferroni	pcawg.age.mv.q	msk.age.uni.lr.coef	msk.age.uni.lr.err	msk.age.uni.p	msk.age.uni.p.bonferroni	msk.age.uni.q	msk.age.mv.lr.coef	msk.age.mv.err	msk.age.mv.p	msk.age.mv.p.bonferroni	msk.age.mv.q
Breast Carcinoma	FOXA1	0.0737023	0.0403355	0.109636	2.75255e-05	0.000412882	0.0459198	0.0202803	0.0235585	0.0235585	0.282702	-0.0301557	0.116564	0.262329	0.942239	NA	NA	NA	NA	0.0344412	0.0153069	0.229604	0.597472	0.0355913	0.0154196	0.0209886	0.125932	NA	NA	NA	NA	NA
Cervical Cancer	PIK3CA	0.0497941	0.0247555	0.0766232	0.000154227	0.00231341	0.0592501	0.0315374	0.0602826	0.0602826	0.723391	-0.121538	0.173423	0.766288	0.985227	NA	NA	NA	NA	0.092341	0.0417882	0.626823	1	0.152067	0.0676566	0.0246001	0.147601	NA	NA	NA	NA	NA
Colorectal Cancer	NF2	-0.0381342	-0.0583779	-0.0181607	0.000192618	0.00288928	-0.0404546	0.0121804	0.000896047	0.00169746	0.0203695	NA	NA	NA	NA	NA	NA	NA	NA	-0.00587534	0.0193838	0.290756	0.982368	-0.0029584	0.0199767	NA	NA	NA	NA	NA	NA	NA
Colorectal Cancer	PTEN	-0.028431	-0.0435017	-0.0136807	0.000181034	0.0027155	-0.0281192	0.00855892	0.00101847	0.00169746	0.0203695	-0.141204	0.0171042	0.132168	0.628234	NA	NA	NA	NA	-0.00423494	0.00923017	0.138453	0.954433	-0.00485375	0.00937362	NA	NA	NA	NA	NA	NA	NA
Glioblastoma	ATRX	-0.108783	-0.155275	-0.0684574	6.63346e-07	9.9502e-06	-0.140344	0.027894	4.8711e-07	5.91259e-07	7.0951e-06	-0.311091	-0.0520146	0.0145707	0.0874241	-0.143191	-0.715954	0.0205246	0.0205246	-0.0995973	0.0134757	0.202136	6.85665e-11	-0.103665	0.0141112	2.03742e-13	1.22245e-12	NA	NA	NA	NA	NA
Glioblastoma	IDH1	-0.126112	-0.180102	-0.0809656	4.24317e-07	6.36476e-06	-0.14873	0.0297814	5.91259e-07	5.91259e-07	7.0951e-06	-0.311091	-0.0520146	0.0145707	0.0874241	-0.143191	-0.715954	0.0205246	0.0205246	-0.0999421	0.0157883	0.236824	3.83722e-08	-0.102488	0.016503	5.29007e-10	3.17404e-09	NA	NA	NA	NA	NA
Head and Neck Carcinoma	CASP8	0.081892	0.0545493	0.111007	1.18229e-08	1.77343e-07	0.0621745	0.0168467	0.000223717	0.000447435	0.00536922	-0.0973302	0.0247284	0.253043	0.714579	NA	NA	NA	NA	0.0472059	0.0245622	0.368433	1	0.0355068	0.0276133	0.198493	1	NA	NA	NA	NA	NA
Head and Neck Carcinoma	FAT1	0.0524587	0.0331977	0.0725683	1.6847e-07	2.52706e-06	0.041551	0.0121605	0.000633431	0.000633431	0.00760118	-0.0659024	0.0782793	0.938005	0.962144	NA	NA	NA	NA	0.0126069	0.0206025	0.309037	1	0.00481276	0.0229867	NA	NA	NA	NA	NA	NA	NA
Oligodendeoglioma	ATRX1	-0.0521898	-0.0682281	-0.0369091	6.06404e-11	9.09606e-10	-0.0600604	0.0102512	4.66092e-09	9.32184e-09	1.11862e-07	NA	NA	NA	NA	NA	NA	NA	NA	0.0113098	0.0389517	0.584275	1	-0.00280973	0.0406681	NA	NA	NA	NA	NA	NA	NA
Oligodendeoglioma	TP53	-0.052237	-0.0674536	-0.0376659	5.82622e-12	8.73933e-11	-0.077049	0.0107956	9.53323e-13	3.81329e-12	4.57595e-11	-0.145709	0.0359886	0.302442	0.453662	NA	NA	NA	NA	-0.0273431	0.0329156	0.493734	1	-0.0442912	0.0350509	NA	NA	NA	NA	NA	NA	NA
Oligodendeoglioma	IDH11	-0.0485922	-0.0652594	-0.0324886	5.73392e-09	8.60088e-08	-0.0493741	0.00926524	9.87772e-08	9.87772e-08	1.18533e-06	-0.143349	0.111469	0.83002	0.850425	NA	NA	NA	NA	0.0264482	0.0221489	0.332234	1	0.0374918	0.023503	NA	NA	NA	NA	NA	NA	NA
Prostate Cancer	FOXA11	0.0444466	-0.0126313	0.104113	0.134128	1	NA	NA	NA	NA	NA	0.0412473	0.183728	0.00284316	0.0341179	0.135576	0.677882	0.00672984	0.0134597	0.0213913	0.0142216	0.213323	0.824529	0.0232362	0.0144385	NA	NA	NA	NA	NA	NA	NA
Prostate Cancer	SPOP	0.0178625	-0.0227441	0.0593748	0.39264	1	NA	NA	NA	NA	NA	0.0319895	0.17502	0.00630742	0.0378445	0.0697796	0.348898	0.0990405	0.0990405	0.0506303	0.014513	0.217696	0.228205	0.050712	0.0146517	0.000537815	0.00322689	NA	NA	NA	NA	NA
Melanoma	NF1	0.0558899	0.0301553	0.0840776	4.47366e-05	0.000671049	0.0382274	0.0184697	0.0384771	0.0384771	0.461726	-0.00752105	0.107654	0.12001	0.384874	NA	NA	NA	NA	0.0237075	0.0157347	0.236021	1	0.0177967	0.0173294	NA	NA	NA	NA	NA	NA	NA
Melanoma	BRAF	-0.028497	-0.0448538	-0.0127619	0.000482933	0.007244	NA	NA	NA	NA	NA	-0.0717997	-0.0172992	0.0017471	0.0331949	-0.0445123	-0.222562	0.00239433	0.00239433	-0.0134002	0.0147741	0.221612	1	-0.0134013	0.0176471	NA	NA	NA	NA	NA	NA	NA

[truncated: 2 more sheets: mtSNV_PCAWG, mtCopy_PCAWG]
