# Supplementary material for: Age influences on the molecular presentation of tumours
Source: Nat Commun. 2022 Jan 11;13:208. doi: 10.1038/s41467-021-27889-y (PMC8752853; doi:10.1038/s41467-021-27889-y)
Supplement: Supplementary file 5 — Supplementary Data 3 [file 41467_2021_27889_MOESM5_ESM.xlsx]

## Sheet: SNVDensity
#Supplementary Table 2-1: Results of SNV density analysis showing univariate Spearman's correlation results and multivariate linear regression coefficient, p-value, and q-value
	TCGA-WXS									PCAWG-WGS									AACR-GENIE-MSK-IMPACT									PCAWG-WGS_Coding-Only									PCAWG-WGS_NonCoding-Only
tumour.type	age.spearman.rho	age.spearman.p	age.spearman.p.bonferroni	age.spearman.q	age.lnr.est	age.lnr.stderr	age.lnr.p	age.lnr.p.bonferroni	age.lnr.q	age.spearman.rho	age.spearman.p	age.spearman.p.bonferroni	age.spearman.q	age.lnr.est	age.lnr.stderr	age.lnr.p	age.lnr.p.bonferroni	age.lnr.q	age.spearman.rho	age.spearman.p	age.spearman.p.bonferroni	age.spearman.q	age.lnr.est	age.lnr.stderr	age.lnr.p	age.lnr.p.bonferroni	age.lnr.q	age.spearman.rho	age.spearman.p	age.spearman.p.bonferroni	age.spearman.q	age.lnr.est	age.lnr.stderr	age.lnr.p	age.lnr.p.bonferroni	age.lnr.q	age.spearman.rho	age.spearman.p	age.spearman.p.bonferroni	age.spearman.q	age.lnr.est	age.lnr.stderr	age.lnr.p	age.lnr.p.bonferroni	age.lnr.q
Acute Myeloid Leukemia	0.270817	0.000139356	0.00362327	0.000226454	0.00307165	0.000779685	0.000115771	0.00219965	0.000366608	-0.107438	0.726822	1	0.838641	NA	NA	NA	NA	NA	NA	NA	NA	NA	NA	NA	NA	NA	NA	-0.278621	0.356632	1	0.445791	NA	NA	NA	NA	NA	-0.107438	0.726822	1	0.838641	NA	NA	NA	NA	NA
Biliary Cancer	0.0793272	0.115469	1	0.142961	NA	NA	NA	NA	NA	0.108579	0.541033	1	0.676292	NA	NA	NA	NA	NA	0.0307736	0.642453	1	0.856604	NA	NA	NA	NA	NA	0.0732528	0.680551	1	0.762812	NA	NA	NA	NA	NA	0.100933	0.570052	1	0.712565	NA	NA	NA	NA	NA
Bladder Cancer	NA	NA	NA	NA	NA	NA	NA	NA	NA	-0.0148368	0.94643	1	0.970412	NA	NA	NA	NA	NA	0.250963	4.06384e-07	1.09724e-05	3.79292e-06	-0.198632	0.161919	0.221004	1	0.378864	0.0905045	0.681304	1	0.762812	NA	NA	NA	NA	NA	-0.0148368	0.94643	1	0.981006	NA	NA	NA	NA	NA
Breast Carcinoma	0.135636	2.1016e-05	0.000546417	4.20321e-05	0.0614246	0.0210976	0.00369968	0.070294	0.00878675	0.122911	0.0983296	1	0.155257	NA	NA	NA	NA	NA	0.12043	0.000142355	0.00384358	0.000664322	0.0424317	0.0117856	0.000367746	0.00441295	0.00441295	0.109623	0.140712	1	0.201017	NA	NA	NA	NA	NA	0.123512	0.0966833	1	0.152658	NA	NA	NA	NA	NA
Cervical Cancer	0.342861	9.89139e-07	2.57176e-05	2.33796e-06	0.168467	0.0968335	0.0848881	1	0.124067	0.0124095	0.961022	1	0.970412	NA	NA	NA	NA	NA	-0.0576515	0.75804	1	0.88438	NA	NA	NA	NA	NA	-0.0165461	0.948044	1	0.948044	NA	NA	NA	NA	NA	0.0124095	0.961022	1	0.981006	NA	NA	NA	NA	NA
Chromophobe Renal cell Carcinoma	NA	NA	NA	NA	NA	NA	NA	NA	NA	0.485137	0.000976347	0.0283141	0.00266276	0.00247473	0.000617799	0.000277642	0.00471991	0.000524434	-0.113897	0.724498	1	0.88438	NA	NA	NA	NA	NA	0.430876	0.00392134	0.113719	0.00980334	0.00418959	0.000979144	0.000122429	0.00208129	0.000260161	0.466762	0.00160382	0.0465106	0.00437404	0.00247473	0.000617799	0.000277642	0.00471991	0.000524434
Chronic Lymphocytic Leukemia	NA	NA	NA	NA	NA	NA	NA	NA	NA	0.368292	0.000354966	0.010294	0.0010649	0.00428081	0.00141316	0.00324673	0.0551945	0.00424573	NA	NA	NA	NA	NA	NA	NA	NA	NA	0.393135	0.000126581	0.00367085	0.000421937	0.00283897	0.000769664	0.000396747	0.00674469	0.000674469	0.364429	0.000413678	0.0119967	0.00124103	0.00428081	0.00141316	0.00324673	0.0551945	0.00424573
Clear Cell Renal Cell Carcinoma	0.282344	1.95951e-09	5.09472e-08	7.27818e-09	0.0167618	0.00503264	0.000947682	0.018006	0.00257228	0.439943	3.84614e-08	1.11538e-06	1.92307e-07	0.00347112	0.00070634	2.55782e-06	4.34829e-05	8.69658e-06	0.168713	0.0352573	0.951946	0.0851002	0.0104225	0.0209228	0.619642	1	0.713888	0.460139	7.3907e-09	2.1433e-07	5.54303e-08	0.00674467	0.00118664	7.87421e-08	1.33862e-06	3.34654e-07	0.44068	3.62832e-08	1.05221e-06	1.81416e-07	0.00347112	0.00070634	2.55782e-06	4.34829e-05	8.69658e-06
Colorectal Cancer	0.0161283	0.72202	1	0.750901	NA	NA	NA	NA	NA	-0.189833	0.177682	1	0.242294	NA	NA	NA	NA	NA	0.183167	9.99041e-08	2.69741e-06	1.39866e-06	-0.0442192	0.120533	0.713888	1	0.713888	-0.214225	0.127257	1	0.190885	NA	NA	NA	NA	NA	-0.187313	0.183616	1	0.250385	NA	NA	NA	NA	NA
Endometrial Carcinoma	0.10127	0.111645	1	0.142961	NA	NA	NA	NA	NA	0.371596	0.0130071	0.377206	0.0278723	0.00333079	0.00197261	0.0995037	1	0.105723	-0.0391164	0.826153	1	0.925291	NA	NA	NA	NA	NA	0.395922	0.00780652	0.226389	0.0167283	0.00382647	0.002261	0.0987587	1	0.104931	0.371949	0.0129145	0.374521	0.027674	0.00333079	0.00197261	0.0995037	1	0.105723
Esophagogastric Carcinoma	0.192394	0.00869889	0.226171	0.0125651	0.104435	0.0488682	0.0342576	0.650895	0.0650895	0.0282544	0.784651	1	0.871834	NA	NA	NA	NA	NA	0.326063	3.71373e-08	1.00271e-06	1.03984e-06	0.161454	0.0492641	0.00125518	0.0150621	0.00753106	0.110938	0.281902	1	0.384412	NA	NA	NA	NA	NA	0.0276842	0.788895	1	0.876549	NA	NA	NA	NA	NA
Glioblastoma	0.350546	1.61947e-09	4.21063e-08	7.01771e-09	0.0141994	0.00295473	2.58605e-06	4.91349e-05	9.82698e-06	0.398338	0.0120186	0.34854	0.0277353	0.00438624	0.00124387	0.001297	0.022049	0.00200445	0.072859	0.136041	1	0.253944	NA	NA	NA	NA	NA	0.423263	0.00725794	0.21048	0.0167283	0.0043885	0.00148891	0.00593736	0.100935	0.00776424	0.398338	0.0120186	0.34854	0.027674	0.00438624	0.00124387	0.001297	0.022049	0.00200445
Head and Neck Carcinoma	0.176003	6.4369e-05	0.00167359	0.000111573	0.0421139	0.0313736	0.180247	1	0.201452	0.31642	0.0175081	0.507734	0.0350161	0.0145603	0.00825993	0.0841773	1	0.0954009	0.291511	0.00255154	0.0688916	0.0102062	0.257098	0.0824807	0.00311339	0.0373607	0.0124536	0.295856	0.0268378	0.778295	0.0536755	0.0145251	0.00725125	0.0507124	0.86211	0.0615793	0.318403	0.016776	0.486505	0.033552	0.0145603	0.00825993	0.0841773	1	0.0954009
Hepatocellular Carcinoma	0.207473	5.79151e-05	0.00150579	0.000107557	0.0430059	0.0277688	0.122505	1	0.155173	0.282679	3.51777e-07	1.02015e-05	1.50762e-06	0.0125393	0.00202079	1.77278e-09	3.01372e-08	1.00457e-08	0.388232	3.29961e-05	0.000890895	0.000184778	0.0501363	0.0185768	0.0090612	0.108734	0.0260771	0.248262	8.52537e-06	0.000247236	3.19701e-05	0.0056691	0.000993404	2.71996e-08	4.62393e-07	1.54131e-07	0.286994	2.28491e-07	6.62623e-06	9.79245e-07	0.0125393	0.00202079	1.77278e-09	3.01372e-08	1.00457e-08
Lower Grade Glioma	0.524568	1.30503e-37	3.39307e-36	1.69654e-36	-0.0283551	0.0673858	0.674098	1	0.711548	NA	NA	NA	NA	NA	NA	NA	NA	NA	NA	NA	NA	NA	NA	NA	NA	NA	NA	NA	NA	NA	NA	NA	NA	NA	NA	NA	NA	NA	NA	NA	NA	NA	NA	NA	NA
Lung Adenocarcinoma	-0.131755	0.00455865	0.118525	0.00697205	-0.0690228	0.0444845	0.121496	1	0.155173	-0.0780534	0.660827	1	0.792992	NA	NA	NA	NA	NA	0.0458868	0.12054	1	0.24108	NA	NA	NA	NA	NA	-0.0596879	0.737385	1	0.762812	NA	NA	NA	NA	NA	-0.0780534	0.660827	1	0.792992	NA	NA	NA	NA	NA
Lung Squamous Cell Carcinoma	-0.147078	0.0521021	1	0.0712976	-0.112256	0.0829073	0.177762	1	0.201452	-0.223388	0.131203	1	0.187432	NA	NA	NA	NA	NA	0.0492316	0.510439	1	0.752226	NA	NA	NA	NA	NA	-0.141703	0.342055	1	0.445791	NA	NA	NA	NA	NA	-0.214408	0.147836	1	0.211194	NA	NA	NA	NA	NA
Medulloblastoma	NA	NA	NA	NA	NA	NA	NA	NA	NA	0.768448	5.64865e-27	1.63811e-25	8.47298e-26	0.0115101	0.000844813	3.42893e-26	5.82918e-25	2.91459e-25	NA	NA	NA	NA	NA	NA	NA	NA	NA	0.806119	2.0622e-31	5.98038e-30	3.0933e-30	0.00752721	0.000586403	2.49037e-24	4.23363e-23	2.11681e-23	0.768142	6.08788e-27	1.76549e-25	9.13182e-26	0.0115101	0.000844813	3.42893e-26	5.82918e-25	2.91459e-25
Melanoma	0.0635625	0.285733	1	0.323002	NA	NA	NA	NA	NA	-0.165416	0.0886182	1	0.147697	NA	NA	NA	NA	NA	0.0880077	0.306473	1	0.476735	NA	NA	NA	NA	NA	-0.174041	0.0729951	1	0.121658	NA	NA	NA	NA	NA	-0.163343	0.0927434	1	0.152658	NA	NA	NA	NA	NA
Myeloid MPN	NA	NA	NA	NA	NA	NA	NA	NA	NA	0.33729	0.115509	1	0.173264	NA	NA	NA	NA	NA	NA	NA	NA	NA	NA	NA	NA	NA	NA	0.331932	0.121775	1	0.190885	NA	NA	NA	NA	NA	0.330861	0.123057	1	0.184585	NA	NA	NA	NA	NA
Non-Hodgkin Lymphoma	NA	NA	NA	NA	NA	NA	NA	NA	NA	0.46018	6.13489e-07	1.77912e-05	2.30058e-06	0.00477056	0.00142871	0.00119369	0.0202927	0.00200445	0.0405867	0.734985	1	0.88438	NA	NA	NA	NA	NA	0.477485	1.98919e-07	5.76865e-06	1.19351e-06	0.0030811	0.000817821	0.000283069	0.00481217	0.000534686	0.463001	5.12721e-07	1.48689e-05	1.9227e-06	0.00477056	0.00142871	0.00119369	0.0202927	0.00200445
Oligodendeoglioma	NA	NA	NA	NA	NA	NA	NA	NA	NA	0.763825	0.000224749	0.00651772	0.000749163	0.0202002	0.00328111	3.45139e-05	0.000586737	9.77895e-05	0.252475	0.00902757	0.243745	0.0280858	-0.0689205	0.161766	0.671546	1	0.713888	0.768793	0.000192864	0.00559305	0.000538856	0.0179513	0.00293137	3.6377e-05	0.00061841	8.83442e-05	0.763825	0.000224749	0.00651772	0.000749163	0.0202002	0.00328111	3.45139e-05	0.000586737	9.77895e-05
Ovarian Cancer	0.0378583	0.415379	1	0.449993	NA	NA	NA	NA	NA	-0.00357744	0.970412	1	0.970412	NA	NA	NA	NA	NA	-0.0906225	0.271709	1	0.448742	NA	NA	NA	NA	NA	-0.0327706	0.733958	1	0.762812	NA	NA	NA	NA	NA	-0.00229624	0.981006	1	0.981006	NA	NA	NA	NA	NA
Pancreatic Cancer	0.127703	0.15415	1	0.182178	NA	NA	NA	NA	NA	0.138892	0.0348785	1	0.0653972	0.00101965	0.000827279	0.219083	1	0.219083	0.0941364	0.0364715	0.984731	0.0851002	-0.0347799	0.0210515	0.0998848	1	0.19977	0.132082	0.0449231	1	0.0842309	0.000717946	0.000657593	0.276141	1	0.276141	0.142606	0.0302537	0.877358	0.0567258	0.00101965	0.000827279	0.219083	1	0.219083
Pancreatic Endocrine Cancer	NA	NA	NA	NA	NA	NA	NA	NA	NA	0.316024	0.0040524	0.11752	0.010131	0.00409645	0.00127276	0.00189521	0.0322185	0.00268487	0.0102166	0.94566	1	0.968849	NA	NA	NA	NA	NA	0.402207	0.00019758	0.00572983	0.000538856	0.00465353	0.0013051	0.000631845	0.0107414	0.000895114	0.310769	0.00474683	0.137658	0.0118671	0.00409645	0.00127276	0.00189521	0.0322185	0.00268487
Papillary Cell Renal Cell Carcinoma	0.459113	5.94765e-16	1.54639e-14	3.86597e-15	0.0266714	0.0042554	2.17656e-09	4.13547e-08	2.06774e-08	NA	NA	NA	NA	NA	NA	NA	NA	NA	-0.0376228	0.864672	1	0.931185	NA	NA	NA	NA	NA	NA	NA	NA	NA	NA	NA	NA	NA	NA	NA	NA	NA	NA	NA	NA	NA	NA	NA
Pheochromocytoma	0.397135	3.70973e-08	9.6453e-07	1.0717e-07	0.00502365	0.00099641	1.19135e-06	2.26356e-05	5.6589e-06	NA	NA	NA	NA	NA	NA	NA	NA	NA	NA	NA	NA	NA	NA	NA	NA	NA	NA	NA	NA	NA	NA	NA	NA	NA	NA	NA	NA	NA	NA	NA	NA	NA	NA	NA	NA
Pilocytic Astrocytoma	NA	NA	NA	NA	NA	NA	NA	NA	NA	0.556057	1.53936e-08	4.46415e-07	9.23616e-08	0.0010056	0.000194075	1.43493e-06	2.43938e-05	6.09845e-06	NA	NA	NA	NA	NA	NA	NA	NA	NA	0.506651	4.0629e-07	1.17824e-05	2.03145e-06	0.00108016	0.000223623	5.88316e-06	0.000100014	2.00027e-05	0.559827	1.17273e-08	3.40091e-07	8.79547e-08	0.0010056	0.000194075	1.43493e-06	2.43938e-05	6.09845e-06
Prostate Cancer	0.248	2.0434e-08	5.31283e-07	6.64104e-08	0.193	0.0710906	0.00687946	0.13071	0.0145233	0.480494	6.85808e-13	1.98884e-11	6.85808e-12	0.00817535	0.00197233	5.11421e-05	0.000869416	0.000124202	0.0879622	0.0553963	1	0.119315	NA	NA	NA	NA	NA	0.506345	2.35153e-14	6.81944e-13	2.35153e-13	0.00588019	0.00132272	1.48873e-05	0.000253084	4.21806e-05	0.48021	7.10578e-13	2.06068e-11	7.10578e-12	0.00817535	0.00197233	5.11421e-05	0.000869416	0.000124202
Sarcoma	0.38314	4.65401e-10	1.21004e-08	2.42009e-09	0.0384789	0.0193916	0.0485172	0.921827	0.0778808	NA	NA	NA	NA	NA	NA	NA	NA	NA	0.466567	0.00360448	0.0973209	0.0126157	0.258649	0.216288	0.354307	1	0.472409	NA	NA	NA	NA	NA	NA	NA	NA	NA	NA	NA	NA	NA	NA	NA	NA	NA	NA
Stomach Adenocarcinoma	0.261172	1.80145e-07	4.68378e-06	4.68378e-07	-0.0320284	0.102032	0.753792	1	0.753792	0.240247	0.0501969	1	0.0885828	0.00974441	0.00533094	0.0728941	1	0.0885142	0.423429	4.04671e-06	0.000109261	2.83269e-05	0.224164	0.0858748	0.0108655	0.130386	0.0260771	0.234503	0.0561209	1	0.0990369	0.00725727	0.00373386	0.0569707	0.968502	0.0645668	0.242044	0.0484524	1	0.0855043	0.00974441	0.00533094	0.0728941	1	0.0885142
Testicular Germ Cell	0.0266967	0.763031	1	0.763031	NA	NA	NA	NA	NA	NA	NA	NA	NA	NA	NA	NA	NA	NA	NA	NA	NA	NA	NA	NA	NA	NA	NA	NA	NA	NA	NA	NA	NA	NA	NA	NA	NA	NA	NA	NA	NA	NA	NA	NA	NA
Thymic Tumor	0.383585	1.80583e-05	0.000469515	3.91262e-05	0.0290775	0.0146148	0.0491878	0.934569	0.0778808	NA	NA	NA	NA	NA	NA	NA	NA	NA	0.00991651	0.968849	1	0.968849	NA	NA	NA	NA	NA	NA	NA	NA	NA	NA	NA	NA	NA	NA	NA	NA	NA	NA	NA	NA	NA	NA	NA
Thyroid Cancer	0.380276	3.08369e-18	8.01759e-17	2.67253e-17	0.00646913	0.00112395	1.6131e-08	3.06488e-07	1.02163e-07	0.712688	1.32946e-08	3.85542e-07	9.23616e-08	0.00636593	0.00142654	6.7121e-05	0.00114106	0.000142632	0.22138	0.013475	0.363826	0.0377301	0.0325554	0.0340777	0.342325	1	0.472409	0.641819	8.82126e-07	2.55816e-05	3.78054e-06	0.00366024	0.000958828	0.000470754	0.00800282	0.000727529	0.709627	1.63449e-08	4.74003e-07	9.80697e-08	0.00636593	0.00142654	6.7121e-05	0.00114106	0.000142632
Pan-cancer	0.308512	2.05964e-196	5.35506e-195	5.35506e-195	0.00304977	0.000187873	2.16683e-58	4.11697e-57	4.11697e-57	0.427886	7.99293e-110	2.31795e-108	2.39788e-108	0.00413327	0.000373827	9.38458e-28	1.59538e-26	1.59538e-26	0.00659356	0.58437	1	0.818117	NA	NA	NA	NA	NA	0.413164	8.4676e-102	2.4556e-100	2.54028e-100	0.00360935	0.00031598	1.8261e-29	3.10437e-28	3.10437e-28	0.428018	6.74431e-110	1.95585e-108	2.02329e-108	0.00412889	0.000374099	1.15709e-27	1.96706e-26	1.96706e-26

## Sheet: PGA
#Supplementary Table 2-2: Results of PGA analysis showing univariate Spearman's correlation results and multivariate linear regression coefficient, p-value, and q-value
	TCGA-WXS									PCAWG-WGS									AACR-GENIE-MSK-IMPACT
tumour.type	age.spearman.rho	age.spearman.p	age.spearman.p.bonferroni	age.spearman.q	age.lnr.est	age.lnr.stderr	age.lnr.p	age.lnr.p.bonferroni	age.lnr.q	age.spearman.rho	age.spearman.p	age.spearman.p.bonferroni	age.spearman.q	age.lnr.est	age.lnr.stderr	age.lnr.p	age.lnr.p.bonferroni	age.lnr.q	age.spearman.rho	age.spearman.p	age.spearman.p.bonferroni	age.spearman.q	age.lnr.est	age.lnr.stderr	age.lnr.p	age.lnr.p.bonferroni	age.lnr.q
Acute Myeloid Leukemia	0.120497	0.0968288	1	0.214407	NA	NA	NA	NA	NA	NA	NA	NA	NA	NA	NA	NA	NA	NA	NA	NA	NA	NA	NA	NA	NA	NA	NA
Biliary Cancer	0.0610852	0.218239	1	0.353978	NA	NA	NA	NA	NA	-0.114238	0.520023	1	0.728032	NA	NA	NA	NA	NA	-0.0158466	0.803897	1	0.803897	NA	NA	NA	NA	NA
Bladder Cancer	NA	NA	NA	NA	NA	NA	NA	NA	NA	0.0761623	0.729798	1	0.88845	NA	NA	NA	NA	NA	-0.0202285	0.682622	1	0.792352	NA	NA	NA	NA	NA
Breast Carcinoma	0.00665822	0.827072	1	0.882265	NA	NA	NA	NA	NA	-0.0314065	0.673842	1	0.857617	NA	NA	NA	NA	NA	-0.0651236	0.0353853	0.990789	0.110088	NA	NA	NA	NA	NA
Breast Lobular Carcinoma	NA	NA	NA	NA	NA	NA	NA	NA	NA	NA	NA	NA	NA	NA	NA	NA	NA	NA	0.0821356	0.31605	1	0.465758	NA	NA	NA	NA	NA
Cervical Cancer	0.100246	0.0856511	1	0.204245	NA	NA	NA	NA	NA	0.235781	0.346247	1	0.672239	NA	NA	NA	NA	NA	0.234113	0.189747	1	0.354193	NA	NA	NA	NA	NA
Chromophobe Renal cell Carcinoma	-0.106522	0.398364	1	0.536925	NA	NA	NA	NA	NA	-0.135486	0.386343	1	0.676101	NA	NA	NA	NA	NA	-0.208461	0.422022	1	0.562696	NA	NA	NA	NA	NA
Chronic Lymphocytic Leukemia	NA	NA	NA	NA	NA	NA	NA	NA	NA	-0.0197106	0.853704	1	0.919373	NA	NA	NA	NA	NA	NA	NA	NA	NA	NA	NA	NA	NA	NA
Clear Cell Renal Cell Carcinoma	NA	NA	NA	NA	NA	NA	NA	NA	NA	0.0565076	0.502643	1	0.728032	NA	NA	NA	NA	NA	0.151636	0.0579886	1	0.162368	NA	NA	NA	NA	NA
Colorectal Cancer	-0.0544254	0.178025	1	0.324635	NA	NA	NA	NA	NA	0.129517	0.360128	1	0.672239	NA	NA	NA	NA	NA	0.0416158	0.227978	1	0.375492	NA	NA	NA	NA	NA
Endometrial Carcinoma	0.282104	2.9e-11	7.83e-10	3e-10	0.263133	0.0866818	0.00253082	0.0253082	0.00556779	0.0378157	0.807458	1	0.919373	NA	NA	NA	NA	NA	0.264578	0.124554	1	0.268271	NA	NA	NA	NA	NA
Esophagogastric Carcinoma	-0.223029	0.00234138	0.0632173	0.00806476	-0.193822	0.121942	0.114135	1	0.156936	0.117	0.256273	1	0.672239	NA	NA	NA	NA	NA	0.249164	1.49219e-05	0.000417814	0.000208907	0.00206459	0.000760103	0.00719408	0.0503585	0.0413617
Glioblastoma	0.0615017	0.143218	1	0.295984	NA	NA	NA	NA	NA	0.167182	0.309027	1	0.672239	NA	NA	NA	NA	NA	-0.0278118	0.569313	1	0.693077	NA	NA	NA	NA	NA
Head and Neck Carcinoma	-0.0373537	0.394845	1	0.536925	NA	NA	NA	NA	NA	0.0879723	0.519104	1	0.728032	NA	NA	NA	NA	NA	0.023757	0.801027	1	0.803897	NA	NA	NA	NA	NA
Hepatocellular Carcinoma	-0.0647645	0.215799	1	0.353978	NA	NA	NA	NA	NA	-0.0578008	0.307254	1	0.672239	NA	NA	NA	NA	NA	0.131298	0.154637	1	0.309275	NA	NA	NA	NA	NA
Lower Grade Glioma	0.320009	1.31e-13	3.537e-12	2.04e-12	0.145322	0.0323727	8.97e-06	8.97e-05	4.94e-05	NA	NA	NA	NA	NA	NA	NA	NA	NA	NA	NA	NA	NA	NA	NA	NA	NA	NA
Lung Adenocarcinoma	-0.176316	7.76e-05	0.0020952	0.000480889	-0.308292	0.0825492	0.00021163	0.0021163	0.000581983	-0.132538	0.454931	1	0.728032	NA	NA	NA	NA	NA	-0.0988041	0.000669831	0.0187553	0.00375106	-0.000659173	0.000522271	0.207351	1	0.241909
Lung Squamous Cell Carcinoma	-0.10024	0.0261898	0.707123	0.0738075	-0.245538	0.107974	0.0234327	0.234327	0.0368228	-0.0649423	0.664512	1	0.857617	NA	NA	NA	NA	NA	0.0451828	0.540293	1	0.687646	NA	NA	NA	NA	NA
Medulloblastoma	NA	NA	NA	NA	NA	NA	NA	NA	NA	-0.198255	0.0226798	0.635035	0.105839	NA	NA	NA	NA	NA	NA	NA	NA	NA	NA	NA	NA	NA	NA
Melanoma	0.0254642	0.585926	1	0.67273	NA	NA	NA	NA	NA	0.103433	0.289054	1	0.672239	NA	NA	NA	NA	NA	0.103469	0.222098	1	0.375492	NA	NA	NA	NA	NA
Myeloid MPN	NA	NA	NA	NA	NA	NA	NA	NA	NA	0.0456237	0.836237	1	0.919373	NA	NA	NA	NA	NA	NA	NA	NA	NA	NA	NA	NA	NA	NA
Non-Hodgkin Lymphoma	NA	NA	NA	NA	NA	NA	NA	NA	NA	0.245991	0.0106481	0.298146	0.0596292	0.0168655	0.0122275	0.170971	0.854855	0.170971	0.0390839	0.735756	1	0.792352	NA	NA	NA	NA	NA
Oligodendeoglioma	NA	NA	NA	NA	NA	NA	NA	NA	NA	0.320414	0.19487	1	0.672239	NA	NA	NA	NA	NA	0.257493	0.00770555	0.215755	0.0308222	0.0019915	0.000977815	0.0459575	0.321703	0.0643405
Ovarian Cancer	0.050756	0.228373	1	0.353978	NA	NA	NA	NA	NA	0.292141	0.00195588	0.0547646	0.0182549	0.55609	0.166654	0.00118335	0.00591675	0.00295837	0.311397	8.01329e-05	0.00224372	0.000747907	0.00136498	0.00259248	0.600538	1	0.600538
Pancreatic Cancer	-0.00838748	0.910031	1	0.910031	NA	NA	NA	NA	NA	-0.00614068	0.926043	1	0.960341	NA	NA	NA	NA	NA	0.0794238	0.0728391	1	0.185409	NA	NA	NA	NA	NA
Pancreatic Endocrine Cancer	NA	NA	NA	NA	NA	NA	NA	NA	NA	0.00448605	0.968295	1	0.968295	NA	NA	NA	NA	NA	0.135517	0.343039	1	0.480254	NA	NA	NA	NA	NA
Papillary Cell Renal Cell Carcinoma	-0.0109628	0.853805	1	0.882265	NA	NA	NA	NA	NA	NA	NA	NA	NA	NA	NA	NA	NA	NA	-0.340898	0.081842	1	0.190965	NA	NA	NA	NA	NA
Pheochromocytoma	-0.0709431	0.369667	1	0.536925	NA	NA	NA	NA	NA	NA	NA	NA	NA	NA	NA	NA	NA	NA	NA	NA	NA	NA	NA	NA	NA	NA	NA
Pilocytic Astrocytoma	NA	NA	NA	NA	NA	NA	NA	NA	NA	0.152617	0.153345	1	0.613382	NA	NA	NA	NA	NA	NA	NA	NA	NA	NA	NA	NA	NA	NA
Prostate Cancer	0.171081	0.000137145	0.00370292	0.000708584	0.278059	0.0641877	1.82e-05	0.000182	6.67e-05	0.272667	9.7672e-05	0.00273482	0.00136741	0.00109768	0.000324995	0.000887207	0.00443604	0.00295837	0.114457	0.00557922	0.156218	0.0260364	0.00147382	0.000669394	0.0284411	0.199088	0.0497719
Sarcoma	0.211716	0.000634729	0.0171377	0.00245958	0.147677	0.106905	0.168561	1	0.206019	NA	NA	NA	NA	NA	NA	NA	NA	NA	0.308525	0.0348621	0.976138	0.110088	NA	NA	NA	NA	NA
Stomach Adenocarcinoma	0.106861	0.0256599	0.692818	0.0738075	0.242745	0.0880546	0.00614284	0.0614284	0.0112619	0.117298	0.344492	1	0.672239	NA	NA	NA	NA	NA	0.376925	1.35905e-05	0.000380535	0.000208907	0.00245901	0.000956181	0.0118176	0.0827235	0.0413617
Testicular Germ Cell	-0.0526798	0.54703	1	0.652228	NA	NA	NA	NA	NA	NA	NA	NA	NA	NA	NA	NA	NA	NA	NA	NA	NA	NA	NA	NA	NA	NA	NA
Thymic Tumor	0.0717411	0.434233	1	0.560884	NA	NA	NA	NA	NA	NA	NA	NA	NA	NA	NA	NA	NA	NA	0.071147	0.729812	1	0.792352	NA	NA	NA	NA	NA
Thyroid Cancer	0.184784	3.53e-05	0.0009531	0.00027335	0.0240391	0.0228405	0.293148	1	0.293148	0.372949	0.00903589	0.253005	0.0596292	0.00448125	0.0020117	0.0317478	0.158739	0.0396847	0.100329	0.257934	1	0.401231	NA	NA	NA	NA	NA
UVM	0.228907	0.0411133	1	0.106209	NA	NA	NA	NA	NA	NA	NA	NA	NA	NA	NA	NA	NA	NA	NA	NA	NA	NA	NA	NA	NA	NA	NA
Pan-cancer	0.117818	1.96e-34	5.292e-33	6.07e-33	0.010611	0.00187977	1.7e-08	1.7e-07	1.87e-07	0.191268	1.19404e-21	3.3433e-20	3.3433e-20	0.0111293	0.00450489	0.0135612	0.0678061	0.022602	0.0411635	0.000451895	0.0126531	0.00316327	0.000347795	0.000153419	0.0234221	0.163955	0.0497719

## Sheet: MonovsPolyclonal
#Supplementary Table 2-3: Results of Monoclonal vs Polyclonal analysis showing univariate logistic regression results and multivariate logistic regression coefficient, p-value, and q-value
	PCAWG-WGS
tumour.type	median.polyclonal.age	median.monoclonal.age	age.uni.lgr.coef	age.uni.lgr.confint.low	age.uni.lgr.confint.high	age.uni.lgr.p	age.uni.lgr.p.bonferroni	age.uni.lgr.q	age.lgr.coef	age.lgr.stderr	age.lgr.p	age.lgr.p.bonferroni	age.lgr.q
Biliary Cancer	65	61	0.00911974	-0.0559575	0.0761453	0.781165	1	0.911359	NA	NA	NA	NA	NA
Bladder Cancer	65	66	0.0075916	-0.0580876	0.0774761	0.820239	1	0.918667	NA	NA	NA	NA	NA
Breast Carcinoma	55	58	-0.00464896	-0.0284838	0.0193422	0.701774	1	0.911359	NA	NA	NA	NA	NA
Glioblastoma	60	53	0.029634	-0.0619823	0.111327	0.478055	1	0.896161	NA	NA	NA	NA	NA
Medulloblastoma	9	14	-0.0546706	-0.105	-0.00355916	0.0308565	0.863981	0.215995	NA	NA	NA	NA	NA
Oligodendeoglioma	42.5	37	0.0278415	-0.0938235	0.167613	0.655157	1	0.911359	NA	NA	NA	NA	NA
Pilocytic Astrocytoma	7	13.5	-0.0232767	-0.0902698	0.0613331	0.521897	1	0.911359	NA	NA	NA	NA	NA
Cervical Cancer	41.5	36.5	0.0275279	-0.111817	0.191056	0.6984	1	0.911359	NA	NA	NA	NA	NA
Colorectal Cancer	67.5	67.5	0.00915831	-0.0508287	0.0661725	0.753305	1	0.911359	NA	NA	NA	NA	NA
Esophagogastric Carcinoma	70	70	-0.0167382	-0.0648691	0.0289048	0.480086	1	0.896161	NA	NA	NA	NA	NA
Head and Neck Carcinoma	57	49.5	0.0287833	-0.0116711	0.072054	0.172057	1	0.508644	NA	NA	NA	NA	NA
Chromophobe Renal cell Carcinoma	47	NA	4.48729e-11	NA	NA	1	1	1	NA	NA	NA	NA	NA
Clear Cell Renal Cell Carcinoma	61	59.5	0.00747677	-0.0340959	0.0500219	0.725585	1	0.911359	NA	NA	NA	NA	NA
Hepatocellular Carcinoma	67	69.5	-0.0165355	-0.0385535	0.00441796	0.130066	1	0.455232	NA	NA	NA	NA	NA
Lung Adenocarcinoma	65	69	0.0302003	-0.0359781	0.102444	0.380804	1	0.820193	NA	NA	NA	NA	NA
Lung Squamous Cell Carcinoma	68	65	0.0651391	-0.0115824	0.150614	0.109141	1	0.436562	NA	NA	NA	NA	NA
Non-Hodgkin Lymphoma	50.5	65	-0.0309747	-0.0532309	-0.0117177	0.00309528	0.0866678	0.0433339	-0.0255177	0.0152419	0.0940941	0.282282	0.178348
Chronic Lymphocytic Leukemia	61	NA	6.51506e-09	NA	NA	1	1	1	NA	NA	NA	NA	NA
Myeloid MPN	53	75	-0.159556	-0.419039	-0.0192328	0.0819455	1	0.382413	NA	NA	NA	NA	NA
Ovarian Cancer	60	63.5	-0.0176335	-0.0794585	0.0428096	0.566331	1	0.911359	NA	NA	NA	NA	NA
Pancreatic Cancer	67	69	-0.0214784	-0.0540017	0.0093284	0.181658	1	0.508644	NA	NA	NA	NA	NA
Pancreatic Endocrine Cancer	59	38	0.0807427	-0.0498509	0.250132	0.233805	1	0.545545	NA	NA	NA	NA	NA
Prostate Cancer	60	55	0.0551607	0.0147585	0.097869	0.00889914	0.249176	0.0830586	0.0100327	0.0322393	0.755652	1	0.755652
Melanoma	60	56	0.0149914	-0.00916763	0.0401738	0.230262	1	0.545545	NA	NA	NA	NA	NA
Stomach Adenocarcinoma	68.5	63	0.0454928	0.00191176	0.0939358	0.0498446	1	0.27913	NA	NA	NA	NA	NA
Thyroid Cancer	50.5	NA	-2.19517e-09	NA	NA	1	1	1	NA	NA	NA	NA	NA
Endometrial Carcinoma	69	67	-0.0233969	-0.150497	0.0757551	0.682739	1	0.911359	NA	NA	NA	NA	NA
PCAWG-pancancer	60	62	-0.0128678	-0.0182128	-0.007685	1.63354e-06	4.57392e-05	4.57392e-05	-0.00644678	0.00413411	0.118899	0.356696	0.178348

## Sheet: MutationTiming_PCAWG
#Supplementary Table 2-4: Results of Mutation Timing analysis showing univariate Spearman's correlation results and multivariate linear regression coefficient, p-value, and q-value
	PCAWG-WGS_SNV-Timing									PCAWG-WGS_Indel-Timing									PCAWG-WGS_SV-Timing
tumour.type	age.spearman.rho	age.spearman.p	age.spearman.p.bonferroni	age.spearman.q	age.lnr.coef	age.lnr.stderr	age.lnr.p	age.lnr.p.bonferroni	age.lnr.q	age.spearman.rho	age.spearman.p	age.spearman.p.bonferroni	age.spearman.q	age.lnr.coef	age.lnr.stderr	age.lnr.p	age.lnr.p.bonferroni	age.lnr.q	age.spearman.rho	age.spearman.p	age.spearman.p.bonferroni	age.spearman.q	age.lnr.coef	age.lnr.stderr	age.lnr.p	age.lnr.p.bonferroni	age.lnr.q
Biliary Cancer	0.0270105	0.918041	1	0.922964	NA	NA	NA	NA	NA	0.0662985	0.800414	1	0.889711	NA	NA	NA	NA	NA	-0.250448	0.367961	1	0.714761	NA	NA	NA	NA	NA
Bladder Cancer	0.266667	0.493331	1	0.832051	NA	NA	NA	NA	NA	0.266667	0.493331	1	0.889711	NA	NA	NA	NA	NA	-0.190476	0.664583	1	0.897188	NA	NA	NA	NA	NA
Breast Carcinoma	0.0318282	0.714018	1	0.898925	NA	NA	NA	NA	NA	-0.0160263	0.853629	1	0.889711	NA	NA	NA	NA	NA	-0.066978	0.450749	1	0.715896	NA	NA	NA	NA	NA
Glioblastoma	0.116483	0.505174	1	0.832051	NA	NA	NA	NA	NA	0.146937	0.399615	1	0.834768	NA	NA	NA	NA	NA	0.370944	0.0307904	0.831341	0.415671	NA	NA	NA	NA	NA
Medulloblastoma	0.340498	0.00015122	0.00423416	0.00211708	0.00701082	0.00207545	0.00101633	0.00508164	0.00254082	0.212225	0.0204971	0.573918	0.195036	NA	NA	NA	NA	NA	0.0925583	0.396654	1	0.714761	NA	NA	NA	NA	NA
Oligodendeoglioma	0.222386	0.407768	1	0.761166	NA	NA	NA	NA	NA	0.217968	0.417384	1	0.834768	NA	NA	NA	NA	NA	-0.0107335	0.969716	1	0.969716	NA	NA	NA	NA	NA
Pilocytic Astrocytoma	-0.243843	0.0303429	0.849602	0.1416	NA	NA	NA	NA	NA	-0.223613	0.0475919	1	0.324908	NA	NA	NA	NA	NA	-0.256174	0.206517	1	0.68263	NA	NA	NA	NA	NA
Cervical Cancer	0.0575224	0.83242	1	0.922964	NA	NA	NA	NA	NA	-0.0486728	0.857935	1	0.889711	NA	NA	NA	NA	NA	-0.231564	0.388171	1	0.714761	NA	NA	NA	NA	NA
Colorectal Cancer	0.168948	0.272942	1	0.587874	NA	NA	NA	NA	NA	0.0820401	0.596514	1	0.889711	NA	NA	NA	NA	NA	0.199774	0.193548	1	0.68263	NA	NA	NA	NA	NA
Esophagogastric Carcinoma	0.115515	0.359501	1	0.719003	NA	NA	NA	NA	NA	0.118185	0.348427	1	0.812997	NA	NA	NA	NA	NA	0.183245	0.164768	1	0.68263	NA	NA	NA	NA	NA
Head and Neck Carcinoma	0.261197	0.148747	1	0.416491	NA	NA	NA	NA	NA	0.171623	0.347621	1	0.812997	NA	NA	NA	NA	NA	0.0457049	0.803833	1	0.929632	NA	NA	NA	NA	NA
Chromophobe Renal cell Carcinoma	-0.0163167	0.917289	1	0.922964	NA	NA	NA	NA	NA	0.0559752	0.721453	1	0.889711	NA	NA	NA	NA	NA	0.282334	0.117437	1	0.68263	NA	NA	NA	NA	NA
Clear Cell Renal Cell Carcinoma	0.0523528	0.57176	1	0.834279	NA	NA	NA	NA	NA	0.0346584	0.708255	1	0.889711	NA	NA	NA	NA	NA	-0.0805012	0.423562	1	0.714761	NA	NA	NA	NA	NA
Hepatocellular Carcinoma	0.141515	0.0414571	1	0.165828	NA	NA	NA	NA	NA	0.131654	0.0580193	1	0.324908	NA	NA	NA	NA	NA	-0.00851089	0.902892	1	0.937619	NA	NA	NA	NA	NA
Lung Adenocarcinoma	0.669948	0.00325695	0.0911946	0.0227987	0.0073637	0.00446109	0.124719	0.623593	0.124719	0.393364	0.118265	1	0.44688	NA	NA	NA	NA	NA	0.501477	0.0478139	1	0.430325	NA	NA	NA	NA	NA
Lung Squamous Cell Carcinoma	-0.0572919	0.747578	1	0.898925	NA	NA	NA	NA	NA	0.043505	0.806996	1	0.889711	NA	NA	NA	NA	NA	-0.0882356	0.619737	1	0.880679	NA	NA	NA	NA	NA
Non-Hodgkin Lymphoma	-0.0360317	0.770507	1	0.898925	NA	NA	NA	NA	NA	-0.00653039	0.957849	1	0.957849	NA	NA	NA	NA	NA	-0.0631653	0.60884	1	0.880679	NA	NA	NA	NA	NA
Chronic Lymphocytic Leukemia	0.056644	0.595914	1	0.834279	NA	NA	NA	NA	NA	-0.0379631	0.722408	1	0.889711	NA	NA	NA	NA	NA	-0.152502	0.174098	1	0.68263	NA	NA	NA	NA	NA
Myeloid MPN	0.125488	0.587822	1	0.834279	NA	NA	NA	NA	NA	0.0819246	0.724065	1	0.889711	NA	NA	NA	NA	NA	NA	NA	NA	NA	NA	NA	NA	NA	NA
Ovarian Cancer	0.00989496	0.922964	1	0.922964	NA	NA	NA	NA	NA	0.163551	0.107583	1	0.44688	NA	NA	NA	NA	NA	0.0225663	0.826339	1	0.929632	NA	NA	NA	NA	NA
Pancreatic Cancer	0.0328915	0.650618	1	0.86749	NA	NA	NA	NA	NA	0.0210151	0.772334	1	0.889711	NA	NA	NA	NA	NA	0.0173448	0.812252	1	0.929632	NA	NA	NA	NA	NA
Pancreatic Endocrine Cancer	0.205564	0.0673584	1	0.235754	NA	NA	NA	NA	NA	0.0540712	0.633815	1	0.889711	NA	NA	NA	NA	NA	-0.0175493	0.895044	1	0.937619	NA	NA	NA	NA	NA
Prostate Cancer	0.135463	0.0856609	1	0.266501	NA	NA	NA	NA	NA	0.0885045	0.262733	1	0.735653	NA	NA	NA	NA	NA	0.0962355	0.227543	1	0.68263	NA	NA	NA	NA	NA
Melanoma	-0.467533	0.00105267	0.0294747	0.0098249	-0.00353063	0.00118264	0.00470793	0.0235396	0.00784655	-0.227905	0.12768	1	0.44688	NA	NA	NA	NA	NA	-0.160472	0.292328	1	0.714761	NA	NA	NA	NA	NA
Stomach Adenocarcinoma	0.43878	0.015282	0.427896	0.0855791	0.00834441	0.00336728	0.022249	0.111245	0.0278112	0.419858	0.0208967	0.585108	0.195036	NA	NA	NA	NA	NA	0.479297	0.00736492	0.198853	0.198853	NA	NA	NA	NA	NA
Thyroid Cancer	0.180149	0.220475	1	0.561209	NA	NA	NA	NA	NA	0.197529	0.178383	1	0.554971	NA	NA	NA	NA	NA	-0.168778	0.409818	1	0.714761	NA	NA	NA	NA	NA
Endometrial Carcinoma	-0.178433	0.264344	1	0.587874	NA	NA	NA	NA	NA	-0.0652336	0.685321	1	0.889711	NA	NA	NA	NA	NA	0.054253	0.74979	1	0.929632	NA	NA	NA	NA	NA
PCAWG-pancancer	0.202112	7.94561e-19	2.22477e-17	2.22477e-17	0.00110368	0.000302706	0.000273701	0.00136851	0.00136851	0.135342	3.64978e-09	1.02194e-07	1.02194e-07	0.000740358	0.000298639	0.0132602	0.0132602	0.0132602	-0.026182	0.28579	1	0.714761	NA	NA	NA	NA	NA

## Sheet: MutSignature_TCGA-pancancer
#Supplementary Table 2: Results of Mutational Signatures analysis showing univariate and mutivariate regression coefficient, p-value, and q-value. Signature-positive results shown first, followed by Signature-attributed mutations
			Signature-Positive													Signature-Attributed Mutations
signature	no.detected.tumourtypes	detected.tumourtypes	median.nosig.age	median.sig.age	age.uni.lgr.coef	age.uni.lgr.95ci.low	age.uni.lgr.95ci.high	age.uni.lgr.p	age.uni.lgr.p.bonferroni	age.uni.lgr.q	age.mv.lgr.coef	age.mv.lgr.stderr	age.mv.lgr.p	age.mv.lgr.p.bonferroni	age.mv.lgr.q	age.spearman.rho	age.spearman.p	age.spearman.p.bonferroni	age.spearman.q	age.mv.lnr.coef	age.mv.lnr.stderr	age.mv.lnr.p	age.mv.lnr.p.bonferroni	age.mv.lnr.q
SBS1	23	laml, brca, gbm, cesc, coadread, lgg, stes, hnsc, kirp, kirc, lihc, luad, lusc, ov, paad, pcpg, prad, sarc, skcm, thca, thym, blca, ucec	57	61	0.0194202	0.0147341	0.0241034	4.41171e-16	2.07351e-14	2.96215e-15	0.0141013	0.00302764	3.20067e-06	8.64181e-05	4.32091e-05	-0.0408392	0.0012612	0.0580153	0.0121458	5.42175e-05	0.000110037	0.622228	1	0.825802
SBS2	23	laml, brca, gbm, cesc, coadread, lgg, stes, hnsc, kirp, kirc, lihc, luad, lusc, ov, paad, pcpg, prad, sarc, skcm, thca, thym, blca, ucec	59	62	0.0158163	0.012186	0.0194724	1.74104e-17	8.18287e-16	1.36381e-16	0.00823616	0.0028166	0.00345402	0.0932584	0.0155431	-0.00507432	0.8124	1	0.869079	NA	NA	NA	NA	NA
SBS3	12	brca, coadread, stes, kirp, luad, ov, paad, pcpg, sarc, thca, thym, blca	60	59	-0.00271022	-0.00992062	0.00458349	0.463733	1	0.51894	NA	NA	NA	NA	NA	-0.0612937	0.236374	1	0.415848	NA	NA	NA	NA	NA
SBS4	9	laml, stes, hnsc, lihc, luad, lusc, ov, sarc, thym	60	64	0.0257599	0.0167764	0.0349381	2.6754e-08	1.25744e-06	1.14313e-07	-0.0257494	0.00817957	0.00164382	0.0443832	0.00887665	-0.131749	0.0272226	1	0.0894455	-0.00115059	0.000524171	0.0290198	0.435296	0.0870593
SBS5	23	laml, brca, gbm, cesc, coadread, lgg, stes, hnsc, kirp, kirc, lihc, luad, lusc, ov, paad, pcpg, prad, sarc, skcm, thca, thym, blca, ucec	56	61	0.0211825	0.0165471	0.0258184	3.30943e-19	1.55543e-17	3.88857e-18	0.0179229	0.00300184	2.36324e-09	6.38076e-08	6.38076e-08	0.0113076	0.373083	1	0.553608	NA	NA	NA	NA	NA
SBS6	13	laml, brca, cesc, lgg, stes, lihc, luad, ov, paad, pcpg, prad, thca, thym	60	61.5	0.00619995	-0.0180607	0.0316916	0.624448	1	0.667024	NA	NA	NA	NA	NA	-0.0903167	0.62301	1	0.74218	NA	NA	NA	NA	NA
SBS7a	16	laml, brca, gbm, lgg, hnsc, kirp, kirc, luad, ov, paad, pcpg, prad, sarc, skcm, thca, thym	60	56	-0.0167499	-0.0249535	-0.00847449	6.71787e-05	0.0031574	0.000185729	-0.00644617	0.00609549	0.290269	1	0.435403	0.0369406	0.545587	1	0.717057	NA	NA	NA	NA	NA
SBS7b	16	brca, gbm, lgg, hnsc, kirp, kirc, luad, ov, paad, pcpg, prad, sarc, skcm, thca, thym, blca	60	56	-0.0113186	-0.0205404	-0.00197986	0.016774	0.788378	0.0315351	0.00290191	0.00731178	0.691455	1	0.777887	0.0776038	0.257226	1	0.422586	NA	NA	NA	NA	NA
SBS7c	14	laml, brca, lgg, hnsc, kirp, kirc, luad, ov, pcpg, prad, sarc, skcm, thca, thym	60	57	-0.00841694	-0.0196653	0.00302897	0.145703	1	0.228268	NA	NA	NA	NA	NA	-0.0566396	0.500125	1	0.676639	NA	NA	NA	NA	NA
SBS7d	15	brca, lgg, hnsc, kirp, kirc, luad, ov, paad, pcpg, prad, sarc, skcm, thca, thym, blca	60	56.5	-0.00932451	-0.0184404	-8.7976e-05	0.0463087	1	0.0806114	0.00626222	0.00642342	0.329608	1	0.46839	-0.00356861	0.957835	1	0.957835	NA	NA	NA	NA	NA
SBS8	6	stes, kirp, lihc, ov, sarc, thym	60	53.5	-0.0178101	-0.0455477	0.0109584	0.214712	1	0.290727	NA	NA	NA	NA	NA	-0.120724	0.592542	1	0.736674	NA	NA	NA	NA	NA
SBS9	3	coadread, kirp, lihc	60	58.5	-0.0105681	-0.0346649	0.0144618	0.397742	1	0.46851	NA	NA	NA	NA	NA	-0.384933	0.0356861	1	0.102598	NA	NA	NA	NA	NA
SBS10a	21	laml, brca, gbm, cesc, coadread, lgg, stes, hnsc, kirp, kirc, lihc, luad, ov, paad, pcpg, prad, sarc, thca, thym, blca, ucec	60	58	-0.016087	-0.02801	-0.00398279	0.00862302	0.405282	0.017621	-0.0170909	0.00775295	0.0274936	0.742328	0.0927909	-0.0525519	0.562139	1	0.718289	NA	NA	NA	NA	NA
SBS10b	21	laml, brca, gbm, cesc, coadread, lgg, stes, hnsc, kirp, kirc, lihc, luad, ov, paad, pcpg, prad, sarc, thca, thym, blca, ucec	60	56	-0.0248518	-0.0330134	-0.0166471	2.59983e-09	1.22192e-07	1.35769e-08	-0.0212033	0.00523379	5.09465e-05	0.00137556	0.000458518	-0.130709	0.0324378	1	0.099476	-0.000572417	0.000481243	0.235435	1	0.504505
SBS11	9	laml, brca, lgg, luad, pcpg, prad, sarc, thca, thym	60	43	-0.0622561	-0.0726514	-0.0520087	2.66146e-32	1.25088e-30	6.25442e-31	0.0119327	0.00726755	0.100608	1	0.20852	0.0348195	0.65215	1	0.74218	NA	NA	NA	NA	NA
SBS12	4	kirp, kirc, pcpg, thca	60	58	-0.0332692	-0.0818829	0.0168197	0.18013	1	0.264566	NA	NA	NA	NA	NA	-0.522544	0.228878	1	0.415848	NA	NA	NA	NA	NA
SBS13	20	brca, gbm, cesc, coadread, lgg, stes, hnsc, kirp, luad, lusc, ov, paad, pcpg, prad, sarc, skcm, thca, thym, blca, ucec	59	62	0.0139962	0.0103412	0.0176761	7.3804e-14	3.46879e-12	4.33599e-13	0.00537578	0.00284289	0.0586301	1	0.14391	0.0202606	0.352606	1	0.540663	NA	NA	NA	NA	NA
SBS14	13	brca, lgg, kirp, kirc, lihc, ov, paad, sarc, skcm, stes, thca, thym, ucec	60	59	-0.0157995	-0.040505	0.00976856	0.216499	1	0.290727	NA	NA	NA	NA	NA	-0.267598	0.168606	1	0.337212	NA	NA	NA	NA	NA
SBS15	23	laml, brca, gbm, cesc, coadread, lgg, stes, hnsc, kirp, kirc, lihc, luad, lusc, ov, paad, pcpg, prad, sarc, skcm, thca, thym, blca, ucec	60	58	-0.0169733	-0.0237558	-0.0101498	9.99145e-07	4.69598e-05	3.91332e-06	-0.0102689	0.00423553	0.015331	0.413937	0.0591339	-0.338079	2.5923e-12	1.19246e-10	1.19246e-10	-0.00179386	0.000590055	0.00253015	0.0379523	0.0379523
SBS16	13	brca, gbm, lgg, stes, hnsc, kirp, lihc, ov, pcpg, prad, sarc, thca, thym	60	53.5	-0.0355603	-0.0512431	-0.0197736	9.13306e-06	0.000429254	3.03322e-05	-0.0022557	0.00950017	0.812317	1	0.812317	-0.356368	0.00285629	0.131389	0.0187699	-0.00377317	0.00140877	0.0101003	0.151504	0.0751437
SBS17a	14	laml, coadread, stes, kirp, kirc, lihc, luad, paad, pcpg, prad, sarc, skcm, thca, thym	60	61.5	0.0130677	0.00296895	0.0233874	0.012081	0.567807	0.0236586	-0.00382868	0.00682496	0.57481	1	0.739041	-0.396407	5.21785e-09	2.40021e-07	1.20011e-07	0.000383558	0.000766855	0.617566	1	0.825802
SBS17b	11	laml, coadread, stes, kirp, kirc, luad, paad, pcpg, prad, skcm, thca	60	63	0.0253164	0.0142417	0.0366838	9.68049e-06	0.000454983	3.03322e-05	-0.00242232	0.00814859	0.766261	1	0.812317	-0.105937	0.155796	1	0.325755	NA	NA	NA	NA	NA
SBS18	12	laml, brca, stes, kirp, luad, lusc, ov, pcpg, sarc, thca, thym, blca	60	56	-0.0200106	-0.0408742	0.00138618	0.0627964	1	0.105408	NA	NA	NA	NA	NA	-0.380612	0.0168331	0.774325	0.064527	0.00106542	0.002394	0.660642	1	0.825802
SBS19	14	laml, brca, lgg, hnsc, kirp, kirc, lihc, luad, pcpg, prad, sarc, thca, thym, blca	60	50	-0.0421384	-0.0602073	-0.024036	4.72028e-06	0.000221853	1.70656e-05	-0.0169142	0.0105273	0.108122	1	0.20852	-0.431173	0.00158424	0.0728749	0.0121458	-0.00125245	0.00135051	0.360887	1	0.601479
SBS20	13	laml, brca, coadread, lgg, kirp, kirc, lihc, luad, sarc, stes, thca, thym, ucec	60	67	0.0335745	0.0170618	0.0507579	9.28192e-05	0.0043625	0.000242361	0.0166731	0.00991358	0.0925984	1	0.208346	-0.342747	0.00141528	0.0651028	0.0121458	-0.00143776	0.000770823	0.0666644	0.999966	0.166661
SBS21	9	brca, lgg, hnsc, pcpg, prad, stes, thca, thym, ucec	60	55.5	-0.0268309	-0.0590065	0.0063261	0.105298	1	0.170655	NA	NA	NA	NA	NA	-0.121123	0.654989	1	0.74218	NA	NA	NA	NA	NA
SBS22	9	brca, kirp, kirc, lihc, luad, ov, prad, sarc, thca	60	59	-0.00827162	-0.0261	0.010083	0.369432	1	0.456929	NA	NA	NA	NA	NA	0.12804	0.346997	1	0.540663	NA	NA	NA	NA	NA
SBS23	8	brca, lgg, luad, ov, pcpg, thca, thym, blca	60	56	-0.013161	-0.0431795	0.0182327	0.398732	1	0.46851	NA	NA	NA	NA	NA	-0.410628	0.0807496	1	0.20636	NA	NA	NA	NA	NA
SBS24	10	laml, hnsc, lihc, luad, lusc, paad, pcpg, sarc, thca, thym	60	52	-0.0278443	-0.0475636	-0.00779002	0.00594596	0.27946	0.0127027	-0.0143489	0.0118347	0.225345	1	0.357901	-0.639263	3.94765e-06	0.000181592	6.05306e-05	-0.00576597	0.00232707	0.0200383	0.300575	0.0751437
SBS25	7	brca, kirp, kirc, lihc, luad, prad, thca	60	59.5	0.00401442	-0.0279135	0.0380442	0.810673	1	0.828296	NA	NA	NA	NA	NA	-0.407658	0.0931045	1	0.213243	NA	NA	NA	NA	NA
SBS26	7	brca, lgg, kirp, kirc, pcpg, thca, ucec	60	53	-0.02561	-0.068485	0.0191044	0.246705	1	0.322087	NA	NA	NA	NA	NA	0.616667	0.0857253	1	0.207545	NA	NA	NA	NA	NA
SBS28	10	brca, cesc, ov, pcpg, prad, sarc, stes, thca, thym, ucec	60	55	-0.0188648	-0.0472063	0.0105188	0.198173	1	0.282246	NA	NA	NA	NA	NA	-0.414714	0.0615842	1	0.166639	NA	NA	NA	NA	NA
SBS29	14	laml, brca, hnsc, kirp, kirc, lihc, luad, lusc, ov, pcpg, sarc, thca, thym, blca	60	59.5	-0.00347745	-0.0130896	0.00629091	0.481629	1	0.526432	NA	NA	NA	NA	NA	0.059886	0.394852	1	0.557297	NA	NA	NA	NA	NA
SBS30	17	laml, brca, gbm, coadread, lgg, kirp, kirc, lihc, luad, ov, pcpg, prad, sarc, stes, thca, thym, ucec	60	60	-0.000288326	-0.00861212	0.00815699	0.946245	1	0.946245	NA	NA	NA	NA	NA	-0.173188	0.00364877	0.167843	0.0209804	-0.000931964	0.000382534	0.0155213	0.23282	0.0751437
SBS31	14	laml, brca, gbm, lgg, hnsc, kirp, kirc, lihc, ov, paad, pcpg, prad, sarc, thca	60	51	-0.0350976	-0.0537071	-0.0163193	0.00022589	0.0106168	0.000530842	0.00460491	0.0109012	0.672717	1	0.777887	0.0461564	0.755407	1	0.827351	NA	NA	NA	NA	NA
SBS32	13	laml, brca, kirp, kirc, lihc, luad, ov, paad, pcpg, prad, sarc, skcm, thca	60	57	-0.0170747	-0.0405287	0.00712662	0.158942	1	0.240977	NA	NA	NA	NA	NA	-0.215599	0.244085	1	0.415848	NA	NA	NA	NA	NA
SBS33	8	laml, brca, cesc, lgg, hnsc, kirp, pcpg, thca	60	42	-0.063669	-0.0941347	-0.0341274	2.83325e-05	0.00133163	8.32268e-05	-0.0130715	0.0181635	0.471737	1	0.636845	-0.391553	0.0973501	1	0.213243	NA	NA	NA	NA	NA
SBS34	5	laml, brca, paad, prad, thca	60	61	-0.00626438	-0.0558166	0.0476417	0.810303	1	0.828296	NA	NA	NA	NA	NA	0.214286	0.661508	1	0.74218	NA	NA	NA	NA	NA
SBS35	9	lgg, hnsc, kirp, luad, lusc, ov, pcpg, sarc, thca	60	55.5	-0.0159435	-0.0450901	0.0144073	0.291328	1	0.370065	NA	NA	NA	NA	NA	-0.568635	0.00889135	0.409002	0.040525	-0.00386972	0.00331013	0.295078	1	0.553272
SBS36	10	brca, lgg, hnsc, kirp, ov, pcpg, sarc, skcm, thca, thym	60	50	-0.0389881	-0.0586292	-0.0192345	0.000100448	0.00472106	0.000248477	-0.00578259	0.0115785	0.617481	1	0.757818	0.131721	0.3998	1	0.557297	NA	NA	NA	NA	NA
SBS37	4	lgg, kirp, thym, blca	60	40	-0.0778093	-0.0904236	-0.0655279	1.35056e-34	6.34764e-33	6.34764e-33	-0.0104135	0.00799838	0.192934	1	0.325576	-0.0130421	0.885685	1	0.917413	NA	NA	NA	NA	NA
SBS38	10	laml, brca, hnsc, lusc, ov, pcpg, sarc, skcm, thca, thym	60	53	-0.020952	-0.0385525	-0.00299207	0.0206847	0.97218	0.0373915	-0.00238852	0.00950733	0.801637	1	0.812317	0.0177824	0.89747	1	0.917413	NA	NA	NA	NA	NA
SBS39	8	lgg, hnsc, kirc, ov, pcpg, sarc, skcm, thca	60	41	-0.0696458	-0.0855775	-0.0540955	3.67639e-18	1.7279e-16	3.45581e-17	-0.0192517	0.00983021	0.0501801	1	0.135486	0.151386	0.204299	1	0.391572	NA	NA	NA	NA	NA
SBS40	17	laml, gbm, coadread, hnsc, kirp, kirc, lihc, luad, lusc, ov, pcpg, prad, sarc, stes, thca, thym, ucec	59	63	0.022232	0.0178863	0.0266239	1.95832e-23	9.20411e-22	3.06804e-22	0.0131538	0.00362587	0.000285889	0.00771901	0.00192975	-0.0632081	0.0184329	0.847913	0.0652241	-9.97825e-05	0.000352669	0.777269	1	0.832789
SBS41	1	prad	60	70	0.0680024	-0.0788506	0.284507	0.4416	1	0.506225	NA	NA	NA	NA	NA	NA	NA	NA	NA	NA	NA	NA	NA	NA
SBS42	15	laml, brca, gbm, lgg, stes, kirp, kirc, lihc, luad, ov, pcpg, prad, sarc, thca, thym	60	51	-0.0329398	-0.044527	-0.0212928	2.65975e-08	1.25008e-06	1.14313e-07	0.009732	0.00704646	0.167242	1	0.301036	-0.240109	0.00654733	0.301177	0.0334642	-0.000168456	0.000962428	0.861394	1	0.861394
SBS44	9	brca, coadread, stes, hnsc, kirc, pcpg, thca, thym, ucec	60	65	0.0217715	0.00696574	0.0370885	0.00458194	0.215351	0.0102548	0.0166285	0.00848504	0.0500253	1	0.135486	-0.261441	0.00969075	0.445775	0.040525	-0.000298038	0.000922928	0.747572	1	0.832789

## Sheet: MutSignature-BLCA
#Supplementary Table 2: Results of Mutational Signatures analysis showing univariate and mutivariate regression coefficient, p-value, and q-value. Signature-positive results shown first, followed by Signature-attributed mutations
	Signature-Positive													Signature-Attributed Mutations
signature	median.nosig.age	median.sig.age	age.uni.lgr.coef	age.uni.lgr.95ci.low	age.uni.lgr.95ci.high	age.uni.lgr.p	age.uni.lgr.p.bonferroni	age.uni.lgr.q	age.mv.lgr.coef	age.mv.lgr.stderr	age.mv.lgr.p	age.mv.lgr.p.bonferroni	age.mv.lgr.q	age.spearman.rho	age.spearman.p	age.spearman.p.bonferroni	age.spearman.q	age.mv.lnr.coef	age.mv.lnr.stderr	age.mv.lnr.p	age.mv.lnr.p.bonferroni	age.mv.lnr.q
SBS1	68.5	69	-0.000823847	-0.0536022	0.0492517	0.974776	1	0.974776	NA	NA	NA	NA	NA	0.0143274	0.787042	1	0.888046	NA	NA	NA	NA	NA
SBS2	66	69	0.022062	-0.0178414	0.0613393	0.272105	1	0.617937	NA	NA	NA	NA	NA	0.0308591	0.565586	1	0.888046	NA	NA	NA	NA	NA
SBS3	69	66	-0.0133891	-0.0499929	0.0240208	0.476153	1	0.793589	NA	NA	NA	NA	NA	0.105199	0.601519	1	0.888046	NA	NA	NA	NA	NA
SBS5	66.5	69	0.0121239	-0.0561737	0.0767761	0.717839	1	0.950444	NA	NA	NA	NA	NA	0.0268518	0.60961	1	0.888046	NA	NA	NA	NA	NA
SBS7b	69	69	0.00742147	-0.173281	0.233836	0.938932	1	0.974776	NA	NA	NA	NA	NA	NA	NA	NA	NA	NA	NA	NA	NA	NA
SBS7d	69	69	0.00742147	-0.173281	0.233836	0.938932	1	0.974776	NA	NA	NA	NA	NA	NA	NA	NA	NA	NA	NA	NA	NA	NA
SBS10a	69	77.5	0.108413	-0.0428666	0.323835	0.227094	1	0.617937	NA	NA	NA	NA	NA	NA	NA	NA	NA	NA	NA	NA	NA	NA
SBS10b	69	77.5	0.108413	-0.0428666	0.323835	0.227094	1	0.617937	NA	NA	NA	NA	NA	NA	NA	NA	NA	NA	NA	NA	NA	NA
SBS13	66	69	0.0342879	-0.00176996	0.0704256	0.0612374	0.91856	0.45928	NA	NA	NA	NA	NA	-0.00761783	0.888046	1	0.888046	NA	NA	NA	NA	NA
SBS15	69	41	-0.271866	-0.710219	-0.0548643	0.0592931	0.889396	0.45928	NA	NA	NA	NA	NA	NA	NA	NA	NA	NA	NA	NA	NA	NA
SBS18	69	56	-0.0781454	-0.185343	0.0259727	0.136583	1	0.617937	NA	NA	NA	NA	NA	NA	NA	NA	NA	NA	NA	NA	NA	NA
SBS19	69	57	-0.0934837	-0.288787	0.0893648	0.299791	1	0.617937	NA	NA	NA	NA	NA	NA	NA	NA	NA	NA	NA	NA	NA	NA
SBS23	69	79	0.134	-0.0822879	0.497803	0.329566	1	0.617937	NA	NA	NA	NA	NA	NA	NA	NA	NA	NA	NA	NA	NA	NA
SBS29	69	65	-0.0280929	-0.208294	0.176348	0.760355	1	0.950444	NA	NA	NA	NA	NA	NA	NA	NA	NA	NA	NA	NA	NA	NA
SBS37	69	63	-0.0448006	-0.22667	0.151943	0.62171	1	0.932565	NA	NA	NA	NA	NA	NA	NA	NA	NA	NA	NA	NA	NA	NA

## Sheet: MutSignature-BRCA
#Supplementary Table 2: Results of Mutational Signatures analysis showing univariate and mutivariate regression coefficient, p-value, and q-value. Signature-positive results shown first, followed by Signature-attributed mutations
	Signature-Positive													Signature-Attributed Mutations
signature	median.nosig.age	median.sig.age	age.uni.lgr.coef	age.uni.lgr.95ci.low	age.uni.lgr.95ci.high	age.uni.lgr.p	age.uni.lgr.p.bonferroni	age.uni.lgr.q	age.mv.lgr.coef	age.mv.lgr.stderr	age.mv.lgr.p	age.mv.lgr.p.bonferroni	age.mv.lgr.q	age.spearman.rho	age.spearman.p	age.spearman.p.bonferroni	age.spearman.q	age.mv.lnr.coef	age.mv.lnr.stderr	age.mv.lnr.p	age.mv.lnr.p.bonferroni	age.mv.lnr.q
SBS1	56	59	0.00972613	-0.0182636	0.0384294	0.499824	1	0.856492	NA	NA	NA	NA	NA	0.0783922	0.0273795	0.438073	0.187824	NA	NA	NA	NA	NA
SBS2	59	58	-0.00524341	-0.0159042	0.00538746	0.333895	1	0.785495	NA	NA	NA	NA	NA	0.0320365	0.484239	1	0.704347	NA	NA	NA	NA	NA
SBS3	59	57	-0.0115526	-0.0228141	-0.00041079	0.0430282	1	0.632433	NA	NA	NA	NA	NA	-0.04707	0.434385	1	0.704347	NA	NA	NA	NA	NA
SBS5	54	59	0.035294	0.0175763	0.0536242	0.00012089	0.00423115	0.00423115	0.0407107	0.0113419	0.000331431	0.000331431	0.000331431	0.0612356	0.0975972	1	0.390389	NA	NA	NA	NA	NA
SBS6	58	62	0.0206577	-0.139321	0.18462	0.785786	1	0.866395	NA	NA	NA	NA	NA	NA	NA	NA	NA	NA	NA	NA	NA	NA
SBS7a	58	65	0.0156803	-0.0348916	0.0660733	0.538367	1	0.856492	NA	NA	NA	NA	NA	0.108788	0.780554	1	0.892062	NA	NA	NA	NA	NA
SBS7b	58	71	0.0755223	-0.0781233	0.279014	0.359083	1	0.785495	NA	NA	NA	NA	NA	NA	NA	NA	NA	NA	NA	NA	NA	NA
SBS7c	58	57.5	-0.0255936	-0.108934	0.0502776	0.52089	1	0.856492	NA	NA	NA	NA	NA	NA	NA	NA	NA	NA	NA	NA	NA	NA
SBS7d	58	63.5	0.0110876	-0.051402	0.0727211	0.722171	1	0.866395	NA	NA	NA	NA	NA	0.0857143	0.919444	1	0.919444	NA	NA	NA	NA	NA
SBS10a	58	62	0.00224189	-0.0250727	0.0292021	0.870947	1	0.910144	NA	NA	NA	NA	NA	0.252778	0.162767	1	0.509152	NA	NA	NA	NA	NA
SBS10b	58	60	-0.00813731	-0.0303013	0.0136208	0.466672	1	0.856492	NA	NA	NA	NA	NA	-0.144689	0.311054	1	0.704347	NA	NA	NA	NA	NA
SBS11	58.5	47	-0.0772163	-0.220757	0.0371135	0.227839	1	0.66453	NA	NA	NA	NA	NA	NA	NA	NA	NA	NA	NA	NA	NA	NA
SBS13	59	58	-0.00697631	-0.0175406	0.003538	0.194067	1	0.663997	NA	NA	NA	NA	NA	-0.105883	0.0265269	0.42443	0.187824	NA	NA	NA	NA	NA
SBS14	58.5	46	-0.0856197	-0.233424	0.0306267	0.191947	1	0.663997	NA	NA	NA	NA	NA	NA	NA	NA	NA	NA	NA	NA	NA	NA
SBS15	58	59	-0.00241988	-0.0354599	0.0299244	0.884139	1	0.910144	NA	NA	NA	NA	NA	-0.170057	0.449282	1	0.704347	NA	NA	NA	NA	NA
SBS16	58	63	0.0159436	-0.0461842	0.0778202	0.608733	1	0.859097	NA	NA	NA	NA	NA	-0.231908	0.658374	1	0.810306	NA	NA	NA	NA	NA
SBS18	58	41	-0.134888	-0.401139	0.0417452	0.208685	1	0.663997	NA	NA	NA	NA	NA	NA	NA	NA	NA	NA	NA	NA	NA	NA
SBS19	58.5	56	-0.0139874	-0.0703024	0.0394319	0.613641	1	0.859097	NA	NA	NA	NA	NA	0.0838338	0.843546	1	0.899783	NA	NA	NA	NA	NA
SBS20	58	62	0.0206577	-0.139321	0.18462	0.785786	1	0.866395	NA	NA	NA	NA	NA	NA	NA	NA	NA	NA	NA	NA	NA	NA
SBS21	58	47	-0.0770587	-0.29159	0.0818619	0.393869	1	0.810907	NA	NA	NA	NA	NA	NA	NA	NA	NA	NA	NA	NA	NA	NA
SBS22	58	46	-0.0854254	-0.306576	0.0754616	0.356191	1	0.785495	NA	NA	NA	NA	NA	NA	NA	NA	NA	NA	NA	NA	NA	NA
SBS23	58	54	-0.0270828	-0.20792	0.126599	0.734301	1	0.866395	NA	NA	NA	NA	NA	NA	NA	NA	NA	NA	NA	NA	NA	NA
SBS25	58	79	0.144053	-0.0265143	0.446697	0.17993	1	0.663997	NA	NA	NA	NA	NA	NA	NA	NA	NA	NA	NA	NA	NA	NA
SBS26	58	55	-0.0207886	-0.198171	0.133219	0.792133	1	0.866395	NA	NA	NA	NA	NA	NA	NA	NA	NA	NA	NA	NA	NA	NA
SBS28	58	51	-0.0470073	-0.240005	0.107257	0.572948	1	0.859097	NA	NA	NA	NA	NA	NA	NA	NA	NA	NA	NA	NA	NA	NA
SBS29	59	58	-0.00943083	-0.0225197	0.00350844	0.155026	1	0.663997	NA	NA	NA	NA	NA	-0.0557312	0.467751	1	0.704347	NA	NA	NA	NA	NA
SBS30	59	57	-0.00506881	-0.0182163	0.00796771	0.447406	1	0.856492	NA	NA	NA	NA	NA	-0.163088	0.035217	0.563472	0.187824	NA	NA	NA	NA	NA
SBS31	58	77	0.123534	0.00512532	0.294709	0.0755597	1	0.632433	NA	NA	NA	NA	NA	NA	NA	NA	NA	NA	NA	NA	NA	NA
SBS32	58	57.5	-0.00560077	-0.12081	0.101792	0.91829	1	0.91829	NA	NA	NA	NA	NA	NA	NA	NA	NA	NA	NA	NA	NA	NA
SBS33	58	79.5	0.150731	0.0227391	0.350656	0.0550036	1	0.632433	NA	NA	NA	NA	NA	NA	NA	NA	NA	NA	NA	NA	NA	NA
SBS34	58	53	-0.0335341	-0.218111	0.120079	0.678337	1	0.866395	NA	NA	NA	NA	NA	NA	NA	NA	NA	NA	NA	NA	NA	NA
SBS36	58.5	47.5	-0.0731634	-0.214713	0.0403055	0.247685	1	0.666845	NA	NA	NA	NA	NA	NA	NA	NA	NA	NA	NA	NA	NA	NA
SBS38	58	55.5	-0.0177152	-0.13653	0.0893557	0.749709	1	0.866395	NA	NA	NA	NA	NA	NA	NA	NA	NA	NA	NA	NA	NA	NA
SBS42	58	69	0.0545545	-0.00719039	0.121398	0.0903475	1	0.632433	NA	NA	NA	NA	NA	-0.257143	0.658333	1	0.810306	NA	NA	NA	NA	NA
SBS44	58	65	0.0338434	-0.0137218	0.0827241	0.164547	1	0.663997	NA	NA	NA	NA	NA	0.454545	0.190932	1	0.509152	NA	NA	NA	NA	NA

## Sheet: MutSignature-CESC
#Supplementary Table 2: Results of Mutational Signatures analysis showing univariate and mutivariate regression coefficient, p-value, and q-value. Signature-positive results shown first, followed by Signature-attributed mutations
	Signature-Positive													Signature-Attributed Mutations
signature	median.nosig.age	median.sig.age	age.uni.lgr.coef	age.uni.lgr.95ci.low	age.uni.lgr.95ci.high	age.uni.lgr.p	age.uni.lgr.p.bonferroni	age.uni.lgr.q	age.mv.lgr.coef	age.mv.lgr.stderr	age.mv.lgr.p	age.mv.lgr.p.bonferroni	age.mv.lgr.q	age.spearman.rho	age.spearman.p	age.spearman.p.bonferroni	age.spearman.q	age.mv.lnr.coef	age.mv.lnr.stderr	age.mv.lnr.p	age.mv.lnr.p.bonferroni	age.mv.lnr.q
SBS1	43	47	0.0318295	-0.113475	0.228854	0.703912	1	1	NA	NA	NA	NA	NA	-0.0515034	0.520435	1	0.82624	NA	NA	NA	NA	NA
SBS2	46	47	0.0152753	-0.0311985	0.0664906	0.536706	1	1	NA	NA	NA	NA	NA	0.03944	0.634128	1	0.82624	NA	NA	NA	NA	NA
SBS5	NA	47	6.01695e-12	NA	NA	1	1	1	NA	NA	NA	NA	NA	-0.0350446	0.660992	1	0.82624	NA	NA	NA	NA	NA
SBS6	47	47	-0.00598884	-0.126892	0.094137	0.91308	1	1	NA	NA	NA	NA	NA	NA	NA	NA	NA	NA	NA	NA	NA	NA
SBS10a	47	53	0.026961	-0.0813697	0.124886	0.592597	1	1	NA	NA	NA	NA	NA	NA	NA	NA	NA	NA	NA	NA	NA	NA
SBS10b	47	43	-0.000833228	-0.0579358	0.0512287	0.975867	1	1	NA	NA	NA	NA	NA	0.466477	0.243955	1	0.82624	NA	NA	NA	NA	NA
SBS13	43	47	0.022048	-0.020439	0.0687807	0.329389	1	1	NA	NA	NA	NA	NA	0.0130725	0.875987	1	0.875987	NA	NA	NA	NA	NA
SBS15	47	44	-0.0251247	-0.154444	0.0785769	0.665882	1	1	NA	NA	NA	NA	NA	NA	NA	NA	NA	NA	NA	NA	NA	NA
SBS28	46.5	64	0.079211	-0.0612984	0.246322	0.255325	1	1	NA	NA	NA	NA	NA	NA	NA	NA	NA	NA	NA	NA	NA	NA
SBS33	47	38	-0.0712886	-0.300821	0.0860837	0.450062	1	1	NA	NA	NA	NA	NA	NA	NA	NA	NA	NA	NA	NA	NA	NA

## Sheet: MutSignature-COADREAD
#Supplementary Table 2: Results of Mutational Signatures analysis showing univariate and mutivariate regression coefficient, p-value, and q-value. Signature-positive results shown first, followed by Signature-attributed mutations
	Signature-Positive													Signature-Attributed Mutations
signature	median.nosig.age	median.sig.age	age.uni.lgr.coef	age.uni.lgr.95ci.low	age.uni.lgr.95ci.high	age.uni.lgr.p	age.uni.lgr.p.bonferroni	age.uni.lgr.q	age.mv.lgr.coef	age.mv.lgr.stderr	age.mv.lgr.p	age.mv.lgr.p.bonferroni	age.mv.lgr.q	age.spearman.rho	age.spearman.p	age.spearman.p.bonferroni	age.spearman.q	age.mv.lnr.coef	age.mv.lnr.stderr	age.mv.lnr.p	age.mv.lnr.p.bonferroni	age.mv.lnr.q
SBS1	79	68	-0.113785	-0.439865	0.0708474	0.349003	1	0.654381	NA	NA	NA	NA	NA	0.0986451	0.0518873	0.778309	0.778309	NA	NA	NA	NA	NA
SBS2	68	65	-0.00909507	-0.0356432	0.018294	0.506629	1	0.780487	NA	NA	NA	NA	NA	0.130615	0.454535	1	0.918984	NA	NA	NA	NA	NA
SBS3	68	70.5	0.000838735	-0.05246	0.0597976	0.97628	1	0.97628	NA	NA	NA	NA	NA	-0.166667	0.703323	1	0.983318	NA	NA	NA	NA	NA
SBS5	67.5	68	-0.00589856	-0.0293713	0.0166865	0.614455	1	0.802004	NA	NA	NA	NA	NA	-0.0488626	0.371931	1	0.918984	NA	NA	NA	NA	NA
SBS9	68	64	-0.033926	-0.100177	0.0340045	0.308642	1	0.654381	NA	NA	NA	NA	NA	-0.4	0.516667	1	0.918984	NA	NA	NA	NA	NA
SBS10a	68	61	-0.0578564	-0.116448	-0.0021578	0.0426662	0.639993	0.319997	NA	NA	NA	NA	NA	-0.558581	0.192453	1	0.822565	NA	NA	NA	NA	NA
SBS10b	68	61	-0.0572451	-0.106233	-0.0103976	0.0174233	0.26135	0.26135	NA	NA	NA	NA	NA	0.036586	0.920075	1	0.983318	NA	NA	NA	NA	NA
SBS13	68	64	-0.0165008	-0.045164	0.0128938	0.262609	1	0.654381	NA	NA	NA	NA	NA	-0.248244	0.194127	1	0.822565	NA	NA	NA	NA	NA
SBS15	68	69.5	0.0217442	-0.00623203	0.0516864	0.139497	1	0.654381	NA	NA	NA	NA	NA	-0.0461073	0.789452	1	0.983318	NA	NA	NA	NA	NA
SBS17a	68	71	0.00425853	-0.0314708	0.0425477	0.820311	1	0.946512	NA	NA	NA	NA	NA	-0.00878735	0.971519	1	0.983318	NA	NA	NA	NA	NA
SBS17b	68	67	-0.0116003	-0.0464522	0.0248265	0.520325	1	0.780487	NA	NA	NA	NA	NA	0.0553604	0.821902	1	0.983318	NA	NA	NA	NA	NA
SBS20	68	66	0.01068	-0.0325598	0.0582244	0.641603	1	0.802004	NA	NA	NA	NA	NA	-0.327825	0.274188	1	0.822565	NA	NA	NA	NA	NA
SBS30	68	66	-0.0170828	-0.0517788	0.0188427	0.339297	1	0.654381	NA	NA	NA	NA	NA	-0.285715	0.235712	1	0.822565	NA	NA	NA	NA	NA
SBS40	68	68	-0.000456295	-0.0162291	0.0153706	0.954762	1	0.97628	NA	NA	NA	NA	NA	0.0460016	0.551391	1	0.918984	NA	NA	NA	NA	NA
SBS44	68	73	0.0185439	-0.00883925	0.0477255	0.196938	1	0.654381	NA	NA	NA	NA	NA	-0.00355956	0.983318	1	0.983318	NA	NA	NA	NA	NA

## Sheet: MutSignature-GBM
#Supplementary Table 2: Results of Mutational Signatures analysis showing univariate and mutivariate regression coefficient, p-value, and q-value. Signature-positive results shown first, followed by Signature-attributed mutations
	Signature-Positive													Signature-Attributed Mutations
signature	median.nosig.age	median.sig.age	age.uni.lgr.coef	age.uni.lgr.95ci.low	age.uni.lgr.95ci.high	age.uni.lgr.p	age.uni.lgr.p.bonferroni	age.uni.lgr.q	age.mv.lgr.coef	age.mv.lgr.stderr	age.mv.lgr.p	age.mv.lgr.p.bonferroni	age.mv.lgr.q	age.spearman.rho	age.spearman.p	age.spearman.p.bonferroni	age.spearman.q	age.mv.lnr.coef	age.mv.lnr.stderr	age.mv.lnr.p	age.mv.lnr.p.bonferroni	age.mv.lnr.q
SBS1	42	63	0.10935	0.0463712	0.184972	0.00138914	0.019448	0.009724	6.71393	829.595	0.993543	1	0.999674	-0.0569164	0.373093	1	0.880706	NA	NA	NA	NA	NA
SBS2	62	53	-0.0319635	-0.109615	0.0543309	0.431963	1	0.549771	NA	NA	NA	NA	NA	NA	NA	NA	NA	NA	NA	NA	NA	NA
SBS5	62	63	0.00372021	-0.0154083	0.0228793	0.702128	1	0.819149	NA	NA	NA	NA	NA	-0.0461141	0.587138	1	0.880706	NA	NA	NA	NA	NA
SBS7a	62	47.5	-0.069454	-0.16948	0.0275181	0.141843	1	0.220645	NA	NA	NA	NA	NA	NA	NA	NA	NA	NA	NA	NA	NA	NA
SBS7b	62	47.5	-0.069454	-0.16948	0.0275181	0.141843	1	0.220645	NA	NA	NA	NA	NA	NA	NA	NA	NA	NA	NA	NA	NA	NA
SBS10a	62.5	38	-0.115265	-0.244399	-0.0192676	0.0290433	0.406607	0.0932774	-0.641515	1570.58	0.999674	1	0.999674	NA	NA	NA	NA	NA	NA	NA	NA	NA
SBS10b	63	57	-0.0616034	-0.123712	7.0915e-06	0.0451742	0.632439	0.105407	NA	NA	NA	NA	NA	0.2	0.783333	1	0.94	NA	NA	NA	NA	NA
SBS13	62.5	39	-0.109818	-0.233884	-0.0145028	0.0333134	0.466387	0.0932774	-0.223696	0.148267	0.131365	0.656825	0.218942	NA	NA	NA	NA	NA	NA	NA	NA	NA
SBS15	63	37	-0.12712	-0.204983	-0.0653832	0.000232673	0.00325742	0.00325742	-0.139577	0.0410583	0.000675113	0.00337556	0.00337556	0.289886	0.577352	1	0.880706	NA	NA	NA	NA	NA
SBS16	62	62	0.0025041	-0.135152	0.18402	0.974213	1	0.974213	NA	NA	NA	NA	NA	NA	NA	NA	NA	NA	NA	NA	NA	NA
SBS30	62	66	0.0335334	0.00598952	0.0631063	0.02096	0.29344	0.0932774	0.0385904	0.015809	0.014645	0.0732251	0.0366126	-0.18363	0.250454	1	0.880706	NA	NA	NA	NA	NA
SBS31	62	62.5	0.00555557	-0.0937202	0.128548	0.920141	1	0.974213	NA	NA	NA	NA	NA	NA	NA	NA	NA	NA	NA	NA	NA	NA
SBS40	59.5	63	0.0200467	-0.000233369	0.0407118	0.0538694	0.754172	0.107739	NA	NA	NA	NA	NA	-0.00438266	0.954498	1	0.954498	NA	NA	NA	NA	NA
SBS42	62	44	-0.0841984	-0.244742	0.052985	0.208034	1	0.291247	NA	NA	NA	NA	NA	NA	NA	NA	NA	NA	NA	NA	NA	NA

[truncated: 47 more sheets: MutSignature-HNSC, MutSignature-KIRC, MutSignature-KIRP, MutSignature-LAML, MutSignature-LGG, MutSignature-LIHC, MutSignature-LUAD, MutSignature-LUSC, MutSignature-OV, MutSignature-PAAD, MutSignature-PCPG, MutSignature-PRAD, MutSignature-SARC, MutSignature-SKCM, MutSignature-STES, MutSignature-THCA, MutSignature-THYM, MutSignature-UCEC, MutSignature_PCAWG-pancancer, MutSignature_Biliary-AdenoCA …]
