# Supplementary material for: Age influences on the molecular presentation of tumours
Source: Nat Commun. 2022 Jan 11;13:208. doi: 10.1038/s41467-021-27889-y (PMC8752853; doi:10.1038/s41467-021-27889-y)
Supplement: Supplementary file 6 — Supplementary Data 4 [file 41467_2021_27889_MOESM6_ESM.xlsx]

## Sheet: CNADrivers-Gains
#Supplementary Table 4: COSMIC copy number gain drivers
AKT2	gain
AKT3	gain
ALK	gain
CCNE1	gain
DROSHA	gain
EGFR	gain
ERBB2	gain
ERG	gain
FLT4	gain
GRM3	gain
JUN	gain
KAT6A	gain
LMO1	gain
MDM2	gain
MDM4	gain
MITF	gain
MYC	gain
MYCL	gain
MYCN	gain
NKX2-1	gain
NSD3	gain
NTRK1	gain
PPM1D	gain
RAF1	gain
REL	gain
SOX2	gain

## Sheet: Pan-cancer
#Supplementary Table 4: Copy number gain driver results with univariate and multivariate coefficient estimates, p-values and q-values
	TCGA-WXS														PCAWG-WGS														AACR-GENIE-MSK-IMPACT
gene	tcga.age.uni.lr.coef	tcga.age.uni.lr.95low	tcga.age.uni.lr.95high	tcga.age.uni.p	tcga.age.uni.p.bonferroni	tcga.age.uni.q	tcga.chisq.gain.p	tcga.chisq.gain.fdr	tcga.chisq.gain.bonferroni	tcga.age.mv.lr.coef	tcga.age.mv.err	tcga.age.mv.p	tcga.age.mv.p.bonferroni	tcga.age.mv.q	pcawg.age.uni.lr.coef	pcawg.age.uni.lr.95low	pcawg.age.uni.lr.95high	pcawg.age.uni.p	pcawg.age.uni.p.bonferroni	pcawg.age.uni.q	pcawg.chisq.gain.p	pcawg.chisq.gain.fdr	pcawg.chisq.gain.bonferroni	pcawg.age.mv.lr.coef	pcawg.age.mv.err	pcawg.age.mv.p	pcawg.age.mv.p.bonferroni	pcawg.age.mv.q	GENIE.age.uni.lr.coef	GENIE.age.uni.lr.err	GENIE.age.uni.p	GENIE.age.uni.p.bonferroni	GENIE.age.uni.q	GENIE.chisq.gain.p	GENIE.chisq.gain.fdr	GENIE.chisq.gain.bonferroni	GENIE.age.mv.lr.coef	GENIE.age.mv.err	GENIE.age.mv.p	GENIE.age.mv.p.bonferroni	GENIE.age.mv.q
AKT2	0.0150648	0.0116785	0.0184766	3.70783e-18	8.89879e-17	7.41566e-18	1.47653e-11	5.02019e-11	1.25505e-09	0.00759258	0.00215144	0.000417023	0.00959154	0.000959154	0.0168816	0.0106504	0.0233807	1.9721e-07	4.93025e-06	7.04321e-07	0.00523774	0.0241518	0.434733	0.00325338	0.00473312	0.491852	1	0.655803	0.00783593	0.00658916	0.234355	1	0.360904	0.172842	0.299111	1	0.00239731	0.00741508	NA	NA	NA
AKT3	0.0133306	0.0105126	0.0161627	2.26202e-20	5.42885e-19	6.03206e-20	5.12102e-14	2.41826e-13	4.35287e-12	0.00659236	0.00199088	0.000928702	0.0213601	0.00178001	0.0202586	0.0152685	0.0254046	4.55103e-15	1.13776e-13	3.79253e-14	1.78842e-08	4.94795e-07	1.48438e-06	0.00626294	0.00421093	0.136934	1	0.328641	-0.0123546	0.0112161	0.270678	1	0.360904	0.0450817	0.154566	1	-0.00561749	0.0125254	NA	NA	NA
ALK	0.0153459	0.011853	0.0188666	9.67996e-18	2.32319e-16	1.78707e-17	3.3071e-12	1.22219e-11	2.81104e-10	0.00298815	0.00227983	0.189963	1	0.208054	0.0132622	0.00680747	0.0200035	8.04402e-05	0.002011	0.0002011	0.00407326	0.022939	0.338081	0.00782771	0.00509716	0.124612	1	0.328641	0.128846	0.0797494	0.106172	1	0.19601	0.458572	0.579249	1	0.185136	0.116822	NA	NA	NA
CCNE1	0.0173687	0.0141272	0.0206345	1.26803e-25	3.04327e-24	5.07211e-25	2.56939e-15	1.62001e-14	2.18398e-13	0.00984246	0.00209877	2.73701e-06	6.29512e-05	1.25902e-05	0.0179479	0.0117716	0.0243876	2.39842e-08	5.99605e-07	1.19921e-07	0.00416838	0.022939	0.345976	0.00471922	0.00474067	0.319505	1	0.537339	-0.00153153	0.00527047	0.771367	1	0.771367	0.0622245	0.165932	1	-0.00683033	0.00606732	NA	NA	NA
DROSHA	0.0214584	0.0184051	0.0245348	7.32084e-43	1.757e-41	1.757e-41	2.34914e-24	1.99677e-22	1.99677e-22	0.0078588	0.00202395	0.000103218	0.00237402	0.000296752	0.0101747	0.00502595	0.0154768	0.000134113	0.00335282	0.000304802	0.00254592	0.0193725	0.211312	0.00740897	0.00423801	0.0804258	1	0.328641	0.0374611	0.0185917	0.0439107	1	0.117095	0.342155	0.456207	1	0.0232048	0.0200403	NA	NA	NA
EGFR	0.015105	0.0123299	0.0178941	1.89414e-26	4.54593e-25	9.09185e-26	2.82936e-17	2.67217e-16	2.40495e-15	0.0118321	0.00187728	2.92312e-10	6.72318e-09	6.72318e-09	0.00839554	0.00368701	0.0132137	0.000547212	0.0136803	0.00105233	0.00855395	0.0338085	0.709978	0.0022743	0.00390319	0.560111	1	0.707508	0.00703838	0.00402909	0.0806565	1	0.161313	0.852208	0.852208	1	0.00918978	0.0046344	NA	NA	NA
ERBB2	0.0180818	0.0146833	0.0215079	2.84504e-25	6.8281e-24	9.75443e-25	4.3781e-20	1.86069e-18	3.72139e-18	0.00539148	0.00221946	0.0151326	0.348051	0.0217532	-0.00837287	-0.0135134	-0.00314097	0.00154218	0.0385545	0.00242717	0.701308	0.80109	1	-0.000155137	0.00489265	0.974705	1	0.989147	-0.0251986	0.00332226	3.33102e-14	7.99445e-13	7.99445e-13	1.49164e-08	3.57993e-07	3.57993e-07	-0.0114214	0.00387936	0.00323841	0.0226688	0.0163023
ERG	0.00190743	-0.00194831	0.00578788	0.33374	1	0.33374	0.00837816	0.00989089	0.712144	NA	NA	NA	NA	NA	0.00610559	-0.00130709	0.0138982	0.115062	1	0.115062	1	1	1	NA	NA	NA	NA	NA	-0.0359406	0.0154829	0.0202702	0.486485	0.0694978	0.255207	0.367035	1	-0.0305288	0.017444	0.0801009	0.560707	0.186902
FLT4	0.0113945	0.00770309	0.0151146	1.66917e-09	4.006e-08	2.003e-09	3.11924e-05	5.52366e-05	0.00265136	0.00901193	0.00240541	0.000179299	0.00412387	0.000458208	0.00545267	-0.000157908	0.0112475	0.0607279	1	0.0660086	0.125909	0.261262	1	0.00331443	0.00477801	0.48788	1	0.655803	0.031929	0.0221438	0.149333	1	0.255999	0.259983	0.367035	1	0.0178702	0.0238273	NA	NA	NA
GRM3	0.0121185	0.00932126	0.0149287	2.40688e-17	5.77651e-16	4.12608e-17	8.89164e-12	3.14912e-11	7.5579e-10	0.0107415	0.00187612	1.03187e-08	2.37331e-07	1.18665e-07	0.0067869	0.00214187	0.011532	0.00458448	0.114612	0.00636734	0.014454	0.0521601	1	0.00588397	0.00394723	0.136052	1	0.328641	NA	NA	NA	NA	NA	NA	NA	NA	NA	NA	NA	NA	NA
JUN	0.00581667	0.00179602	0.00986819	0.00472816	0.113476	0.00493373	0.159571	0.169545	1	0.00306142	0.0025914	0.237454	1	0.248247	0.0121373	0.00360941	0.0212044	0.00678456	0.169614	0.0084807	0.0915537	0.223499	1	-9.37645e-05	0.0068934	0.989147	1	0.989147	-0.0202026	0.0181058	0.264505	1	0.360904	0.174481	0.299111	1	-0.0176367	0.0201849	NA	NA	NA
KAT6A	0.0125726	0.00951275	0.0156507	9.74476e-16	2.33874e-14	1.46171e-15	5.29944e-13	2.14501e-12	4.50452e-11	0.00510365	0.00199299	0.0104429	0.240187	0.0160124	0.0142612	0.00828999	0.020471	4.37837e-06	0.000109459	1.21622e-05	0.0229211	0.0704611	1	0.00883043	0.00462119	0.056023	1	0.328641	NA	NA	NA	NA	NA	NA	NA	NA	NA	NA	NA	NA	NA
LMO1	0.0118389	0.00704547	0.0166842	1.46966e-06	3.52719e-05	1.60327e-06	0.000582404	0.000906309	0.0495044	0.00440454	0.00294711	0.135038	1	0.155293	0.0118986	0.00370026	0.0205906	0.00570082	0.142521	0.00750108	0.333189	0.521787	1	0.00813488	0.00620524	0.189868	1	0.414257	-0.0211583	0.0372241	0.569761	1	0.621557	0.651	0.710181	1	-0.0145189	0.0428151	NA	NA	NA
MDM2	0.0123789	0.0090724	0.0157078	2.6013e-13	6.24311e-12	3.67242e-13	2.73703e-10	7.50475e-10	2.32647e-08	0.0120028	0.00215086	2.39859e-08	5.51676e-07	1.83892e-07	0.00991691	0.00385523	0.0162183	0.00165048	0.0412619	0.00242717	0.32106	0.512462	1	0.00731098	0.00468845	0.118912	1	0.328641	0.00871055	0.00416875	0.0366638	0.879932	0.109992	0.0249998	0.0999991	0.599995	0.00313459	0.00456533	NA	NA	NA
MDM4	0.0130526	0.0102561	0.0158626	7.05227e-20	1.69254e-18	1.69254e-19	6.32684e-14	2.68891e-13	5.37782e-12	0.00810618	0.0019748	4.04643e-05	0.000930678	0.000132954	0.0192873	0.0143217	0.0244053	6.29367e-14	1.57342e-12	3.93354e-13	5.90541e-08	1.22537e-06	4.90149e-06	0.00325104	0.00407689	0.4252	1	0.6378	-0.0126888	0.00705241	0.0719848	1	0.157058	0.00447225	0.0268335	0.107334	0.000447389	0.00790953	NA	NA	NA
MITF	0.0149886	0.0104453	0.0195805	1.2557e-10	3.01367e-09	1.58614e-10	5.90788e-08	1.47697e-07	5.02169e-06	0.0124157	0.00281054	9.98235e-06	0.000229594	3.82657e-05	0.0150595	0.0062764	0.0244186	0.00112408	0.0281019	0.00200728	0.0915537	0.223499	1	0.0165916	0.00643677	0.009948	0.238752	0.238752	-0.0161711	0.0139927	0.247811	1	0.360904	0.0835019	0.167004	1	-0.0230084	0.0129447	NA	NA	NA
MYC	0.0142031	0.0115174	0.0168998	4.41795e-25	1.06031e-23	1.32538e-24	3.16505e-15	1.79353e-14	2.69029e-13	-0.00130667	0.00190124	0.49191	1	0.49191	0.0224854	0.0176742	0.0274392	1.70307e-19	4.25768e-18	4.25768e-18	4.36993e-09	1.81352e-07	3.62704e-07	0.00702799	0.0038582	0.0685198	1	0.328641	-0.00811665	0.00321996	0.0117112	0.281069	0.0468448	0.00216006	0.0172805	0.0518415	-0.00561363	0.00365361	0.124425	0.870975	0.217744
MYCL	0.010395	0.00652834	0.014293	1.53431e-07	3.68234e-06	1.7535e-07	0.00231408	0.00307338	0.196696	0.00655373	0.00253041	0.009598	0.220754	0.0157682	0.0154804	0.00737408	0.0240701	0.000274833	0.00687083	0.000572569	0.0434707	0.120269	1	0.000492649	0.00655966	0.940133	1	0.989147	0.0115571	0.0119338	0.33283	1	0.399396	0.0737855	0.167004	1	0.00634048	0.013165	NA	NA	NA
MYCN	0.0151708	0.0116598	0.0187097	3.28231e-17	7.87755e-16	5.2517e-17	1.78611e-11	5.83919e-11	1.51819e-09	0.00342442	0.00228409	0.133809	1	0.155293	0.0102921	0.00402962	0.0168156	0.00158837	0.0397093	0.00242717	0.0163838	0.0566605	1	0.00589526	0.00505153	0.243201	1	0.486401	-0.00999778	0.0137272	0.466417	1	0.533048	0.49667	0.586651	1	-0.0113712	0.0148587	NA	NA	NA
NKX2-1	NA	NA	NA	NA	NA	NA	NA	NA	NA	NA	NA	NA	NA	NA	0.00628658	-0.000740816	0.0136488	0.0864623	1	0.0900649	0.355327	0.54615	1	-0.00549139	0.00570579	0.335837	1	0.537339	0.0211457	0.00639326	0.000941303	0.0225913	0.00753043	0.0163922	0.0786824	0.393412	-0.0016787	0.00723127	0.816426	1	0.92564
NSD3	NA	NA	NA	NA	NA	NA	NA	NA	NA	NA	NA	NA	NA	NA	NA	NA	NA	NA	NA	NA	NA	NA	NA	NA	NA	NA	NA	NA	-0.017974	0.00629482	0.00429871	0.103169	0.0257923	0.192083	0.307333	1	-0.000680582	0.00729206	0.92564	1	0.92564
NTRK1	0.0153451	0.0125445	0.0181606	8.98851e-27	2.15724e-25	5.39311e-26	5.03722e-19	1.07041e-17	4.28164e-17	0.00946859	0.00197132	1.56164e-06	3.59176e-05	8.97941e-06	0.0217385	0.0167823	0.0268496	2.4806e-17	6.20149e-16	3.10074e-16	8.90921e-11	7.39464e-09	7.39464e-09	0.00160201	0.00404423	0.692015	1	0.822615	-0.00388317	0.00971415	0.689345	1	0.719316	0.51332	0.586651	1	-0.00283416	0.0103466	NA	NA	NA
PPM1D	0.0144973	0.0113299	0.0176859	3.83453e-19	9.20287e-18	8.36625e-19	2.50141e-11	7.8748e-11	2.1262e-09	0.00461854	0.00206813	0.0255362	0.587332	0.0326296	-0.00535307	-0.0101458	-0.000484852	0.0297481	0.743704	0.0338047	0.986449	1	1	-0.00157303	0.00438483	0.719788	1	0.822615	-0.0409198	0.006568	4.6591e-10	1.11818e-08	5.59091e-09	6.0043e-07	7.20516e-06	1.44103e-05	-0.0222283	0.00785509	0.00465781	0.0326046	0.0163023
RAF1	0.0154695	0.0112339	0.0197474	1.04658e-12	2.51179e-11	1.39544e-12	1.2037e-08	3.10043e-08	1.02314e-06	0.00908836	0.00264755	0.000597498	0.0137424	0.00124931	0.0102001	0.00266478	0.0181408	0.00970211	0.242553	0.0115501	0.15335	0.303049	1	0.00971564	0.00566822	0.0865185	1	0.328641	0.0321416	0.0124029	0.00955704	0.229369	0.0458738	0.0592928	0.165932	1	0.0121254	0.013206	0.358526	1	0.501936
REL	0.0195534	0.0160103	0.0231276	4.75499e-27	1.1412e-25	3.80399e-26	1.55322e-17	1.88605e-16	1.32024e-15	0.00676893	0.00229039	0.00312301	0.0718292	0.00552532	0.0157679	0.00932036	0.0225044	2.70414e-06	6.76035e-05	8.45043e-06	0.00155388	0.0161215	0.128972	0.00964675	0.00485112	0.0467495	1	0.328641	-0.0167601	0.0172553	0.331398	1	0.399396	0.778869	0.812732	1	-0.0392174	0.0204039	NA	NA	NA
SOX2	0.0175959	0.0146722	0.0205382	6.31749e-32	1.5162e-30	7.58098e-31	8.5173e-17	7.23971e-16	7.23971e-15	0.00512077	0.00213606	0.0165165	0.37988	0.0223459	0.0150986	0.00966341	0.0207228	8.55882e-08	2.13971e-06	3.56618e-07	0.0051977	0.0241518	0.431409	0.00476897	0.0045592	0.295556	1	0.537339	0.0136525	0.0070838	0.0539438	1	0.129465	0.0776502	0.167004	1	0.00440092	0.00814743	NA	NA	NA

## Sheet: AcuteMyeloidLeukemia
#Supplementary Table 4: Copy number gain driver results with univariate and multivariate coefficient estimates, p-values and q-values
	TCGA-WXS														PCAWG-WGS														AACR-GENIE-MSK-IMPACT
gene	tcga.age.uni.lr.coef	tcga.age.uni.lr.95low	tcga.age.uni.lr.95high	tcga.age.uni.p	tcga.age.uni.p.bonferroni	tcga.age.uni.q	tcga.chisq.gain.p	tcga.chisq.gain.fdr	tcga.chisq.gain.bonferroni	tcga.age.mv.lr.coef	tcga.age.mv.err	tcga.age.mv.p	tcga.age.mv.p.bonferroni	tcga.age.mv.q	pcawg.age.uni.lr.coef	pcawg.age.uni.lr.95low	pcawg.age.uni.lr.95high	pcawg.age.uni.p	pcawg.age.uni.p.bonferroni	pcawg.age.uni.q	pcawg.chisq.gain.p	pcawg.chisq.gain.fdr	pcawg.chisq.gain.bonferroni	pcawg.age.mv.lr.coef	pcawg.age.mv.err	pcawg.age.mv.p	pcawg.age.mv.p.bonferroni	pcawg.age.mv.q	GENIE.age.uni.lr.coef	GENIE.age.uni.lr.err	GENIE.age.uni.p	GENIE.age.uni.p.bonferroni	GENIE.age.uni.q	GENIE.chisq.gain.p	GENIE.chisq.gain.fdr	GENIE.chisq.gain.bonferroni	GENIE.age.mv.lr.coef	GENIE.age.mv.err	GENIE.age.mv.p	GENIE.age.mv.p.bonferroni	GENIE.age.mv.q
AKT2	0.00106718	-0.0481904	0.0563138	0.967242	1	1	0.649855	0.7659	1	NA	NA	NA	NA	NA	NA	NA	NA	1	1	1	NA	NA	NA	NA	NA	NA	NA	NA	NA	NA	NA	NA	NA	NA	NA	NA	NA	NA	NA	NA	NA
AKT3	0.134762	0.0329376	0.278524	0.0284478	0.682747	0.320852	0.121647	0.413114	1	NA	NA	NA	NA	NA	NA	NA	NA	1	1	1	NA	NA	NA	NA	NA	NA	NA	NA	NA	NA	NA	NA	NA	NA	NA	NA	NA	NA	NA	NA	NA
ALK	0.0228125	-0.06445	0.139426	0.643146	1	0.857528	NA	NA	NA	NA	NA	NA	NA	NA	NA	NA	NA	1	1	1	NA	NA	NA	NA	NA	NA	NA	NA	NA	NA	NA	NA	NA	NA	NA	NA	NA	NA	NA	NA	NA
CCNE1	-0.0154321	-0.0690587	0.0410011	0.570229	1	0.857528	0.971605	1	1	NA	NA	NA	NA	NA	NA	NA	NA	1	1	1	NA	NA	NA	NA	NA	NA	NA	NA	NA	NA	NA	NA	NA	NA	NA	NA	NA	NA	NA	NA	NA
DROSHA	0.0251373	-0.0988546	0.204562	0.720891	1	0.910599	NA	NA	NA	NA	NA	NA	NA	NA	NA	NA	NA	1	1	1	NA	NA	NA	NA	NA	NA	NA	NA	NA	NA	NA	NA	NA	NA	NA	NA	NA	NA	NA	NA	NA
EGFR	0.0203127	-0.103108	0.194431	0.767109	1	0.92053	NA	NA	NA	NA	NA	NA	NA	NA	NA	NA	NA	1	1	1	NA	NA	NA	NA	NA	NA	NA	NA	NA	NA	NA	NA	NA	NA	NA	NA	NA	NA	NA	NA	NA
ERBB2	-0.0613919	-0.135981	-0.000726755	0.0615185	1	0.320852	0.137705	0.413114	1	NA	NA	NA	NA	NA	NA	NA	NA	1	1	1	NA	NA	NA	NA	NA	NA	NA	NA	NA	NA	NA	NA	NA	NA	NA	NA	NA	NA	NA	NA	NA
ERG	0.0428205	0.00393233	0.0886339	0.0454724	1	0.320852	0.0449946	0.413114	1	NA	NA	NA	NA	NA	NA	NA	NA	1	1	1	NA	NA	NA	NA	NA	NA	NA	NA	NA	NA	NA	NA	NA	NA	NA	NA	NA	NA	NA	NA	NA
FLT4	3.33017e-16	NA	NA	1	1	1	NA	NA	NA	NA	NA	NA	NA	NA	NA	NA	NA	1	1	1	NA	NA	NA	NA	NA	NA	NA	NA	NA	NA	NA	NA	NA	NA	NA	NA	NA	NA	NA	NA	NA
GRM3	3.33017e-16	NA	NA	1	1	1	NA	NA	NA	NA	NA	NA	NA	NA	NA	NA	NA	1	1	1	NA	NA	NA	NA	NA	NA	NA	NA	NA	NA	NA	NA	NA	NA	NA	NA	NA	NA	NA	NA	NA
JUN	0.0399119	-0.0206539	0.117146	0.246965	1	0.423369	0.346154	0.634615	1	NA	NA	NA	NA	NA	-0.0588718	-0.376378	0.123733	0.594665	1	1	NA	NA	NA	NA	NA	NA	NA	NA	NA	NA	NA	NA	NA	NA	NA	NA	NA	NA	NA	NA	NA
KAT6A	0.0232679	-0.00589506	0.0556223	0.134918	1	0.423369	0.0958931	0.413114	1	NA	NA	NA	NA	NA	-0.0719002	-0.416036	0.11488	0.541807	1	1	NA	NA	NA	NA	NA	NA	NA	NA	NA	NA	NA	NA	NA	NA	NA	NA	NA	NA	NA	NA	NA
LMO1	0.0500027	-0.019908	0.142847	0.219609	1	0.423369	0.591175	0.7659	1	NA	NA	NA	NA	NA	NA	NA	NA	1	1	1	NA	NA	NA	NA	NA	NA	NA	NA	NA	NA	NA	NA	NA	NA	NA	NA	NA	NA	NA	NA	NA
MDM2	3.33017e-16	NA	NA	1	1	1	NA	NA	NA	NA	NA	NA	NA	NA	NA	NA	NA	1	1	1	NA	NA	NA	NA	NA	NA	NA	NA	NA	NA	NA	NA	NA	NA	NA	NA	NA	NA	NA	NA	NA
MDM4	0.122191	0.0137319	0.279459	0.0668442	1	0.320852	NA	NA	NA	NA	NA	NA	NA	NA	NA	NA	NA	1	1	1	NA	NA	NA	NA	NA	NA	NA	NA	NA	NA	NA	NA	NA	NA	NA	NA	NA	NA	NA	NA	NA
MITF	0.14637	-0.0331306	0.462578	0.235185	1	0.423369	NA	NA	NA	NA	NA	NA	NA	NA	NA	NA	NA	1	1	1	NA	NA	NA	NA	NA	NA	NA	NA	NA	NA	NA	NA	NA	NA	NA	NA	NA	NA	NA	NA	NA
MYC	0.0206221	-0.00718816	0.0511831	0.162749	1	0.423369	0.10727	0.413114	1	NA	NA	NA	NA	NA	-0.071522	-0.295746	0.0683238	0.403455	1	1	NA	NA	NA	NA	NA	NA	NA	NA	NA	NA	NA	NA	NA	NA	NA	NA	NA	NA	NA	NA	NA
MYCL	0.0399119	-0.0206539	0.117146	0.246965	1	0.423369	0.346154	0.634615	1	NA	NA	NA	NA	NA	NA	NA	NA	1	1	1	NA	NA	NA	NA	NA	NA	NA	NA	NA	NA	NA	NA	NA	NA	NA	NA	NA	NA	NA	NA	NA
MYCN	0.0228125	-0.06445	0.139426	0.643146	1	0.857528	NA	NA	NA	NA	NA	NA	NA	NA	NA	NA	NA	1	1	1	NA	NA	NA	NA	NA	NA	NA	NA	NA	NA	NA	NA	NA	NA	NA	NA	NA	NA	NA	NA	NA
NKX2-1	NA	NA	NA	NA	NA	NA	NA	NA	NA	NA	NA	NA	NA	NA	NA	NA	NA	1	1	1	NA	NA	NA	NA	NA	NA	NA	NA	NA	NA	NA	NA	NA	NA	NA	NA	NA	NA	NA	NA	NA
NSD3	NA	NA	NA	NA	NA	NA	NA	NA	NA	NA	NA	NA	NA	NA	NA	NA	NA	NA	NA	NA	NA	NA	NA	NA	NA	NA	NA	NA	NA	NA	NA	NA	NA	NA	NA	NA	NA	NA	NA	NA	NA
NTRK1	0.1205	-0.00579262	0.314538	0.133293	1	0.423369	NA	NA	NA	NA	NA	NA	NA	NA	NA	NA	NA	1	1	1	NA	NA	NA	NA	NA	NA	NA	NA	NA	NA	NA	NA	NA	NA	NA	NA	NA	NA	NA	NA	NA
PPM1D	-0.0613919	-0.135981	-0.000726755	0.0615185	1	0.320852	0.137705	0.413114	1	NA	NA	NA	NA	NA	NA	NA	NA	1	1	1	NA	NA	NA	NA	NA	NA	NA	NA	NA	NA	NA	NA	NA	NA	NA	NA	NA	NA	NA	NA	NA
RAF1	0.14637	-0.0331306	0.462578	0.235185	1	0.423369	NA	NA	NA	NA	NA	NA	NA	NA	NA	NA	NA	1	1	1	NA	NA	NA	NA	NA	NA	NA	NA	NA	NA	NA	NA	NA	NA	NA	NA	NA	NA	NA	NA	NA
REL	0.0228125	-0.06445	0.139426	0.643146	1	0.857528	NA	NA	NA	NA	NA	NA	NA	NA	NA	NA	NA	1	1	1	NA	NA	NA	NA	NA	NA	NA	NA	NA	NA	NA	NA	NA	NA	NA	NA	NA	NA	NA	NA	NA
SOX2	0.14637	-0.0331306	0.462578	0.235185	1	0.423369	NA	NA	NA	NA	NA	NA	NA	NA	NA	NA	NA	1	1	1	NA	NA	NA	NA	NA	NA	NA	NA	NA	NA	NA	NA	NA	NA	NA	NA	NA	NA	NA	NA	NA

## Sheet: BladderCancer
#Supplementary Table 4: Copy number gain driver results with univariate and multivariate coefficient estimates, p-values and q-values
	TCGA-WXS														PCAWG-WGS														AACR-GENIE-MSK-IMPACT
gene	tcga.age.uni.lr.coef	tcga.age.uni.lr.95low	tcga.age.uni.lr.95high	tcga.age.uni.p	tcga.age.uni.p.bonferroni	tcga.age.uni.q	tcga.chisq.gain.p	tcga.chisq.gain.fdr	tcga.chisq.gain.bonferroni	tcga.age.mv.lr.coef	tcga.age.mv.err	tcga.age.mv.p	tcga.age.mv.p.bonferroni	tcga.age.mv.q	pcawg.age.uni.lr.coef	pcawg.age.uni.lr.95low	pcawg.age.uni.lr.95high	pcawg.age.uni.p	pcawg.age.uni.p.bonferroni	pcawg.age.uni.q	pcawg.age.mv.lr.coef	pcawg.chisq.gain.p	pcawg.chisq.gain.fdr	pcawg.chisq.gain.bonferroni	pcawg.age.mv.err	pcawg.age.mv.p	pcawg.age.mv.p.bonferroni	pcawg.age.mv.q	GENIE.age.uni.lr.coef	GENIE.age.uni.lr.err	GENIE.age.uni.p	GENIE.age.uni.p.bonferroni	GENIE.age.uni.q	GENIE.chisq.gain.p	GENIE.chisq.gain.fdr	GENIE.chisq.gain.bonferroni	GENIE.age.mv.lr.coef	GENIE.age.mv.err	GENIE.age.mv.p	GENIE.age.mv.p.bonferroni	GENIE.age.mv.q
AKT2	0.0171851	-0.00172341	0.0364597	0.0770996	1	0.132171	0.63488	0.884712	1	NA	NA	NA	NA	NA	-0.0334998	-0.107046	0.0321036	0.328063	1	0.984162	NA	1	1	1	NA	NA	NA	NA	-0.0259644	0.0227496	0.25374	1	0.666068	0.912635	1	1	-0.0333748	0.0242223	NA	NA	NA
AKT3	0.00651774	-0.012898	0.0261809	0.51236	1	0.558939	1	1	1	NA	NA	NA	NA	NA	-0.00299159	-0.0727139	0.069873	0.931865	1	0.984162	NA	1	1	1	NA	NA	NA	NA	-0.14193	0.0851909	0.0957086	1	0.50247	NA	NA	NA	-0.170248	0.0967449	NA	NA	NA
ALK	0.0226901	0.00290039	0.0430023	0.0262587	0.630208	0.074968	0.277126	0.704977	1	0.0131401	0.0117242	0.262386	1	0.288625	0.016824	-0.0502562	0.0918778	0.631108	1	0.984162	NA	0.554766	1	1	NA	NA	NA	NA	NA	NA	NA	NA	NA	NA	NA	NA	NA	NA	NA	NA	NA
CCNE1	0.0122481	-0.0064936	0.0312662	0.202634	1	0.255958	0.620803	0.884712	1	NA	NA	NA	NA	NA	-0.0495369	-0.129402	0.0173571	0.170644	1	0.984162	NA	0.491478	1	1	NA	NA	NA	NA	-0.014176	0.0200939	0.480509	1	0.776207	0.780473	1	1	-0.0184392	0.0213589	NA	NA	NA
DROSHA	0.00534717	-0.0130215	0.0238258	0.568663	1	0.593387	1	1	1	NA	NA	NA	NA	NA	0.0143843	-0.0526364	0.0886599	0.67952	1	0.984162	NA	0.554766	1	1	NA	NA	NA	NA	-0.0902779	0.0777147	0.245374	1	0.666068	NA	NA	NA	-0.0643708	0.0913391	NA	NA	NA
EGFR	0.0209771	0.00240169	0.0399255	0.028113	0.674712	0.074968	0.056976	0.32696	1	0.0185815	0.0110759	0.0934151	1	0.146795	0.017302	-0.0520466	0.0962014	0.635375	1	0.984162	NA	0.890201	1	1	NA	NA	NA	NA	0.00150011	0.03172	0.96228	1	0.974315	0.814005	1	1	0.00490751	0.0313923	NA	NA	NA
ERBB2	0.0184411	-0.000391002	0.0376487	0.0568975	1	0.105041	0.159128	0.541037	1	NA	NA	NA	NA	NA	0.0133524	-0.0558457	0.0908679	0.711387	1	0.984162	NA	0.295915	1	1	NA	NA	NA	NA	0.00130958	0.0162173	0.935639	1	0.974315	1	1	1	-0.00217106	0.0168349	NA	NA	NA
ERG	0.0416775	0.0204517	0.0637975	0.000159121	0.0038189	0.0038189	0.00560634	0.158846	0.476538	0.042054	0.0124438	0.000726132	0.0232362	0.00798745	0.00674077	-0.0654564	0.086775	0.85662	1	0.984162	NA	1	1	1	NA	NA	NA	NA	-0.0902779	0.0777147	0.245374	1	0.666068	NA	NA	NA	-0.0643708	0.0913391	NA	NA	NA
FLT4	0.0123712	-0.0233549	0.0497393	0.505223	1	0.558939	0.283039	0.704977	1	NA	NA	NA	NA	NA	-0.00238783	-0.0951307	0.103861	0.96007	1	0.984162	NA	NA	NA	NA	NA	NA	NA	NA	NA	NA	NA	NA	NA	NA	NA	NA	NA	NA	NA	NA	NA
GRM3	0.0211307	0.00182228	0.0408988	0.033678	0.808273	0.0755748	0.098721	0.441647	1	0.00767624	0.0114369	0.502103	1	0.502103	0.0254983	-0.044469	0.107564	0.496207	1	0.984162	NA	0.890201	1	1	NA	NA	NA	NA	NA	NA	NA	NA	NA	NA	NA	NA	NA	NA	NA	NA	NA
JUN	0.0232718	-0.000109821	0.0474591	0.054583	1	0.105041	0.157627	0.541037	1	NA	NA	NA	NA	NA	-0.0239443	-0.137403	0.095828	0.661715	1	0.984162	NA	NA	NA	NA	NA	NA	NA	NA	-0.0660478	0.0782799	0.398815	1	0.725633	NA	NA	NA	-0.0803523	0.0829966	NA	NA	NA
KAT6A	0.0128789	-0.0065594	0.032667	0.197171	1	0.255958	0.714643	0.949136	1	NA	NA	NA	NA	NA	0.0536935	-0.0371409	0.180278	0.309416	1	0.984162	NA	0.518018	1	1	NA	NA	NA	NA	NA	NA	NA	NA	NA	NA	NA	NA	NA	NA	NA	NA	NA
LMO1	0.00303362	-0.0362486	0.0439796	0.881568	1	0.881568	1	1	1	NA	NA	NA	NA	NA	-0.0239443	-0.137403	0.095828	0.661715	1	0.984162	NA	NA	NA	NA	NA	NA	NA	NA	NA	NA	NA	NA	NA	NA	NA	NA	NA	NA	NA	NA	NA
MDM2	0.0249102	0.00422732	0.0462175	0.0197958	0.475099	0.0726302	0.0929709	0.439029	1	0.031116	0.0119634	0.00929684	0.297499	0.0255663	-0.00775911	-0.076119	0.0612175	0.81818	1	0.984162	NA	1	1	1	NA	NA	NA	NA	0.0115679	0.0141808	0.414648	1	0.725633	0.0633975	0.76077	0.76077	0.0115189	0.0144058	NA	NA	NA
MDM4	0.00989484	-0.00978969	0.0299015	0.32744	1	0.392928	0.920802	1	1	NA	NA	NA	NA	NA	-0.00299159	-0.0727139	0.069873	0.931865	1	0.984162	NA	1	1	1	NA	NA	NA	NA	-0.0963506	0.0779545	0.216464	1	0.666068	NA	NA	NA	-0.0275486	802.167	NA	NA	NA
MITF	0.0404031	0.0179133	0.0638816	0.000555358	0.0133286	0.0066643	0.00346493	0.147259	0.294519	0.0392353	0.0129603	0.00246719	0.07895	0.00904636	0.0143789	-0.0688628	0.114274	0.74636	1	0.984162	NA	0.518018	1	1	NA	NA	NA	NA	-0.0660478	0.0782799	0.398815	1	0.725633	NA	NA	NA	-0.0565488	0.0713793	NA	NA	NA
MYC	0.0143551	-0.00451998	0.0333833	0.136801	1	0.205202	0.324653	0.713589	1	NA	NA	NA	NA	NA	0.0103067	-0.0543253	0.0774321	0.751034	1	0.984162	NA	1	1	1	NA	NA	NA	NA	-0.0285083	0.0280358	0.309223	1	0.72152	0.223586	0.894343	1	-0.0308196	0.029718	NA	NA	NA
MYCL	0.0268487	0.0050898	0.0493436	0.0171602	0.411845	0.0726302	0.0341555	0.32258	1	0.0254666	0.0128387	0.0473016	1	0.104063	0.00856312	-0.0743441	0.105508	0.844392	1	0.984162	NA	0.518018	1	1	NA	NA	NA	NA	0.0131633	0.0279216	0.637327	1	0.836492	0.451818	1	1	0.0191038	0.0293	NA	NA	NA
MYCN	0.0230873	0.00366319	0.0430085	0.0211838	0.508412	0.0726302	0.218071	0.639174	1	0.0132633	0.0115307	0.250038	1	0.288625	0.000697869	-0.0687366	0.0744537	0.984162	1	0.984162	NA	0.890201	1	1	NA	NA	NA	NA	-0.0606907	0.0356995	0.0891228	1	0.50247	0.421507	1	1	-0.0707316	0.0368072	NA	NA	NA
NKX2-1	NA	NA	NA	NA	NA	NA	NA	NA	NA	NA	NA	NA	NA	NA	0.0251732	-0.128813	0.271136	0.773899	1	0.984162	NA	NA	NA	NA	NA	NA	NA	NA	0.0280514	0.0954128	0.768758	1	0.896884	NA	NA	NA	2.05443	814.711	NA	NA	NA
NSD3	NA	NA	NA	NA	NA	NA	NA	NA	NA	NA	NA	NA	NA	NA	NA	NA	NA	NA	NA	NA	NA	NA	NA	NA	NA	NA	NA	NA	-0.219551	0.118322	0.0635193	1	0.50247	NA	NA	NA	-0.298525	0.181414	NA	NA	NA
NTRK1	0.013269	-0.00523344	0.0320302	0.16192	1	0.228593	0.778984	0.97373	1	NA	NA	NA	NA	NA	0.0123812	-0.0522873	0.0816981	0.707966	1	0.984162	NA	1	1	1	NA	NA	NA	NA	-0.0407424	0.0810924	0.615373	1	0.836492	NA	NA	NA	-0.0347021	0.0769381	NA	NA	NA
PPM1D	0.0201567	0.00159875	0.0390744	0.0346385	0.831323	0.0755748	0.47776	0.838833	1	0.0158344	0.0107681	0.14143	1	0.194466	-0.00714929	-0.0736763	0.0577669	0.825383	1	0.984162	NA	0.841616	1	1	NA	NA	NA	NA	0.18549	0.0841812	0.0275618	1	0.50247	0.217624	0.894343	1	0.177419	0.0837645	NA	NA	NA
RAF1	0.0301109	0.0112743	0.0494695	0.00196039	0.0470494	0.0156831	0.00275847	0.147259	0.23447	0.0352097	0.0113509	0.00192256	0.0615219	0.00904636	-0.00319346	-0.07099	0.066609	0.924794	1	0.984162	NA	0.554766	1	1	NA	NA	NA	NA	0.00052123	0.0161888	0.974315	1	0.974315	1	1	1	-0.00109786	0.0166045	NA	NA	NA
REL	0.0265258	0.00682814	0.046791	0.0091344	0.219226	0.0548064	0.187719	0.610555	1	0.0216002	0.0116723	0.0642329	1	0.11776	0.000697869	-0.0687366	0.0744537	0.984162	1	0.984162	NA	0.890201	1	1	NA	NA	NA	NA	0.019256	0.0467541	0.680445	1	0.840549	1	1	1	0.0121257	0.0477589	NA	NA	NA
SOX2	0.0144446	-0.00396598	0.0330697	0.125516	1	0.200825	0.285085	0.704977	1	NA	NA	NA	NA	NA	-0.0175624	-0.0861832	0.0472348	0.593205	1	0.984162	NA	1	1	1	NA	NA	NA	NA	-0.0203107	0.0424579	0.632384	1	0.836492	1	1	1	-0.0519893	0.051763	NA	NA	NA

## Sheet: BiliaryCancer
#Supplementary Table 4: Copy number gain driver results with univariate and multivariate coefficient estimates, p-values and q-values
	TCGA-WXS														PCAWG-WGS														AACR-GENIE-MSK-IMPACT
gene	tcga.age.uni.lr.coef	tcga.age.uni.lr.95low	tcga.age.uni.lr.95high	tcga.age.uni.p	tcga.age.uni.p.bonferroni	tcga.age.uni.q	tcga.chisq.gain.p	tcga.chisq.gain.fdr	tcga.chisq.gain.bonferroni	tcga.age.mv.lr.coef	tcga.age.mv.err	tcga.age.mv.p	tcga.age.mv.p.bonferroni	tcga.age.mv.q	pcawg.age.uni.lr.coef	pcawg.age.uni.lr.95low	pcawg.age.uni.lr.95high	pcawg.age.uni.p	pcawg.age.uni.p.bonferroni	pcawg.age.uni.q	pcawg.chisq.gain.p	pcawg.chisq.gain.fdr	pcawg.chisq.gain.bonferroni	pcawg.age.mv.lr.coef	pcawg.age.mv.err	pcawg.age.mv.p	pcawg.age.mv.p.bonferroni	pcawg.age.mv.q	GENIE.age.uni.lr.coef	GENIE.age.uni.lr.err	GENIE.age.uni.p	GENIE.age.uni.p.bonferroni	GENIE.age.uni.q	GENIE.chisq.gain.p	GENIE.chisq.gain.fdr	GENIE.chisq.gain.bonferroni	GENIE.age.mv.lr.coef	GENIE.age.mv.err	GENIE.age.mv.p	GENIE.age.mv.p.bonferroni	GENIE.age.mv.q
AKT2	NA	NA	NA	NA	NA	NA	NA	NA	NA	NA	NA	NA	NA	NA	-0.0554011	-0.165654	0.043627	0.276854	1	0.754008	1	1	1	NA	NA	NA	NA	NA	NA	NA	NA	NA	NA	NA	NA	NA	NA	NA	NA	NA	NA
AKT3	NA	NA	NA	NA	NA	NA	NA	NA	NA	NA	NA	NA	NA	NA	0.0615969	-0.0191848	0.158415	0.164799	1	0.754008	0.225164	1	1	NA	NA	NA	NA	NA	0.00236179	0.059574	0.968377	1	0.999719	0.605877	1	1	-0.00133859	0.0610009	NA	NA	NA
ALK	NA	NA	NA	NA	NA	NA	NA	NA	NA	NA	NA	NA	NA	NA	0.0531273	-0.0635816	0.198364	0.409005	1	0.754008	NA	NA	NA	NA	NA	NA	NA	NA	NA	NA	NA	NA	NA	NA	NA	NA	NA	NA	NA	NA	NA
CCNE1	NA	NA	NA	NA	NA	NA	NA	NA	NA	NA	NA	NA	NA	NA	-0.0553657	-0.147652	0.0246383	0.19042	1	0.754008	1	1	1	NA	NA	NA	NA	NA	-0.0151782	0.0304689	0.618375	1	0.967222	0.244134	1	1	-0.0254449	0.0383415	NA	NA	NA
DROSHA	NA	NA	NA	NA	NA	NA	NA	NA	NA	NA	NA	NA	NA	NA	0.0548696	-0.0334032	0.160509	0.255522	1	0.754008	0.177143	1	1	NA	NA	NA	NA	NA	0.0831973	0.106306	0.433851	1	0.967222	NA	NA	NA	0.0394612	0.0916131	NA	NA	NA
EGFR	NA	NA	NA	NA	NA	NA	NA	NA	NA	NA	NA	NA	NA	NA	-0.0479997	-0.134162	0.0281682	0.229675	1	0.754008	1	1	1	NA	NA	NA	NA	NA	0.0134595	0.0437516	0.75836	1	0.967222	1	1	1	0.0099676	0.046486	NA	NA	NA
ERBB2	NA	NA	NA	NA	NA	NA	NA	NA	NA	NA	NA	NA	NA	NA	0.00901015	-0.0669516	0.0899405	0.817145	1	0.928574	0.685989	1	1	NA	NA	NA	NA	NA	-0.0227689	0.0222129	0.305348	1	0.967222	0.232772	1	1	-0.0213702	0.0243196	NA	NA	NA
ERG	NA	NA	NA	NA	NA	NA	NA	NA	NA	NA	NA	NA	NA	NA	0.0199732	-0.114955	0.180172	0.781272	1	0.928574	NA	NA	NA	NA	NA	NA	NA	NA	NA	NA	NA	NA	NA	NA	NA	NA	NA	NA	NA	NA	NA
FLT4	NA	NA	NA	NA	NA	NA	NA	NA	NA	NA	NA	NA	NA	NA	1.37047e-17	NA	NA	1	1	1	NA	NA	NA	NA	NA	NA	NA	NA	NA	NA	NA	NA	NA	NA	NA	NA	NA	NA	NA	NA	NA
GRM3	NA	NA	NA	NA	NA	NA	NA	NA	NA	NA	NA	NA	NA	NA	-0.0381738	-0.124445	0.041355	0.349441	1	0.754008	1	1	1	NA	NA	NA	NA	NA	NA	NA	NA	NA	NA	NA	NA	NA	NA	NA	NA	NA	NA
JUN	NA	NA	NA	NA	NA	NA	NA	NA	NA	NA	NA	NA	NA	NA	1.37047e-17	NA	NA	1	1	1	NA	NA	NA	NA	NA	NA	NA	NA	0.0424727	0.0954557	0.656359	1	0.967222	NA	NA	NA	0.0572001	0.105612	NA	NA	NA
KAT6A	NA	NA	NA	NA	NA	NA	NA	NA	NA	NA	NA	NA	NA	NA	-0.114694	-0.248037	-0.0194735	0.0390085	0.975213	0.754008	0.177143	1	1	NA	NA	NA	NA	NA	NA	NA	NA	NA	NA	NA	NA	NA	NA	NA	NA	NA	NA
LMO1	NA	NA	NA	NA	NA	NA	NA	NA	NA	NA	NA	NA	NA	NA	-0.0559197	-0.158384	0.0345198	0.235171	1	0.754008	1	1	1	NA	NA	NA	NA	NA	NA	NA	NA	NA	NA	NA	NA	NA	NA	NA	NA	NA	NA
MDM2	NA	NA	NA	NA	NA	NA	NA	NA	NA	NA	NA	NA	NA	NA	0.0199732	-0.114955	0.180172	0.781272	1	0.928574	NA	NA	NA	NA	NA	NA	NA	NA	-0.0469074	0.0207828	0.0240064	0.33609	0.33609	0.402153	1	1	-0.0430707	0.0222432	NA	NA	NA
MDM4	NA	NA	NA	NA	NA	NA	NA	NA	NA	NA	NA	NA	NA	NA	0.0615969	-0.0191848	0.158415	0.164799	1	0.754008	0.225164	1	1	NA	NA	NA	NA	NA	-0.0112534	0.0571405	0.843872	1	0.984518	0.605877	1	1	-0.00181626	0.0576551	NA	NA	NA
MITF	NA	NA	NA	NA	NA	NA	NA	NA	NA	NA	NA	NA	NA	NA	0.0372204	-0.0770512	0.174342	0.547419	1	0.855343	NA	NA	NA	NA	NA	NA	NA	NA	NA	NA	NA	NA	NA	NA	NA	NA	NA	NA	NA	NA	NA
MYC	NA	NA	NA	NA	NA	NA	NA	NA	NA	NA	NA	NA	NA	NA	0.0261899	-0.0405395	0.0993516	0.452405	1	0.754008	1	1	1	NA	NA	NA	NA	NA	8.63272e-06	0.0244813	0.999719	1	0.999719	0.841003	1	1	-0.00335687	0.0264411	NA	NA	NA
MYCL	NA	NA	NA	NA	NA	NA	NA	NA	NA	NA	NA	NA	NA	NA	0.00781811	-0.0912789	0.116631	0.878974	1	0.955406	1	1	1	NA	NA	NA	NA	NA	0.0424727	0.0954557	0.656359	1	0.967222	NA	NA	NA	0.0572001	0.105612	NA	NA	NA
MYCN	NA	NA	NA	NA	NA	NA	NA	NA	NA	NA	NA	NA	NA	NA	0.0531273	-0.0635816	0.198364	0.409005	1	0.754008	NA	NA	NA	NA	NA	NA	NA	NA	-0.0237928	0.077873	0.75996	1	0.967222	NA	NA	NA	-30.5531	1781.18	NA	NA	NA
NKX2-1	NA	NA	NA	NA	NA	NA	NA	NA	NA	NA	NA	NA	NA	NA	0.0374446	-0.0547751	0.144813	0.449891	1	0.754008	0.33281	1	1	NA	NA	NA	NA	NA	0.0518627	0.0980909	0.596999	1	0.967222	NA	NA	NA	0.0689913	0.111371	NA	NA	NA
NSD3	NA	NA	NA	NA	NA	NA	NA	NA	NA	NA	NA	NA	NA	NA	NA	NA	NA	NA	NA	NA	NA	NA	NA	NA	NA	NA	NA	NA	NA	NA	NA	NA	NA	NA	NA	NA	NA	NA	NA	NA	NA
NTRK1	NA	NA	NA	NA	NA	NA	NA	NA	NA	NA	NA	NA	NA	NA	0.0303682	-0.0377288	0.10602	0.396861	1	0.754008	0.719692	1	1	NA	NA	NA	NA	NA	0.0317317	0.0463765	0.493836	1	0.967222	1	1	1	0.0238419	0.0518708	NA	NA	NA
PPM1D	NA	NA	NA	NA	NA	NA	NA	NA	NA	NA	NA	NA	NA	NA	0.00901015	-0.0669516	0.0899405	0.817145	1	0.928574	0.685989	1	1	NA	NA	NA	NA	NA	NA	NA	NA	NA	NA	NA	NA	NA	NA	NA	NA	NA	NA
RAF1	NA	NA	NA	NA	NA	NA	NA	NA	NA	NA	NA	NA	NA	NA	0.0153244	-0.0969985	0.143227	0.795458	1	0.928574	NA	NA	NA	NA	NA	NA	NA	NA	NA	NA	NA	NA	NA	NA	NA	NA	NA	NA	NA	NA	NA
REL	NA	NA	NA	NA	NA	NA	NA	NA	NA	NA	NA	NA	NA	NA	-0.0178478	-0.110086	0.0750691	0.695382	1	0.928574	1	1	1	NA	NA	NA	NA	NA	NA	NA	NA	NA	NA	NA	NA	NA	NA	NA	NA	NA	NA
SOX2	NA	NA	NA	NA	NA	NA	NA	NA	NA	NA	NA	NA	NA	NA	-0.0629645	-0.155251	0.0144804	0.13123	1	0.754008	0.225164	1	1	NA	NA	NA	NA	NA	-0.0765813	0.0516704	0.138311	1	0.967222	1	1	1	-0.103304	0.133542	NA	NA	NA

## Sheet: BreastCarcinoma
#Supplementary Table 4: Copy number gain driver results with univariate and multivariate coefficient estimates, p-values and q-values
	TCGA-WXS														PCAWG-WGS														AACR-GENIE-MSK-IMPACT
gene	tcga.age.uni.lr.coef	tcga.age.uni.lr.95low	tcga.age.uni.lr.95high	tcga.age.uni.p	tcga.age.uni.p.bonferroni	tcga.age.uni.q	tcga.chisq.gain.p	tcga.chisq.gain.fdr	tcga.chisq.gain.bonferroni	tcga.age.mv.lr.coef	tcga.age.mv.err	tcga.age.mv.p	tcga.age.mv.p.bonferroni	tcga.age.mv.q	pcawg.age.uni.lr.coef	pcawg.age.uni.lr.95low	pcawg.age.uni.lr.95high	pcawg.age.uni.p	pcawg.age.uni.p.bonferroni	pcawg.age.uni.q	pcawg.chisq.gain.p	pcawg.chisq.gain.fdr	pcawg.chisq.gain.bonferroni	pcawg.age.mv.lr.coef	pcawg.age.mv.err	pcawg.age.mv.p	pcawg.age.mv.p.bonferroni	pcawg.age.mv.q	GENIE.age.uni.lr.coef	GENIE.age.uni.lr.err	GENIE.age.uni.p	GENIE.age.uni.p.bonferroni	GENIE.age.uni.q	GENIE.chisq.gain.p	GENIE.chisq.gain.fdr	GENIE.chisq.gain.bonferroni	GENIE.age.mv.lr.coef	GENIE.age.mv.err	GENIE.age.mv.p	GENIE.age.mv.p.bonferroni	GENIE.age.mv.q
AKT2	-0.00944489	-0.0201718	0.00118163	0.0826829	1	0.248049	0.0830752	0.3923	1	NA	NA	NA	NA	NA	-0.00911529	-0.036641	0.0174485	0.506448	1	0.978516	0.592238	1	1	NA	NA	NA	NA	NA	0.0152092	0.0174611	0.383734	1	0.619878	0.358736	0.862028	1	0.0178318	0.0178343	NA	NA	NA
AKT3	-0.00333366	-0.0135516	0.00689156	0.522333	1	0.696444	0.275944	0.617244	1	NA	NA	NA	NA	NA	0.00687639	-0.0152794	0.0294739	0.545228	1	0.978516	1	1	1	NA	NA	NA	NA	NA	-0.000536735	0.0173575	0.975331	1	0.975331	0.728499	0.971332	1	-0.00294248	0.0175383	NA	NA	NA
ALK	-0.0124035	-0.0249623	-7.65742e-06	0.051136	1	0.175323	0.105338	0.429122	1	NA	NA	NA	NA	NA	0.00403261	-0.0221313	0.0298847	0.759901	1	0.978516	0.822146	1	1	NA	NA	NA	NA	NA	NA	NA	NA	NA	NA	NA	NA	NA	NA	NA	NA	NA	NA
CCNE1	-0.00368163	-0.014033	0.00661452	0.484214	1	0.696444	0.396015	0.716198	1	NA	NA	NA	NA	NA	-0.00546081	-0.0321291	0.0204661	0.682349	1	0.978516	1	1	1	NA	NA	NA	NA	NA	0.00411052	0.0143271	0.774184	1	0.975331	0.933627	1	1	0.0103185	0.0147274	NA	NA	NA
DROSHA	0.00553392	-0.00405305	0.0151368	0.257929	1	0.416672	0.560683	0.807763	1	NA	NA	NA	NA	NA	-0.00220927	-0.0261257	0.0213053	0.854435	1	0.978516	0.948724	1	1	NA	NA	NA	NA	NA	NA	NA	NA	NA	NA	NA	NA	NA	NA	NA	NA	NA	NA
EGFR	0.00765757	-0.00205966	0.0174022	0.122691	1	0.327177	0.64888	0.835679	1	NA	NA	NA	NA	NA	-0.0122892	-0.0371375	0.0117313	0.321913	1	0.978516	0.677952	1	1	NA	NA	NA	NA	NA	0.0229306	0.0165388	0.165601	1	0.415969	1	1	1	0.0280105	0.0170728	NA	NA	NA
ERBB2	-0.00239533	-0.0121997	0.00737186	0.631131	1	0.797218	1	1	1	NA	NA	NA	NA	NA	-0.00255722	-0.0317988	0.0258629	0.861094	1	0.978516	1	1	1	NA	NA	NA	NA	NA	-0.018761	0.00537208	0.000478845	0.0100557	0.00502787	0.00345414	0.0690828	0.0690828	-0.0181584	0.00544438	0.000852231	0.00426116	0.00213058
ERG	0.00182239	-0.00902446	0.0126432	0.741413	1	0.853225	0.845263	0.933083	1	NA	NA	NA	NA	NA	0.00359209	-0.0241294	0.0308878	0.796786	1	0.978516	0.991459	1	1	NA	NA	NA	NA	NA	-0.0807189	0.0308168	0.00881074	0.185026	0.0616752	0.0880524	0.35221	1	-0.088759	0.0325677	0.00642295	0.0321148	0.0107049
FLT4	0.0105931	0.000281202	0.0209451	0.0443057	1	0.175323	0.0382184	0.232041	1	NA	NA	NA	NA	NA	-0.00865994	-0.0388281	0.02032	0.563451	1	0.978516	0.402008	1	1	NA	NA	NA	NA	NA	-0.0446844	0.0493715	0.365431	1	0.619878	1	1	1	-0.0363962	0.0503271	NA	NA	NA
GRM3	0.00128624	-0.00881785	0.0113714	0.802634	1	0.853225	0.674332	0.842915	1	NA	NA	NA	NA	NA	0.000123085	-0.0249994	0.0248417	0.992236	1	0.999699	0.67466	1	1	NA	NA	NA	NA	NA	NA	NA	NA	NA	NA	NA	NA	NA	NA	NA	NA	NA	NA
JUN	-0.0211926	-0.0344162	-0.00821853	0.00150143	0.0360342	0.0191317	0.000266963	0.00873877	0.0226918	-0.0119032	0.00831957	0.152502	0.457507	0.228754	-0.00792563	-0.0446642	0.026999	0.661744	1	0.978516	1	1	1	NA	NA	NA	NA	NA	-0.0521596	0.0387489	0.178272	1	0.415969	0.116363	0.387875	1	-0.0542354	0.0385583	NA	NA	NA
KAT6A	0.00696436	-0.00228749	0.0162471	0.140475	1	0.337139	0.0203498	0.144144	1	NA	NA	NA	NA	NA	0.0227858	0.000913349	0.0452921	0.0432315	1	0.395253	0.0192261	0.398942	1	NA	NA	NA	NA	NA	NA	NA	NA	NA	NA	NA	NA	NA	NA	NA	NA	NA	NA
LMO1	0.00125134	-0.0120533	0.0144898	0.853225	1	0.853225	0.507658	0.790732	1	NA	NA	NA	NA	NA	-0.0466765	-0.0977923	-0.00226255	0.0525426	1	0.395253	0.0292284	0.485191	1	NA	NA	NA	NA	NA	-0.00948181	0.0828451	0.908879	1	0.975331	NA	NA	NA	-0.0120036	0.0823742	NA	NA	NA
MDM2	0.00708503	-0.00336217	0.0175473	0.183725	1	0.367451	0.537402	0.801388	1	NA	NA	NA	NA	NA	-0.0195258	-0.0479956	0.00748757	0.165343	1	0.688928	0.197632	0.911305	1	NA	NA	NA	NA	NA	-0.0148378	0.00971147	0.126547	1	0.415969	0.395849	0.862028	1	-0.018543	0.00997366	NA	NA	NA
MDM4	0.00167785	-0.00895191	0.0123551	0.757361	1	0.853225	1	1	1	NA	NA	NA	NA	NA	0.00982712	-0.0115969	0.0316976	0.371621	1	0.978516	1	1	1	NA	NA	NA	NA	NA	-0.0164205	0.0114634	0.152021	1	0.415969	0.031892	0.212613	0.637839	-0.017264	0.0117925	NA	NA	NA
MITF	0.0228488	0.00789478	0.0379394	0.00283415	0.0680195	0.0226732	0.0995668	0.429122	1	0.0288943	0.00875491	0.000965622	0.00289687	0.00289687	0.038619	-0.00161346	0.0809015	0.0632404	1	0.395253	0.48432	1	1	NA	NA	NA	NA	NA	NA	NA	NA	NA	NA	NA	NA	NA	NA	NA	NA	NA	NA
MYC	-0.00978837	-0.0191762	-0.000446958	0.0403436	0.968247	0.175323	0.0431435	0.24448	1	NA	NA	NA	NA	NA	0.018499	-0.00293469	0.0406381	0.0947209	1	0.473604	0.707554	1	1	NA	NA	NA	NA	NA	-0.0141328	0.00620645	0.0227796	0.478372	0.0988373	0.0760662	0.35221	1	-0.0157099	0.00631094	0.012799	0.0639951	0.0159988
MYCL	-0.0210138	-0.0341973	-0.00807713	0.00159431	0.0382634	0.0191317	2.29654e-05	0.00195206	0.00195206	-0.00959931	0.00854569	0.261313	0.783939	0.261313	-0.000515522	-0.0305165	0.0287059	0.972593	1	0.999699	1	1	1	NA	NA	NA	NA	NA	0.00339698	0.0293392	0.907825	1	0.975331	0.517217	0.862028	1	0.00163616	0.0287762	NA	NA	NA
MYCN	-0.00831728	-0.0211961	0.00442313	0.202684	1	0.374186	0.212456	0.590081	1	NA	NA	NA	NA	NA	0.00485106	-0.02317	0.0324879	0.730992	1	0.978516	0.84021	1	1	NA	NA	NA	NA	NA	0.0181124	0.0341005	0.595317	1	0.833444	0.507107	0.862028	1	0.0312118	0.0345769	NA	NA	NA
NKX2-1	NA	NA	NA	NA	NA	NA	NA	NA	NA	NA	NA	NA	NA	NA	-0.0303294	-0.0620654	-0.000856901	0.0506438	1	0.395253	0.109308	0.795855	1	NA	NA	NA	NA	NA	-0.0204535	0.0223284	0.359651	1	0.619878	0.672587	0.960838	1	-0.0196889	0.0221385	NA	NA	NA
NSD3	NA	NA	NA	NA	NA	NA	NA	NA	NA	NA	NA	NA	NA	NA	NA	NA	NA	NA	NA	NA	NA	NA	NA	NA	NA	NA	NA	NA	-0.000372573	0.0086125	0.965495	1	0.975331	0.99377	1	1	-0.000563065	0.00873423	NA	NA	NA
NTRK1	0.00117464	-0.00889166	0.0112756	0.819255	1	0.853225	0.79446	0.905344	1	NA	NA	NA	NA	NA	-0.00719723	-0.0286282	0.0140985	0.507295	1	0.978516	0.261315	1	1	NA	NA	NA	NA	NA	-0.00302346	0.0195941	0.87737	1	0.975331	0.45225	0.862028	1	-0.00433222	0.0196475	NA	NA	NA
PPM1D	-0.0103143	-0.0196743	-0.00102813	0.0300081	0.720194	0.175323	0.0470914	0.250173	1	NA	NA	NA	NA	NA	-4.31333e-06	-0.0226364	0.0224023	0.999699	1	0.999699	1	1	1	NA	NA	NA	NA	NA	-0.032505	0.00855538	0.000145065	0.00304637	0.00304637	0.00963342	0.0963342	0.192668	-0.0316497	0.0086779	0.000265156	0.00132578	0.00132578
RAF1	0.00671922	-0.00499451	0.0184321	0.26042	1	0.416672	0.321053	0.644288	1	NA	NA	NA	NA	NA	0.0140433	-0.013323	0.0415042	0.312343	1	0.978516	0.991459	1	1	NA	NA	NA	NA	NA	0.0251458	0.0317703	0.428659	1	0.642989	0.785143	0.981429	1	0.0210603	0.0321366	NA	NA	NA
REL	-0.00840771	-0.020442	0.00350592	0.168341	1	0.367289	0.215206	0.590081	1	NA	NA	NA	NA	NA	0.0106904	-0.0161113	0.0374466	0.431209	1	0.978516	0.43296	1	1	NA	NA	NA	NA	NA	-0.145527	0.0642597	0.0235327	0.494186	0.0988373	0.325431	0.862028	1	-0.138073	0.0622744	0.0266115	0.133058	0.0266115
SOX2	-0.0033969	-0.0132965	0.0064575	0.499922	1	0.696444	0.383789	0.709176	1	NA	NA	NA	NA	NA	-0.00422503	-0.0268048	0.0179971	0.710419	1	0.978516	1	1	1	NA	NA	NA	NA	NA	0.0252136	0.0243025	0.299507	1	0.619878	0.605995	0.9323	1	0.0216936	0.0240486	NA	NA	NA

## Sheet: CervicalCancer
#Supplementary Table 4: Copy number gain driver results with univariate and multivariate coefficient estimates, p-values and q-values
	TCGA-WXS														PCAWG-WGS														AACR-GENIE-MSK-IMPACT
gene	tcga.age.uni.lr.coef	tcga.age.uni.lr.95low	tcga.age.uni.lr.95high	tcga.age.uni.p	tcga.age.uni.p.bonferroni	tcga.age.uni.q	tcga.chisq.gain.p	tcga.chisq.gain.fdr	tcga.chisq.gain.bonferroni	tcga.age.mv.lr.coef	tcga.age.mv.err	tcga.age.mv.p	tcga.age.mv.p.bonferroni	tcga.age.mv.q	pcawg.age.uni.lr.coef	pcawg.age.uni.lr.95low	pcawg.age.uni.lr.95high	pcawg.age.uni.p	pcawg.age.uni.p.bonferroni	pcawg.age.uni.q	pcawg.chisq.gain.p	pcawg.chisq.gain.fdr	pcawg.chisq.gain.bonferroni	pcawg.age.mv.lr.coef	pcawg.age.mv.err	pcawg.age.mv.p	pcawg.age.mv.p.bonferroni	pcawg.age.mv.q	GENIE.age.uni.lr.coef	GENIE.age.uni.lr.err	GENIE.age.uni.p	GENIE.age.uni.p.bonferroni	GENIE.age.uni.q	GENIE.chisq.gain.p	GENIE.chisq.gain.fdr	GENIE.chisq.gain.bonferroni	GENIE.age.mv.lr.coef	GENIE.age.mv.err	GENIE.age.mv.p	GENIE.age.mv.p.bonferroni	GENIE.age.mv.q
AKT2	0.0121185	-0.0057744	0.0300812	0.183793	1	0.420859	0.968981	1	1	NA	NA	NA	NA	NA	-0.0750868	-0.19085	0.0162792	0.139502	1	0.871888	0.635256	1	1	NA	NA	NA	NA	NA	-0.0345154	0.0505763	0.49496	1	0.855604	1	1	1	-0.178466	0.106807	NA	NA	NA
AKT3	0.0106899	-0.005955	0.0276042	0.21043	1	0.420859	0.769846	1	1	NA	NA	NA	NA	NA	-0.0204295	-0.113138	0.0661037	0.643516	1	1	1	1	1	NA	NA	NA	NA	NA	NA	NA	NA	NA	NA	NA	NA	NA	NA	NA	NA	NA	NA
ALK	0.00285647	-0.0160735	0.0215348	0.765146	1	0.874453	0.337539	1	1	NA	NA	NA	NA	NA	-0.00907127	-0.119341	0.0959727	0.862318	1	1	1	1	1	NA	NA	NA	NA	NA	NA	NA	NA	NA	NA	NA	NA	NA	NA	NA	NA	NA	NA
CCNE1	0.020018	0.00173622	0.0385452	0.032441	0.778584	0.18668	0.347307	1	1	NA	NA	NA	NA	NA	-4.07858e-17	-0.0939026	0.0932182	1	1	1	1	1	1	NA	NA	NA	NA	NA	0.00216045	0.0591917	0.970884	1	0.970884	1	1	1	0.00619606	0.0638411	NA	NA	NA
DROSHA	0.00194784	-0.0148966	0.0187546	0.819968	1	0.894511	0.852662	1	1	NA	NA	NA	NA	NA	0.00920918	-0.0800349	0.100813	0.835972	1	1	1	1	1	NA	NA	NA	NA	NA	NA	NA	NA	NA	NA	NA	NA	NA	NA	NA	NA	NA	NA
EGFR	0.000914096	-0.0211878	0.0224406	0.934291	1	0.934291	0.899842	1	1	NA	NA	NA	NA	NA	-0.141248	-0.327569	-0.019079	0.059358	1	0.741975	0.292584	1	1	NA	NA	NA	NA	NA	NA	NA	NA	NA	NA	NA	NA	NA	NA	NA	NA	NA	NA
ERBB2	0.00384859	-0.0176134	0.024869	0.721488	1	0.874453	1	1	1	NA	NA	NA	NA	NA	0.23897	0.0243568	0.665467	0.118658	1	0.871888	NA	NA	NA	NA	NA	NA	NA	NA	-0.0278817	0.0395138	0.480425	1	0.855604	1	1	1	-0.0456256	0.0589769	NA	NA	NA
ERG	0.0161049	-0.00627222	0.0383338	0.155225	1	0.420859	0.731205	1	1	NA	NA	NA	NA	NA	-0.00676685	-0.130952	0.111657	0.907558	1	1	NA	NA	NA	NA	NA	NA	NA	NA	-0.0573706	0.0639477	0.36964	1	0.855604	0.486288	1	1	-0.134652	0.0962307	NA	NA	NA
FLT4	0.0024044	-0.0251499	0.0289239	0.860934	1	0.898366	0.719022	1	1	NA	NA	NA	NA	NA	0.0413792	-0.0748069	0.176863	0.493021	1	1	NA	NA	NA	NA	NA	NA	NA	NA	NA	NA	NA	NA	NA	NA	NA	NA	NA	NA	NA	NA	NA
GRM3	0.0286843	0.0064655	0.0511914	0.011568	0.277632	0.0925439	0.194269	0.82495	1	0.0256782	0.0266053	0.334468	1	0.552273	-0.0625893	-0.217749	0.0560994	0.340253	1	1	NA	NA	NA	NA	NA	NA	NA	NA	NA	NA	NA	NA	NA	NA	NA	NA	NA	NA	NA	NA	NA
JUN	0.0240767	0.00620499	0.0423396	0.00878439	0.210825	0.0925439	0.072831	0.573152	1	0.0142507	0.0204763	0.486453	1	0.552273	0.0487862	-0.0675318	0.188502	0.42673	1	1	NA	NA	NA	NA	NA	NA	NA	NA	NA	NA	NA	NA	NA	NA	NA	NA	NA	NA	NA	NA	NA
KAT6A	0.0159457	-0.00398006	0.0358853	0.115552	1	0.396178	0.192923	0.82495	1	NA	NA	NA	NA	NA	0.0101136	-0.10943	0.13248	0.861803	1	1	NA	NA	NA	NA	NA	NA	NA	NA	NA	NA	NA	NA	NA	NA	NA	NA	NA	NA	NA	NA	NA
LMO1	-0.0333585	-0.0835286	0.0111781	0.164466	1	0.420859	0.383093	1	1	NA	NA	NA	NA	NA	5.61701e-16	NA	NA	1	1	1	NA	NA	NA	NA	NA	NA	NA	NA	NA	NA	NA	NA	NA	NA	NA	NA	NA	NA	NA	NA	NA
MDM2	0.00627176	-0.0157336	0.0278579	0.571241	1	0.761654	0.341892	1	1	NA	NA	NA	NA	NA	0.0341937	-0.082183	0.165984	0.565813	1	1	NA	NA	NA	NA	NA	NA	NA	NA	NA	NA	NA	NA	NA	NA	NA	NA	NA	NA	NA	NA	NA
MDM4	0.00748668	-0.00913377	0.0243033	0.378689	1	0.605902	0.954965	1	1	NA	NA	NA	NA	NA	-0.0105497	-0.102986	0.0782831	0.812993	1	1	1	1	1	NA	NA	NA	NA	NA	0.0300894	0.05918	0.611145	1	0.855604	1	1	1	0.0643429	0.0762996	NA	NA	NA
MITF	0.029238	0.00134708	0.0571846	0.0388918	0.933402	0.18668	0.672802	1	1	NA	NA	NA	NA	NA	5.61701e-16	NA	NA	1	1	1	NA	NA	NA	NA	NA	NA	NA	NA	NA	NA	NA	NA	NA	NA	NA	NA	NA	NA	NA	NA	NA
MYC	0.00499903	-0.0117906	0.0218287	0.558791	1	0.761654	0.382015	1	1	NA	NA	NA	NA	NA	0.0181156	-0.0867353	0.128945	0.729344	1	1	1	1	1	NA	NA	NA	NA	NA	0.012635	0.0590188	0.830482	1	0.968895	1	1	1	0.0802419	0.0834057	NA	NA	NA
MYCL	0.028696	0.0105324	0.0473594	0.00218035	0.0523285	0.0523285	0.0202577	0.573152	1	0.0120093	0.0202055	0.552273	1	0.552273	0.0984635	-0.100589	0.42979	0.399549	1	1	NA	NA	NA	NA	NA	NA	NA	NA	NA	NA	NA	NA	NA	NA	NA	NA	NA	NA	NA	NA	NA
MYCN	0.00285647	-0.0160735	0.0215348	0.765146	1	0.874453	0.337539	1	1	NA	NA	NA	NA	NA	-0.0180837	-0.121926	0.0783019	0.711865	1	1	1	1	1	NA	NA	NA	NA	NA	NA	NA	NA	NA	NA	NA	NA	NA	NA	NA	NA	NA	NA
NKX2-1	NA	NA	NA	NA	NA	NA	NA	NA	NA	NA	NA	NA	NA	NA	0.02718	-0.0897214	0.155762	0.644579	1	1	NA	NA	NA	NA	NA	NA	NA	NA	NA	NA	NA	NA	NA	NA	NA	NA	NA	NA	NA	NA	NA
NSD3	NA	NA	NA	NA	NA	NA	NA	NA	NA	NA	NA	NA	NA	NA	NA	NA	NA	NA	NA	NA	NA	NA	NA	NA	NA	NA	NA	NA	NA	NA	NA	NA	NA	NA	NA	NA	NA	NA	NA	NA	NA
NTRK1	0.00859329	-0.00809492	0.0255346	0.315068	1	0.581664	0.957349	1	1	NA	NA	NA	NA	NA	-0.0226189	-0.118065	0.0655474	0.616546	1	1	1	1	1	NA	NA	NA	NA	NA	NA	NA	NA	NA	NA	NA	NA	NA	NA	NA	NA	NA	NA
PPM1D	0.00942935	-0.0104124	0.0291104	0.347943	1	0.596473	0.864251	1	1	NA	NA	NA	NA	NA	-0.0176036	-0.174932	0.122957	0.801196	1	1	NA	NA	NA	NA	NA	NA	NA	NA	NA	NA	NA	NA	NA	NA	NA	NA	NA	NA	NA	NA	NA
RAF1	0.0214119	-0.00340981	0.0461152	0.0885014	1	0.354006	0.57867	1	1	NA	NA	NA	NA	NA	0.00594492	-0.208788	0.219061	0.949781	1	1	NA	NA	NA	NA	NA	NA	NA	NA	NA	NA	NA	NA	NA	NA	NA	NA	NA	NA	NA	NA	NA
REL	0.0125253	-0.00675649	0.0317729	0.200966	1	0.420859	0.0524398	0.573152	1	NA	NA	NA	NA	NA	-0.0180837	-0.121926	0.0783019	0.711865	1	1	1	1	1	NA	NA	NA	NA	NA	NA	NA	NA	NA	NA	NA	NA	NA	NA	NA	NA	NA	NA
SOX2	0.00587625	-0.0132642	0.0255375	0.551423	1	0.761654	0.662391	1	1	NA	NA	NA	NA	NA	0.141948	0.0283451	0.313636	0.0402217	1	0.741975	0.33355	1	1	NA	NA	NA	NA	NA	0.095055	0.0899871	0.290823	1	0.855604	NA	NA	NA	2.41366	2513.2	NA	NA	NA

## Sheet: ChronicLymphocyticLeukemia
#Supplementary Table 4: Copy number gain driver results with univariate and multivariate coefficient estimates, p-values and q-values
	TCGA-WXS														PCAWG-WGS														AACR-GENIE-MSK-IMPACT
gene	tcga.age.uni.lr.coef	tcga.age.uni.lr.95low	tcga.age.uni.lr.95high	tcga.age.uni.p	tcga.age.uni.p.bonferroni	tcga.age.uni.q	tcga.chisq.gain.p	tcga.chisq.gain.fdr	tcga.chisq.gain.bonferroni	tcga.age.mv.lr.coef	tcga.age.mv.err	tcga.age.mv.p	tcga.age.mv.p.bonferroni	tcga.age.mv.q	pcawg.age.uni.lr.coef	pcawg.age.uni.lr.95low	pcawg.age.uni.lr.95high	pcawg.age.uni.p	pcawg.age.uni.p.bonferroni	pcawg.age.uni.q	pcawg.chisq.gain.p	pcawg.chisq.gain.fdr	pcawg.chisq.gain.bonferroni	pcawg.age.mv.lr.coef	pcawg.age.mv.err	pcawg.age.mv.p	pcawg.age.mv.p.bonferroni	pcawg.age.mv.q	GENIE.age.uni.lr.coef	GENIE.age.uni.lr.err	GENIE.age.uni.p	GENIE.age.uni.p.bonferroni	GENIE.age.uni.q	GENIE.chisq.gain.p	GENIE.chisq.gain.fdr	GENIE.chisq.gain.bonferroni	GENIE.age.mv.lr.coef	GENIE.age.mv.err	GENIE.age.mv.p	GENIE.age.mv.p.bonferroni	GENIE.age.mv.q
AKT2	NA	NA	NA	NA	NA	NA	NA	NA	NA	NA	NA	NA	NA	NA	-0.0527601	-0.208328	0.0742238	0.440971	1	1	NA	NA	NA	NA	NA	NA	NA	NA	NA	NA	NA	NA	NA	NA	NA	NA	NA	NA	NA	NA	NA
AKT3	NA	NA	NA	NA	NA	NA	NA	NA	NA	NA	NA	NA	NA	NA	-9.98277e-16	NA	NA	1	1	1	NA	NA	NA	NA	NA	NA	NA	NA	NA	NA	NA	NA	NA	NA	NA	NA	NA	NA	NA	NA	NA
ALK	NA	NA	NA	NA	NA	NA	NA	NA	NA	NA	NA	NA	NA	NA	-0.017982	-0.129484	0.0845936	0.733555	1	1	NA	NA	NA	NA	NA	NA	NA	NA	NA	NA	NA	NA	NA	NA	NA	NA	NA	NA	NA	NA	NA
CCNE1	NA	NA	NA	NA	NA	NA	NA	NA	NA	NA	NA	NA	NA	NA	-0.0527601	-0.208328	0.0742238	0.440971	1	1	NA	NA	NA	NA	NA	NA	NA	NA	NA	NA	NA	NA	NA	NA	NA	NA	NA	NA	NA	NA	NA
DROSHA	NA	NA	NA	NA	NA	NA	NA	NA	NA	NA	NA	NA	NA	NA	-9.98277e-16	NA	NA	1	1	1	NA	NA	NA	NA	NA	NA	NA	NA	NA	NA	NA	NA	NA	NA	NA	NA	NA	NA	NA	NA	NA
EGFR	NA	NA	NA	NA	NA	NA	NA	NA	NA	NA	NA	NA	NA	NA	-9.98277e-16	NA	NA	1	1	1	NA	NA	NA	NA	NA	NA	NA	NA	NA	NA	NA	NA	NA	NA	NA	NA	NA	NA	NA	NA	NA
ERBB2	NA	NA	NA	NA	NA	NA	NA	NA	NA	NA	NA	NA	NA	NA	-0.00947284	-0.211058	0.173417	0.915819	1	1	NA	NA	NA	NA	NA	NA	NA	NA	NA	NA	NA	NA	NA	NA	NA	NA	NA	NA	NA	NA	NA
ERG	NA	NA	NA	NA	NA	NA	NA	NA	NA	NA	NA	NA	NA	NA	-0.025834	-0.238397	0.15425	0.777486	1	1	NA	NA	NA	NA	NA	NA	NA	NA	NA	NA	NA	NA	NA	NA	NA	NA	NA	NA	NA	NA	NA
FLT4	NA	NA	NA	NA	NA	NA	NA	NA	NA	NA	NA	NA	NA	NA	0.0104402	-0.119883	0.139369	0.868344	1	1	NA	NA	NA	NA	NA	NA	NA	NA	NA	NA	NA	NA	NA	NA	NA	NA	NA	NA	NA	NA	NA
GRM3	NA	NA	NA	NA	NA	NA	NA	NA	NA	NA	NA	NA	NA	NA	-9.98277e-16	NA	NA	1	1	1	NA	NA	NA	NA	NA	NA	NA	NA	NA	NA	NA	NA	NA	NA	NA	NA	NA	NA	NA	NA	NA
JUN	NA	NA	NA	NA	NA	NA	NA	NA	NA	NA	NA	NA	NA	NA	-9.98277e-16	NA	NA	1	1	1	NA	NA	NA	NA	NA	NA	NA	NA	NA	NA	NA	NA	NA	NA	NA	NA	NA	NA	NA	NA	NA
KAT6A	NA	NA	NA	NA	NA	NA	NA	NA	NA	NA	NA	NA	NA	NA	8.69257	-536.721	NA	0.997286	1	1	NA	NA	NA	NA	NA	NA	NA	NA	NA	NA	NA	NA	NA	NA	NA	NA	NA	NA	NA	NA	NA
LMO1	NA	NA	NA	NA	NA	NA	NA	NA	NA	NA	NA	NA	NA	NA	-9.98277e-16	NA	NA	1	1	1	NA	NA	NA	NA	NA	NA	NA	NA	NA	NA	NA	NA	NA	NA	NA	NA	NA	NA	NA	NA	NA
MDM2	NA	NA	NA	NA	NA	NA	NA	NA	NA	NA	NA	NA	NA	NA	0.032898	-0.0163873	0.0846679	0.19658	1	1	0.509171	0.636464	1	NA	NA	NA	NA	NA	NA	NA	NA	NA	NA	NA	NA	NA	NA	NA	NA	NA	NA
MDM4	NA	NA	NA	NA	NA	NA	NA	NA	NA	NA	NA	NA	NA	NA	-9.98277e-16	NA	NA	1	1	1	NA	NA	NA	NA	NA	NA	NA	NA	NA	NA	NA	NA	NA	NA	NA	NA	NA	NA	NA	NA	NA
MITF	NA	NA	NA	NA	NA	NA	NA	NA	NA	NA	NA	NA	NA	NA	-9.98277e-16	NA	NA	1	1	1	NA	NA	NA	NA	NA	NA	NA	NA	NA	NA	NA	NA	NA	NA	NA	NA	NA	NA	NA	NA	NA
MYC	NA	NA	NA	NA	NA	NA	NA	NA	NA	NA	NA	NA	NA	NA	0.00174744	-0.080778	0.0822928	0.965727	1	1	0.959211	0.959211	1	NA	NA	NA	NA	NA	NA	NA	NA	NA	NA	NA	NA	NA	NA	NA	NA	NA	NA
MYCL	NA	NA	NA	NA	NA	NA	NA	NA	NA	NA	NA	NA	NA	NA	-9.98277e-16	NA	NA	1	1	1	NA	NA	NA	NA	NA	NA	NA	NA	NA	NA	NA	NA	NA	NA	NA	NA	NA	NA	NA	NA	NA
MYCN	NA	NA	NA	NA	NA	NA	NA	NA	NA	NA	NA	NA	NA	NA	-0.017982	-0.129484	0.0845936	0.733555	1	1	NA	NA	NA	NA	NA	NA	NA	NA	NA	NA	NA	NA	NA	NA	NA	NA	NA	NA	NA	NA	NA
NKX2-1	NA	NA	NA	NA	NA	NA	NA	NA	NA	NA	NA	NA	NA	NA	-9.98277e-16	NA	NA	1	1	1	NA	NA	NA	NA	NA	NA	NA	NA	NA	NA	NA	NA	NA	NA	NA	NA	NA	NA	NA	NA	NA
NSD3	NA	NA	NA	NA	NA	NA	NA	NA	NA	NA	NA	NA	NA	NA	NA	NA	NA	NA	NA	NA	NA	NA	NA	NA	NA	NA	NA	NA	NA	NA	NA	NA	NA	NA	NA	NA	NA	NA	NA	NA	NA
NTRK1	NA	NA	NA	NA	NA	NA	NA	NA	NA	NA	NA	NA	NA	NA	-9.98277e-16	NA	NA	1	1	1	NA	NA	NA	NA	NA	NA	NA	NA	NA	NA	NA	NA	NA	NA	NA	NA	NA	NA	NA	NA	NA
PPM1D	NA	NA	NA	NA	NA	NA	NA	NA	NA	NA	NA	NA	NA	NA	-0.0261388	-0.168177	0.0993487	0.687803	1	1	NA	NA	NA	NA	NA	NA	NA	NA	NA	NA	NA	NA	NA	NA	NA	NA	NA	NA	NA	NA	NA
RAF1	NA	NA	NA	NA	NA	NA	NA	NA	NA	NA	NA	NA	NA	NA	-9.98277e-16	NA	NA	1	1	1	NA	NA	NA	NA	NA	NA	NA	NA	NA	NA	NA	NA	NA	NA	NA	NA	NA	NA	NA	NA	NA
REL	NA	NA	NA	NA	NA	NA	NA	NA	NA	NA	NA	NA	NA	NA	0.00999204	-0.0715797	0.0911224	0.805428	1	1	0.384606	0.636464	1	NA	NA	NA	NA	NA	NA	NA	NA	NA	NA	NA	NA	NA	NA	NA	NA	NA	NA
SOX2	NA	NA	NA	NA	NA	NA	NA	NA	NA	NA	NA	NA	NA	NA	-0.00149607	-0.198616	0.183477	0.986594	1	1	NA	NA	NA	NA	NA	NA	NA	NA	NA	NA	NA	NA	NA	NA	NA	NA	NA	NA	NA	NA	NA

## Sheet: ColorectalCancer
#Supplementary Table 4: Copy number gain driver results with univariate and multivariate coefficient estimates, p-values and q-values
	TCGA-WXS														PCAWG-WGS														AACR-GENIE-MSK-IMPACT
gene	tcga.age.uni.lr.coef	tcga.age.uni.lr.95low	tcga.age.uni.lr.95high	tcga.age.uni.p	tcga.age.uni.p.bonferroni	tcga.age.uni.q	tcga.chisq.gain.p	tcga.chisq.gain.fdr	tcga.chisq.gain.bonferroni	tcga.age.mv.lr.coef	tcga.age.mv.err	tcga.age.mv.p	tcga.age.mv.p.bonferroni	tcga.age.mv.q	pcawg.age.uni.lr.coef	pcawg.age.uni.lr.95low	pcawg.age.uni.lr.95high	pcawg.age.uni.p	pcawg.age.uni.p.bonferroni	pcawg.age.uni.q	pcawg.chisq.gain.p	pcawg.chisq.gain.fdr	pcawg.chisq.gain.bonferroni	pcawg.age.mv.lr.coef	pcawg.age.mv.err	pcawg.age.mv.p	pcawg.age.mv.p.bonferroni	pcawg.age.mv.q	GENIE.age.uni.lr.coef	GENIE.age.uni.lr.err	GENIE.age.uni.p	GENIE.age.uni.p.bonferroni	GENIE.age.uni.q	GENIE.chisq.gain.p	GENIE.chisq.gain.fdr	GENIE.chisq.gain.bonferroni	GENIE.age.mv.lr.coef	GENIE.age.mv.err	GENIE.age.mv.p	GENIE.age.mv.p.bonferroni	GENIE.age.mv.q
AKT2	-0.00173803	-0.0168192	0.0135501	0.822195	1	0.857942	0.450786	0.960287	1	NA	NA	NA	NA	NA	0.0153763	-0.0345992	0.0705151	0.559397	1	0.97576	0.74205	1	1	NA	NA	NA	NA	NA	-0.0132811	0.0180849	0.462721	1	0.716169	0.944312	1	1	-0.0172993	0.0182119	NA	NA	NA
AKT3	-0.00297958	-0.0175161	0.0117152	0.688994	1	0.857942	0.797323	1	1	NA	NA	NA	NA	NA	0.043695	-0.00720864	0.103151	0.115381	1	0.961508	0.00489645	0.274201	0.274201	NA	NA	NA	NA	NA	0.0202291	0.0776216	0.794392	1	0.794392	NA	NA	NA	0.0352996	351.277	NA	NA	NA
ALK	0.00209637	-0.0133124	0.0177826	0.791213	1	0.857942	0.419642	0.960287	1	NA	NA	NA	NA	NA	0.00648129	-0.0417551	0.058136	0.795512	1	0.97576	1	1	1	NA	NA	NA	NA	NA	NA	NA	NA	NA	NA	NA	NA	NA	NA	NA	NA	NA	NA
CCNE1	-0.0025839	-0.0173019	0.0123083	0.731869	1	0.857942	0.560386	0.960287	1	NA	NA	NA	NA	NA	-0.012324	-0.0609917	0.0367005	0.613601	1	0.97576	1	1	1	NA	NA	NA	NA	NA	-0.0166048	0.0270413	0.53918	1	0.716169	1	1	1	-0.0191502	0.0269042	NA	NA	NA
DROSHA	-0.0110241	-0.0262919	0.00433346	0.157488	1	0.757305	0.54521	0.960287	1	NA	NA	NA	NA	NA	0.0209287	-0.0351084	0.0846558	0.485412	1	0.97576	0.463484	1	1	NA	NA	NA	NA	NA	0.0690932	0.0600252	0.249703	1	0.716169	0.445081	1	1	0.109704	0.0766361	NA	NA	NA
EGFR	-0.00472792	-0.0173372	0.00779094	0.460181	1	0.857942	0.283095	0.960287	1	NA	NA	NA	NA	NA	0.0238834	-0.0185433	0.0697739	0.28084	1	0.97576	0.0522036	0.437311	1	NA	NA	NA	NA	NA	0.0202175	0.017062	0.23604	1	0.716169	0.2888	1	1	0.0179985	0.0170847	NA	NA	NA
ERBB2	-0.00908045	-0.0230771	0.00496567	0.203616	1	0.757305	0.544566	0.960287	1	NA	NA	NA	NA	NA	0.00239082	-0.0501949	0.0589314	0.930143	1	0.97576	0.724939	1	1	NA	NA	NA	NA	NA	-0.0291417	0.0117772	0.0133458	0.213532	0.213532	0.0842547	0.758292	0.758292	-0.029016	0.0119325	NA	NA	NA
ERG	-0.0154605	-0.0406048	0.0102132	0.231169	1	0.757305	0.541832	0.960287	1	NA	NA	NA	NA	NA	-0.00360491	-0.0894618	0.095281	0.93673	1	0.97576	NA	NA	NA	NA	NA	NA	NA	NA	NA	NA	NA	NA	NA	NA	NA	NA	NA	NA	NA	NA	NA
FLT4	-0.00940122	-0.0287027	0.0102314	0.342649	1	0.796531	0.397168	0.960287	1	NA	NA	NA	NA	NA	-0.0108525	-0.0679122	0.0488437	0.708918	1	0.97576	1	1	1	NA	NA	NA	NA	NA	0.113631	0.0963779	0.238391	1	0.716169	NA	NA	NA	0.104432	0.093136	NA	NA	NA
GRM3	-0.0037227	-0.0161491	0.00866434	0.555934	1	0.857942	0.567682	0.960287	1	NA	NA	NA	NA	NA	0.0222836	-0.0204688	0.0686655	0.318963	1	0.97576	0.0255015	0.437311	1	NA	NA	NA	NA	NA	NA	NA	NA	NA	NA	NA	NA	NA	NA	NA	NA	NA	NA
JUN	-0.0221439	-0.0555371	0.0120061	0.195715	1	0.757305	0.399631	0.960287	1	NA	NA	NA	NA	NA	-0.00929853	-0.154011	0.169955	0.902315	1	0.97576	NA	NA	NA	NA	NA	NA	NA	NA	NA	NA	NA	NA	NA	NA	NA	NA	NA	NA	NA	NA	NA
KAT6A	-0.00406741	-0.0166002	0.00846142	0.524085	1	0.857942	0.287669	0.960287	1	NA	NA	NA	NA	NA	0.0498741	0.00367618	0.103722	0.0474556	1	0.882365	0.16048	0.98182	1	NA	NA	NA	NA	NA	NA	NA	NA	NA	NA	NA	NA	NA	NA	NA	NA	NA	NA
LMO1	-0.0256372	-0.042868	-0.00847419	0.00340729	0.0817749	0.0817749	0.0500514	0.960287	1	-0.0221392	0.0107059	0.0386457	0.0386457	0.0386457	0.00111865	-0.0748216	0.0878412	0.977833	1	0.977833	0.602773	1	1	NA	NA	NA	NA	NA	-0.0630556	0.079536	0.427898	1	0.716169	NA	NA	NA	-0.0841714	0.0905764	NA	NA	NA
MDM2	0.0196098	0.00289085	0.0369196	0.0236381	0.567314	0.283657	0.10998	0.960287	1	NA	NA	NA	NA	NA	0.0754519	0.00211365	0.168725	0.0705892	1	0.882365	0.416448	1	1	NA	NA	NA	NA	NA	0.0585533	0.0585616	0.317379	1	0.716169	0.445081	1	1	0.0344647	0.0505748	NA	NA	NA
MDM4	-0.00384892	-0.0182447	0.0106858	0.60142	1	0.857942	0.675048	1	1	NA	NA	NA	NA	NA	0.0255849	-0.0239942	0.0814733	0.333788	1	0.97576	0.0546639	0.437311	1	NA	NA	NA	NA	NA	NA	NA	NA	NA	NA	NA	NA	NA	NA	NA	NA	NA	NA
MITF	-0.00692798	-0.0256999	0.0121906	0.472479	1	0.857942	0.685194	1	1	NA	NA	NA	NA	NA	0.0196693	-0.0513121	0.103355	0.609827	1	0.97576	1	1	1	NA	NA	NA	NA	NA	NA	NA	NA	NA	NA	NA	NA	NA	NA	NA	NA	NA	NA
MYC	-0.00742044	-0.0202137	0.00523713	0.252435	1	0.757305	0.318652	0.960287	1	NA	NA	NA	NA	NA	0.0122015	-0.0302975	0.0560702	0.572812	1	0.97576	1	1	1	NA	NA	NA	NA	NA	0.00702662	0.00938857	0.454205	1	0.716169	0.602139	1	1	0.0068774	0.00935128	NA	NA	NA
MYCL	-0.00418305	-0.0322032	0.0249593	0.773212	1	0.857942	0.567752	0.960287	1	NA	NA	NA	NA	NA	-0.0291413	-0.133141	0.0829274	0.57548	1	0.97576	NA	NA	NA	NA	NA	NA	NA	NA	-0.0197846	0.0341899	0.562813	1	0.716169	1	1	1	-0.0211056	0.0342403	NA	NA	NA
MYCN	0.00250426	-0.0128667	0.0181555	0.751255	1	0.857942	0.620021	0.975721	1	NA	NA	NA	NA	NA	0.00648129	-0.0417551	0.058136	0.795512	1	0.97576	1	1	1	NA	NA	NA	NA	NA	0.0387393	0.0796367	0.626648	1	0.716169	NA	NA	NA	0.0152898	0.0715886	NA	NA	NA
NKX2-1	NA	NA	NA	NA	NA	NA	NA	NA	NA	NA	NA	NA	NA	NA	0.00923153	-0.0778263	0.113447	0.844843	1	0.97576	NA	NA	NA	NA	NA	NA	NA	NA	NA	NA	NA	NA	NA	NA	NA	NA	NA	NA	NA	NA	NA
NSD3	NA	NA	NA	NA	NA	NA	NA	NA	NA	NA	NA	NA	NA	NA	NA	NA	NA	NA	NA	NA	NA	NA	NA	NA	NA	NA	NA	NA	0.015047	0.027367	0.582441	1	0.716169	1	1	1	0.0118181	0.0277237	NA	NA	NA
NTRK1	0.000613952	-0.0141459	0.0155911	0.93539	1	0.93539	0.999245	1	1	NA	NA	NA	NA	NA	0.0255849	-0.0239942	0.0814733	0.333788	1	0.97576	0.0546639	0.437311	1	NA	NA	NA	NA	NA	0.0202291	0.0776216	0.794392	1	0.794392	NA	NA	NA	0.0352996	351.277	NA	NA	NA
PPM1D	-0.00792581	-0.022641	0.0068933	0.292006	1	0.778682	0.765176	1	1	NA	NA	NA	NA	NA	-0.027532	-0.0859563	0.0300615	0.33942	1	0.97576	0.0546353	0.437311	1	NA	NA	NA	NA	NA	-0.050613	0.0781578	0.51726	1	0.716169	NA	NA	NA	-0.0523538	0.0768365	NA	NA	NA
RAF1	-0.00927762	-0.0292215	0.0110377	0.365077	1	0.796531	0.603605	0.968045	1	NA	NA	NA	NA	NA	0.0184045	-0.0700038	0.126852	0.705124	1	0.97576	NA	NA	NA	NA	NA	NA	NA	NA	NA	NA	NA	NA	NA	NA	NA	NA	NA	NA	NA	NA	NA
REL	0.00331682	-0.0120709	0.0189963	0.675051	1	0.857942	0.768496	1	1	NA	NA	NA	NA	NA	-0.00810449	-0.0555088	0.0401041	0.734603	1	0.97576	1	1	1	NA	NA	NA	NA	NA	NA	NA	NA	NA	NA	NA	NA	NA	NA	NA	NA	NA	NA
SOX2	-0.0126704	-0.0283597	0.00310502	0.113773	1	0.757305	0.562136	0.960287	1	NA	NA	NA	NA	NA	0.0300534	-0.0372884	0.110217	0.415143	1	0.97576	0.192858	0.98182	1	NA	NA	NA	NA	NA	0.0960353	0.0912724	0.292716	1	0.716169	NA	NA	NA	0.113344	0.103611	NA	NA	NA

## Sheet: EsophagealCancer
#Supplementary Table 4: Copy number gain driver results with univariate and multivariate coefficient estimates, p-values and q-values
	TCGA-WXS														PCAWG-WGS														AACR-GENIE-MSK-IMPACT
gene	tcga.age.uni.lr.coef	tcga.age.uni.lr.95low	tcga.age.uni.lr.95high	tcga.age.uni.p	tcga.age.uni.p.bonferroni	tcga.age.uni.q	tcga.chisq.gain.p	tcga.chisq.gain.fdr	tcga.chisq.gain.bonferroni	tcga.age.mv.lr.coef	tcga.age.mv.err	tcga.age.mv.p	tcga.age.mv.p.bonferroni	tcga.age.mv.q	pcawg.age.uni.lr.coef	pcawg.age.uni.lr.95low	pcawg.age.uni.lr.95high	pcawg.age.uni.p	pcawg.age.uni.p.bonferroni	pcawg.age.uni.q	pcawg.chisq.gain.p	pcawg.chisq.gain.fdr	pcawg.chisq.gain.bonferroni	pcawg.age.mv.lr.coef	pcawg.age.mv.err	pcawg.age.mv.p	pcawg.age.mv.p.bonferroni	pcawg.age.mv.q	GENIE.age.uni.lr.coef	GENIE.age.uni.lr.err	GENIE.age.uni.p	GENIE.age.uni.p.bonferroni	GENIE.age.uni.q	GENIE.chisq.gain.p	GENIE.chisq.gain.fdr	GENIE.chisq.gain.bonferroni	GENIE.age.mv.lr.coef	GENIE.age.mv.err	GENIE.age.mv.p	GENIE.age.mv.p.bonferroni	GENIE.age.mv.q
AKT2	0.0100847	-0.0182302	0.0386879	0.485315	1	0.776522	0.039576	0.417431	1	NA	NA	NA	NA	NA	-0.00823618	-0.0520697	0.0357535	0.710786	1	0.899272	0.498203	1	1	NA	NA	NA	NA	NA	-0.0345246	0.0407334	0.396675	1	0.697883	1	1	1	-0.049769	0.0476043	NA	NA	NA
AKT3	-0.0360175	-0.0623877	-0.0108747	0.00592948	0.142307	0.068327	0.0766864	0.532862	1	-0.0225771	0.0164138	0.168977	0.844885	0.281628	0.0300402	-0.0156024	0.0789645	0.208974	1	0.899272	0.0618697	1	1	NA	NA	NA	NA	NA	NA	NA	NA	NA	NA	NA	NA	NA	NA	NA	NA	NA	NA
ALK	-0.0361872	-0.0634982	-0.0102597	0.00743661	0.178479	0.068327	0.0948557	0.537516	1	-0.0115257	0.0168974	0.495175	1	0.618969	0.0133902	-0.0388334	0.0695746	0.624267	1	0.899272	1	1	1	NA	NA	NA	NA	NA	NA	NA	NA	NA	NA	NA	NA	NA	NA	NA	NA	NA	NA
CCNE1	0.000566183	-0.0261243	0.0272066	0.966652	1	0.982374	0.197636	0.799954	1	NA	NA	NA	NA	NA	-0.014832	-0.0594887	0.0297253	0.510869	1	0.899272	0.624732	1	1	NA	NA	NA	NA	NA	-0.021711	0.0130594	0.0964164	1	0.578498	0.426927	1	1	-0.0237667	0.0145393	NA	NA	NA
DROSHA	-0.00726144	-0.0318554	0.0170827	0.55915	1	0.779212	1	1	1	NA	NA	NA	NA	NA	0.0383626	-0.0120089	0.0939526	0.151655	1	0.899272	0.129312	1	1	NA	NA	NA	NA	NA	NA	NA	NA	NA	NA	NA	NA	NA	NA	NA	NA	NA	NA
EGFR	0.0107322	-0.0152399	0.037163	0.419878	1	0.775159	0.156965	0.667101	1	NA	NA	NA	NA	NA	-0.0181041	-0.0629437	0.0250487	0.416037	1	0.899272	1	1	1	NA	NA	NA	NA	NA	0.00461076	0.01588	0.771548	1	0.841689	1	1	1	0.00120797	0.0168562	NA	NA	NA
ERBB2	0.000931418	-0.0239561	0.0258207	0.941277	1	0.982374	0.88049	1	1	NA	NA	NA	NA	NA	-0.0116034	-0.0607602	0.0386977	0.643928	1	0.899272	1	1	1	NA	NA	NA	NA	NA	0.0211533	0.0109224	0.0527843	0.633412	0.578498	0.22598	1	1	0.018478	0.0116494	NA	NA	NA
ERG	-0.0107769	-0.0538655	0.0312756	0.616876	1	0.779212	0.610638	1	1	NA	NA	NA	NA	NA	0.0331857	-0.0328418	0.109155	0.351808	1	0.899272	0.315769	1	1	NA	NA	NA	NA	NA	NA	NA	NA	NA	NA	NA	NA	NA	NA	NA	NA	NA	NA
FLT4	-0.0193436	-0.0556902	0.0157443	0.285047	1	0.570094	1	1	1	NA	NA	NA	NA	NA	0.0641016	-0.00740322	0.150499	0.105796	1	0.899272	0.315769	1	1	NA	NA	NA	NA	NA	NA	NA	NA	NA	NA	NA	NA	NA	NA	NA	NA	NA	NA
GRM3	-0.00814977	-0.0330702	0.0165187	0.517682	1	0.776522	0.765029	1	1	NA	NA	NA	NA	NA	-0.0152678	-0.0601841	0.0295885	0.501166	1	0.899272	0.777867	1	1	NA	NA	NA	NA	NA	NA	NA	NA	NA	NA	NA	NA	NA	NA	NA	NA	NA	NA
JUN	-0.03734	-0.078421	0.001116	0.0633816	1	0.217308	0.49546	1	1	NA	NA	NA	NA	NA	-0.00628451	-0.0620614	0.0524022	0.82733	1	0.899272	0.855101	1	1	NA	NA	NA	NA	NA	NA	NA	NA	NA	NA	NA	NA	NA	NA	NA	NA	NA	NA
KAT6A	0.000901995	-0.0236749	0.0254916	0.942426	1	0.982374	0.766455	1	1	NA	NA	NA	NA	NA	0.0145074	-0.030682	0.0619076	0.535387	1	0.899272	0.718158	1	1	NA	NA	NA	NA	NA	NA	NA	NA	NA	NA	NA	NA	NA	NA	NA	NA	NA	NA
LMO1	0.000387058	-0.0342547	0.03485	0.982374	1	0.982374	1	1	1	NA	NA	NA	NA	NA	-0.0207289	-0.0741589	0.0336905	0.4456	1	0.899272	1	1	1	NA	NA	NA	NA	NA	NA	NA	NA	NA	NA	NA	NA	NA	NA	NA	NA	NA	NA
MDM2	-0.000846937	-0.0285354	0.0267207	0.951859	1	0.982374	1	1	1	NA	NA	NA	NA	NA	0.0263993	-0.0330606	0.0929668	0.40506	1	0.899272	0.225333	1	1	NA	NA	NA	NA	NA	-0.0099416	0.0155802	0.523412	1	0.697883	0.803227	1	1	-0.00728514	0.0169675	NA	NA	NA
MDM4	-0.0315425	-0.0575717	-0.00659922	0.0148685	0.356844	0.075996	0.139782	0.660083	1	-0.0252925	0.0164372	0.12387	0.61935	0.281628	-0.00683371	-0.0547527	0.0423908	0.780572	1	0.899272	0.903571	1	1	NA	NA	NA	NA	NA	NA	NA	NA	NA	NA	NA	NA	NA	NA	NA	NA	NA	NA
MITF	0.0297331	-0.0148894	0.076233	0.196456	1	0.447162	0.10599	0.563071	1	NA	NA	NA	NA	NA	0.0138712	-0.0549541	0.0913008	0.704862	1	0.899272	1	1	1	NA	NA	NA	NA	NA	NA	NA	NA	NA	NA	NA	NA	NA	NA	NA	NA	NA	NA
MYC	-0.0215162	-0.0518332	0.00806669	0.157145	1	0.419053	0.591827	1	1	NA	NA	NA	NA	NA	0.0246865	-0.0180441	0.069005	0.262358	1	0.899272	0.0654504	1	1	NA	NA	NA	NA	NA	0.00235638	0.0157742	0.881253	1	0.881253	0.982637	1	1	0.000737553	0.0178593	NA	NA	NA
MYCL	-0.0195735	-0.050526	0.0103671	0.204949	1	0.447162	0.470585	1	1	NA	NA	NA	NA	NA	-0.00573866	-0.055599	0.045915	0.822735	1	0.899272	1	1	1	NA	NA	NA	NA	NA	-0.0537523	0.0694892	0.439206	1	0.697883	NA	NA	NA	-0.0937833	0.0948852	NA	NA	NA
MYCN	-0.02667	-0.05339	-0.000987167	0.0450268	1	0.180107	0.357969	1	1	NA	NA	NA	NA	NA	0.0175985	-0.0340056	0.0733428	0.515763	1	0.899272	0.913967	1	1	NA	NA	NA	NA	NA	-0.0242902	0.07138	0.733635	1	0.841689	NA	NA	NA	-0.0438777	0.0890537	NA	NA	NA
NKX2-1	NA	NA	NA	NA	NA	NA	NA	NA	NA	NA	NA	NA	NA	NA	-0.00210838	-0.0580072	0.0571627	0.942024	1	0.942024	1	1	1	NA	NA	NA	NA	NA	0.0520751	0.0652941	0.425134	1	0.697883	0.412986	1	1	0.043364	0.0746751	NA	NA	NA
NSD3	NA	NA	NA	NA	NA	NA	NA	NA	NA	NA	NA	NA	NA	NA	NA	NA	NA	NA	NA	NA	NA	NA	NA	NA	NA	NA	NA	NA	0.116127	0.116019	0.31686	1	0.697883	NA	NA	NA	0.30203	0.502918	NA	NA	NA
NTRK1	-0.031163	-0.0571082	-0.00627585	0.0158325	0.37998	0.075996	0.0552127	0.469308	1	-0.0306732	0.016523	0.0633976	0.316988	0.281628	0.0106779	-0.0330289	0.0558629	0.634816	1	0.899272	0.871556	1	1	NA	NA	NA	NA	NA	NA	NA	NA	NA	NA	NA	NA	NA	NA	NA	NA	NA	NA
PPM1D	-0.00879417	-0.0349188	0.0169534	0.504343	1	0.776522	0.876059	1	1	NA	NA	NA	NA	NA	-0.0437913	-0.0921821	0.00272534	0.0678573	1	0.899272	0.925442	1	1	NA	NA	NA	NA	NA	0.0701657	0.0988874	0.477982	1	0.697883	NA	NA	NA	0.0444867	0.0886053	NA	NA	NA
RAF1	0.0104298	-0.0287403	0.0499464	0.600668	1	0.779212	0.477365	1	1	NA	NA	NA	NA	NA	0.0178032	-0.0442563	0.0869029	0.588973	1	0.899272	0.605932	1	1	NA	NA	NA	NA	NA	NA	NA	NA	NA	NA	NA	NA	NA	NA	NA	NA	NA	NA
REL	-0.02281	-0.0487822	0.0023108	0.0787661	1	0.236298	0.546667	1	1	NA	NA	NA	NA	NA	-0.00381666	-0.0517469	0.0456691	0.876703	1	0.913232	1	1	1	NA	NA	NA	NA	NA	NA	NA	NA	NA	NA	NA	NA	NA	NA	NA	NA	NA	NA
SOX2	-0.0357866	-0.06313	-0.00958635	0.00854087	0.204981	0.068327	0.0441986	0.417431	1	0.0028662	0.017964	0.873234	1	0.873234	-0.00805077	-0.0527564	0.0371154	0.723107	1	0.899272	0.476487	1	1	NA	NA	NA	NA	NA	0.0400785	0.0441483	0.363976	1	0.697883	0.511382	1	1	0.0508753	0.0594262	NA	NA	NA

[truncated: 22 more sheets: Glioblastoma, Head&NeckCarcinoma, KidneyClearCell, KidneyChromophobe, KidneyPapillary, NonHodgkinLymphoma, LowerGradeGlioma, HepatocellularCarcinoma, LungAdenocarcinoma, LungSquamousCell, Medulloblastoma, Melanoma, OvarianCancer, PancreaticCancer, PancreaticEndocrine, Pheochromocytoma, ProstateCancer, Sarcoma, Stomach, ThyroidCancer …]
