# Supplementary material for: Age influences on the molecular presentation of tumours
Source: Nat Commun. 2022 Jan 11;13:208. doi: 10.1038/s41467-021-27889-y (PMC8752853; doi:10.1038/s41467-021-27889-y)
Supplement: Supplementary file 7 — Supplementary Data 5 [file 41467_2021_27889_MOESM7_ESM.xlsx]

## Sheet: CNADrivers-Losses
#Supplementary Table 5: COSMIC copy number loss drivers
AMER1	loss
APC	loss
APOBEC3B	loss
ARHGEF10	loss
ARHGEF10L	loss
ARID1A	loss
ATM	loss
AXIN1	loss
BAZ1A	loss
BIRC3	loss
BRCA1	loss
BRCA2	loss
CASP3	loss
CASP9	loss
CCNC	loss
CDKN2A	loss
CDKN2C	loss
CPEB3	loss
DCC	loss
FANCA	loss
FANCC	loss
FANCD2	loss
FBXO11	loss
FBXW7	loss
GPC3	loss
GPC5	loss
IGF2BP2	loss
IKZF1	loss
KDM6A	loss
LARP4B	loss
LATS2	loss
LEPROTL1	loss
LRP1B	loss
MAP2K4	loss
MEN1	loss
MGMT	loss
MLH1	loss
MSH2	loss
N4BP2	loss
NF1	loss
NF2	loss
PAX5	loss
PBRM1	loss
PRDM1	loss
PTEN	loss
PTPRD	loss
RAD17	loss
RB1	loss
RFWD3	loss
SETD1B	loss
SMAD4	loss
SMARCB1	loss
SOX21	loss
STK11	loss
SUFU	loss
TNFAIP3	loss
TSC1	loss
TSC2	loss
USP44	loss
VHL	loss
WT1	loss

## Sheet: Pan-cancer
#Supplementary Table 5: Copy number loss driver results with univariate and multivariate coefficient estimates, p-values and q-values
	TCGA-WXS														PCAWG-WGS														GENIE-MSK-IMPACT
gene	tcga.age.uni.lr.coef	tcga.age.uni.lr.95low	tcga.age.uni.lr.95high	tcga.age.uni.p	tcga.age.uni.p.bonferroni	tcga.age.uni.q	tcga.chisq.loss.p	tcga.chisq.loss.fdr	tcga.chisq.loss.bonferroni	tcga.age.mv.lr.coef	tcga.age.mv.err	tcga.age.mv.p	tcga.age.mv.p.bonferroni	tcga.age.mv.q	pcawg.age.uni.lr.coef	pcawg.age.uni.lr.95low	pcawg.age.uni.lr.95high	pcawg.age.uni.p	pcawg.age.uni.p.bonferroni	pcawg.age.uni.q	pcawg.chisq.loss.p	pcawg.chisq.loss.fdr	pcawg.chisq.loss.bonferroni	pcawg.age.mv.lr.coef	pcawg.age.mv.err	pcawg.age.mv.p	pcawg.age.mv.p.bonferroni	pcawg.age.mv.q	GENIE.age.uni.lr.coef	GENIE.age.uni.lr.err	GENIE.age.uni.p	GENIE.age.uni.p.bonferroni	GENIE.age.uni.q	GENIE.chisq.loss.p	GENIE.chisq.loss.fdr	GENIE.chisq.loss.bonferroni	GENIE.age.mv.lr.coef	GENIE.age.mv.err	GENIE.age.mv.p	GENIE.age.mv.p.bonferroni	GENIE.age.mv.q
AMER1	0.00339152	-0.000129991	0.00693314	0.0597766	1	0.0718994	0.202913	0.246395	1	-0.000200936	0.00222334	0.927989	1	0.973014	7.20815e-15	NA	NA	1	1	1	NA	NA	NA	NA	NA	NA	NA	NA	0.030488	0.0170868	0.0743748	1	0.458645	0.1864	0.925434	1	0.0352015	0.0196559	NA	NA	NA	AMER1
APC	0.0136943	0.0106004	0.0168079	5.2147e-18	3.18097e-16	1.87116e-17	6.3616e-13	4.15951e-12	5.40736e-11	-0.000552601	0.00214388	0.796594	1	0.864389	0.0204457	0.0142207	0.0269406	2.88214e-10	1.75811e-08	8.79053e-10	0.000230168	0.00100547	0.0191039	0.00304522	0.00506464	0.547659	1	0.900174	0.0163972	0.0144986	0.258077	1	0.628458	0.49667	1	1	0.00781497	0.0168571	NA	NA	NA	APC
APOBEC3B	0.00829227	0.00533097	0.0112675	4.35248e-08	2.65501e-06	8.56455e-08	0.000193529	0.000469999	0.01645	0.00371343	0.00195756	0.0578321	1	0.105337	0.0159715	0.0103475	0.0218034	4.53865e-08	2.76858e-06	8.44252e-08	0.0129575	0.0316316	1	-0.00227475	0.00469241	0.627838	1	0.929603	NA	NA	NA	NA	NA	NA	NA	NA	NA	NA	NA	NA	NA	NA
ARHGEF10	0.021714	0.0188379	0.0246099	3.18285e-49	1.94154e-47	9.7077e-48	1.42363e-28	6.05041e-27	1.21008e-26	0.00493155	0.00194095	0.0110601	0.564066	0.0272868	0.0193405	0.0146375	0.0241724	1.78732e-15	1.09027e-13	1.55752e-14	3.8613e-08	4.57839e-07	3.20488e-06	0.00729256	0.00391381	0.0624217	1	0.216116	NA	NA	NA	NA	NA	NA	NA	NA	NA	NA	NA	NA	NA	NA
ARHGEF10L	0.00548552	0.00245306	0.00853138	0.000403241	0.0245977	0.000614943	0.00432378	0.00781959	0.367521	0.00574758	0.00198815	0.00384114	0.195898	0.0122436	0.0181135	0.0126907	0.0237285	1.22242e-10	7.45677e-09	3.92462e-10	0.00592634	0.0171305	0.491886	0.00222273	0.00422702	0.598999	1	0.915138	NA	NA	NA	NA	NA	NA	NA	NA	NA	NA	NA	NA	NA	NA
ARID1A	0.00794834	0.0049325	0.0109789	2.55744e-07	1.56004e-05	4.45725e-07	5.69223e-05	0.0001512	0.0048384	0.00670776	0.00198479	0.000725981	0.037025	0.00246834	0.021614	0.0161748	0.0272507	1.95315e-14	1.19142e-12	1.2908e-13	4.77323e-05	0.000264119	0.00396178	0.00410034	0.00418606	0.327322	1	0.620782	-0.00387184	0.0152161	0.799142	1	0.896992	0.940792	1	1	-0.00142877	0.0164854	NA	NA	NA	ARID1A
ATM	0.00294569	-6.42387e-05	0.00596696	0.0555304	1	0.0691297	0.0974235	0.132272	1	0.00564334	0.00203931	0.00565254	0.288279	0.0169576	0.00858858	0.00327228	0.0140699	0.00180803	0.11029	0.00225081	0.303623	0.37613	1	0.0085691	0.00460677	0.0628702	1	0.216116	0.0112259	0.0172246	0.514569	1	0.849835	0.584617	1	1	-0.0130676	0.0215639	NA	NA	NA	ATM
AXIN1	0.0163538	0.012699	0.0200399	2.46952e-18	1.5064e-16	1.00427e-17	5.24564e-12	3.18485e-11	4.45879e-10	0.00615826	0.00244478	0.0117708	0.600309	0.0272868	0.0197435	0.0132142	0.0265729	6.7494e-09	4.11713e-07	1.52486e-08	0.00274532	0.00925642	0.227862	0.00852378	0.00505306	0.0916314	1	0.251986	0.0115591	0.022418	0.606123	1	0.858836	0.931231	1	1	0.0132731	0.0233876	NA	NA	NA	AXIN1
BAZ1A	0.0149094	0.0115529	0.0182908	4.15045e-18	2.53177e-16	1.58236e-17	6.36062e-10	2.70326e-09	5.40653e-08	0.00531009	0.00210257	0.0115524	0.589173	0.0272868	0.0182296	0.0118325	0.0249126	4.56727e-08	2.78603e-06	8.44252e-08	0.00945608	0.0237835	0.784854	0.00278012	0.00496294	0.57536	1	0.904137	NA	NA	NA	NA	NA	NA	NA	NA	NA	NA	NA	NA	NA	NA
BIRC3	0.00259323	-0.000564711	0.00576471	0.108232	1	0.124569	0.180921	0.229526	1	NA	NA	NA	NA	NA	0.00721007	0.00165771	0.012946	0.012225	0.745722	0.014622	0.543156	0.653361	1	0.00729768	0.00477223	0.126215	1	0.315538	-0.00872771	0.0230962	0.705515	1	0.896992	0.936734	1	1	-0.0167051	0.0287	NA	NA	NA	BIRC3
BRCA1	0.00670358	0.00318954	0.01024	0.000193426	0.011799	0.000302538	0.0980368	0.132272	1	0.00361209	0.0024232	0.136059	1	0.216844	0.0129351	0.00650035	0.0196538	0.000114203	0.00696639	0.000165866	0.594445	0.692709	1	0.00180069	0.00555604	0.745866	1	0.932333	0.012463	0.0256255	0.626718	1	0.858836	0.694965	1	1	0.0306625	0.0307681	NA	NA	NA	BRCA1
BRCA2	0.00160892	-0.00124701	0.00447265	0.27013	1	0.294248	0.218637	0.251443	1	NA	NA	NA	NA	NA	0.0116386	0.00624335	0.0172129	3.15815e-05	0.00192647	4.81618e-05	0.632923	0.719624	1	0.00404695	0.00462933	0.382011	1	0.677761	0.0149595	0.0136138	0.271836	1	0.628458	0.247004	1	1	-0.00534857	0.0157691	NA	NA	NA	BRCA2
CASP3	0.00952489	0.00664382	0.0124192	1.01033e-10	6.16304e-09	2.56793e-10	1.00588e-08	3.88635e-08	8.54996e-07	0.00293156	0.00194201	0.131158	1	0.215776	0.0218782	0.0163671	0.0275934	2.11607e-14	1.2908e-12	1.2908e-13	0.000139362	0.000722942	0.0115671	0.000326363	0.00430501	0.93957	1	0.978545	NA	NA	NA	NA	NA	NA	NA	NA	NA	NA	NA	NA	NA	NA
CASP9	0.00477872	0.00173165	0.00783899	0.00215889	0.131693	0.00299301	0.0188634	0.0302526	1	0.00546552	0.00199467	0.00614268	0.313276	0.0174042	0.0169297	0.0115027	0.0225475	1.83159e-09	1.11727e-07	4.65529e-09	0.0223034	0.0474662	1	0.00126447	0.00422713	0.76484	1	0.934804	NA	NA	NA	NA	NA	NA	NA	NA	NA	NA	NA	NA	NA	NA
CCNC	0.00930609	0.00627807	0.0123499	1.87225e-09	1.14207e-07	4.2299e-09	8.95398e-05	0.000230633	0.00761089	0.00183688	0.00198823	0.355551	1	0.453327	0.0212728	0.0159332	0.0268007	1.62513e-14	9.91331e-13	1.23916e-13	1.17057e-06	9.71572e-06	9.71572e-05	0.00868011	0.00402135	0.0308887	1	0.154443	NA	NA	NA	NA	NA	NA	NA	NA	NA	NA	NA	NA	NA	NA
CDKN2A	0.0163933	0.0136109	0.0191907	1.07612e-30	6.56435e-29	1.31287e-29	2.84333e-22	6.04207e-21	2.41683e-20	0.0116287	0.00191993	1.38812e-09	7.0794e-08	2.3598e-08	0.0299386	0.0246194	0.0354508	2.2296e-27	1.36006e-25	1.36006e-25	3.86163e-12	3.20515e-10	3.20515e-10	0.0105333	0.0041535	0.0112122	0.616674	0.131516	0.0080591	0.00262211	0.00211553	0.0782745	0.0391373	0.0255057	0.27467	0.94371	0.00447965	0.00299903	0.135255	0.270509	0.135255	CDKN2A
CDKN2C	0.00319028	-0.000127796	0.00652493	0.0601126	1	0.0718994	0.054519	0.0785443	1	0.00884204	0.00218555	5.21703e-05	0.00266068	0.000332585	0.0183756	0.0120123	0.0250214	3.00543e-08	1.83331e-06	5.91391e-08	0.0181032	0.04061	1	0.0108789	0.00489415	0.0262265	1	0.152447	0.00945223	0.0171393	0.581295	1	0.858836	0.451651	1	1	0.0196045	0.0178785	NA	NA	NA	CDKN2C
CPEB3	0.00910104	0.00619372	0.0120218	9.25175e-10	5.64357e-08	2.25743e-09	0.000202274	0.000477592	0.0171933	0.00760029	0.00201501	0.000162053	0.00826472	0.000635747	0.0089797	0.00403211	0.0140598	0.000444051	0.0270871	0.00058885	0.204334	0.287453	1	0.0084776	0.00427765	0.0474973	1	0.20095	NA	NA	NA	NA	NA	NA	NA	NA	NA	NA	NA	NA	NA	NA
DCC	0.0151216	0.0122521	0.0180074	7.03323e-25	4.29027e-23	6.12896e-24	8.3585e-17	7.10473e-16	7.10473e-15	0.00300425	0.00196218	0.125749	1	0.213774	0.0287349	0.0231341	0.0345519	5.6334e-23	3.43638e-21	1.14546e-21	4.04669e-09	7.66045e-08	3.35875e-07	-0.00153715	0.00463423	0.740119	1	0.932333	NA	NA	NA	NA	NA	NA	NA	NA	NA	NA	NA	NA	NA	NA
FANCA	0.0154107	0.0124335	0.0184062	4.74177e-24	2.89248e-22	2.89248e-23	2.38737e-11	1.26829e-10	2.02926e-09	0.0136461	0.00211713	1.15167e-10	5.87354e-09	3.17771e-09	0.00969208	0.00462968	0.014899	0.000213965	0.0130519	0.000296633	0.302588	0.37613	1	0.0008286	0.0045036	0.854024	1	0.954138	0.0505076	0.015119	0.000835781	0.0309239	0.0309239	0.00221293	0.0818784	0.0818784	0.0470155	0.0169194	0.00545601	0.010912	0.010912	FANCA
FANCC	0.0190385	0.01583	0.0222717	4.8267e-31	2.94429e-29	7.36072e-30	1.50307e-24	4.25869e-23	1.27761e-22	0.0103683	0.00208382	6.50391e-07	3.31699e-05	8.29249e-06	0.0207831	0.0149196	0.0268821	9.47544e-12	5.78002e-10	3.40001e-11	4.44829e-05	0.00026372	0.00369208	0.00936083	0.00457915	0.0409308	1	0.1876	0.0849436	0.0447262	0.0575396	1	0.425793	0.342942	1	1	0.0818747	0.0504387	NA	NA	NA	FANCC
FANCD2	0.0120043	0.00897194	0.0150542	1.01534e-14	6.19357e-13	3.13856e-14	1.23261e-08	4.5553e-08	1.04772e-06	-0.000127777	0.002231	0.954328	1	0.973014	0.0166396	0.0109572	0.0225361	1.7337e-08	1.05756e-06	3.52519e-08	0.00824667	0.0213898	0.684474	0.00500574	0.00493452	0.310377	1	0.620782	NA	NA	NA	NA	NA	NA	NA	NA	NA	NA	NA	NA	NA	FANCD2
FBXO11	-0.000297983	-0.00531747	0.00476698	0.907773	1	0.922903	0.880071	0.901277	1	NA	NA	NA	NA	NA	-0.00148247	-0.00891481	0.00629789	0.702071	1	0.751339	0.0294627	0.059644	1	NA	NA	NA	NA	NA	NA	NA	NA	NA	NA	NA	NA	NA	NA	NA	NA	NA	NA	NA
FBXW7	0.00784046	0.00490916	0.0107849	1.6848e-07	1.02773e-05	3.0234e-07	1.28324e-06	3.89555e-06	0.000109075	0.00126618	0.00198391	0.523327	1	0.62069	0.020973	0.0153183	0.0268439	9.53622e-13	5.81709e-11	4.47469e-12	0.000946553	0.00341582	0.0785639	-0.000299672	0.00447657	0.946628	1	0.978545	-0.00386867	0.0152162	0.799305	1	0.896992	0.900968	1	1	-0.00650286	0.016594	NA	NA	NA	FBXW7
GPC3	0.000876624	-0.00267297	0.00444489	0.62922	1	0.673375	0.476852	0.513069	1	NA	NA	NA	NA	NA	7.20815e-15	NA	NA	1	1	1	NA	NA	NA	NA	NA	NA	NA	NA	NA	NA	NA	NA	NA	NA	NA	NA	NA	NA	NA	NA	NA	GPC3
GPC5	0.00300361	4.18312e-05	0.00597597	0.0472239	1	0.0600137	0.0605587	0.084385	1	0.00497083	0.00200074	0.0129735	0.66165	0.0287674	0.0160585	0.010186	0.0221626	1.4453e-07	8.81635e-06	2.51896e-07	0.108362	0.169699	1	0.0115835	0.00491247	0.0183747	1	0.144373	NA	NA	NA	NA	NA	NA	NA	NA	NA	NA	NA	NA	NA	NA
IGF2BP2	0.000785372	-0.00396048	0.00557202	0.74669	1	0.772002	0.131788	0.172338	1	NA	NA	NA	NA	NA	0.00709071	-0.00135552	0.0160549	0.109887	1	0.119698	0.600904	0.692709	1	NA	NA	NA	NA	NA	NA	NA	NA	NA	NA	NA	NA	NA	NA	NA	NA	NA	NA	NA
IKZF1	0.00931612	0.00342902	0.0152807	0.00205619	0.125428	0.00291692	0.0365325	0.0544783	1	0.00125419	0.00368649	0.733696	1	0.85042	0.013278	0.00173854	0.025858	0.0306401	1	0.0352651	0.719674	0.796439	1	0.00321741	0.00917299	0.725777	1	0.932333	-0.00557766	0.0206352	0.78693	1	0.896992	0.721055	1	1	-0.0190799	0.0261402	NA	NA	NA	IKZF1
KDM6A	0.000634064	-0.00263108	0.00391309	0.704065	1	0.740482	0.710839	0.741911	1	NA	NA	NA	NA	NA	7.20815e-15	NA	NA	1	1	1	NA	NA	NA	NA	NA	NA	NA	NA	0.0188616	0.0153367	0.21876	1	0.628458	0.616431	1	1	0.00580526	0.0178016	NA	NA	NA	KDM6A
LARP4B	0.0054033	0.00222178	0.00860068	0.000897843	0.0547684	0.00133581	0.00207159	0.00382794	0.176085	0.00785087	0.00224226	0.000462945	0.0236102	0.00168644	0.00829423	0.00254422	0.0142494	0.00544017	0.331851	0.00663701	0.957234	0.980869	1	0.00186511	0.00509152	0.714128	1	0.932333	0.050691	0.022666	0.0253233	0.936961	0.23424	NA	NA	NA	0.0612271	0.0248607	NA	NA	NA	LATS2
LATS2	0.00244754	-0.000443699	0.00534776	0.0975681	1	0.114455	0.184811	0.231013	1	NA	NA	NA	NA	NA	0.0109033	0.00539175	0.0166031	0.000136292	0.00831383	0.000193345	0.91645	0.950817	1	-0.000798964	0.00478524	0.867398	1	0.954138	NA	NA	NA	NA	NA	0.284711	1	1	NA	NA	NA	NA	NA	NA
LEPROTL1	0.0226247	0.0197076	0.0255629	7.85104e-52	4.78913e-50	4.78913e-50	3.09564e-32	2.6313e-30	2.6313e-30	0.00470772	0.00196641	0.016663	0.849812	0.0354088	0.0205262	0.0157404	0.0254499	1.12114e-16	6.83895e-15	1.13982e-15	3.70231e-09	7.66045e-08	3.07292e-07	0.00738254	0.00393497	0.0606362	1	0.216116	NA	NA	NA	NA	NA	NA	NA	NA	NA	NA	NA	NA	NA	NA
LRP1B	0.00937855	0.00587629	0.0129048	1.68517e-07	1.02795e-05	3.0234e-07	0.00671954	0.0118992	0.571161	0.00326621	0.00227046	0.150274	1	0.232242	0.00630616	0.000431989	0.0123924	0.038595	1	0.0435981	0.755381	0.824956	1	-0.000136941	0.00509205	0.978545	1	0.978545	NA	NA	NA	NA	NA	NA	NA	NA	NA	NA	NA	NA	NA	LRP1B
MAP2K4	0.0179896	0.0151638	0.0208323	1.55909e-35	9.51047e-34	3.17016e-34	6.27377e-20	8.88784e-19	5.3327e-18	0.00455834	0.00197523	0.0210128	1	0.042866	0.0157337	0.0112958	0.0202693	6.13023e-12	3.73944e-10	2.33715e-11	1.44996e-06	1.09406e-05	0.000120347	0.000828568	0.0041033	0.839974	1	0.954138	-0.0115987	0.00869766	0.182355	1	0.628458	0.0296941	0.27467	1	0.00324984	0.00994038	NA	NA	NA	MAP2K4
MEN1	0.00263306	-0.00103066	0.00631872	0.160157	1	0.180918	0.010023	0.0170392	0.851958	NA	NA	NA	NA	NA	0.0111332	0.00432722	0.0182605	0.00171905	0.104862	0.00218463	0.00362062	0.0115581	0.300511	0.0185206	0.00558385	0.000910462	0.0500754	0.0250377	-0.00450046	0.0177658	0.80002	1	0.896992	0.90703	1	1	0.00734419	0.0196758	NA	NA	NA	MEN1
MGMT	0.00660218	0.00367702	0.00953959	1.0108e-05	0.000616589	1.6226e-05	0.0118073	0.0196789	1	0.00791075	0.00203846	0.000104132	0.00531075	0.00044905	0.00645602	0.00138739	0.0116619	0.0137119	0.836428	0.0160852	0.696034	0.780687	1	0.00727807	0.00447396	0.103788	1	0.271826	NA	NA	NA	NA	NA	NA	NA	NA	NA	NA	NA	NA	NA	NA
MLH1	0.0112546	0.00827755	0.0142476	1.46427e-13	8.93202e-12	4.06001e-13	1.35974e-07	4.62312e-07	1.15578e-05	-0.00211155	0.00217644	0.331953	1	0.438634	0.0167748	0.0113194	0.0224236	3.11697e-09	1.90135e-07	7.60541e-09	0.00635318	0.0175771	0.527314	0.00279885	0.00475922	0.556471	1	0.900174	0.0448377	0.0268602	0.0950585	1	0.502452	0.305353	1	1	0.0544517	0.0301427	NA	NA	NA	MLH1
MSH2	-8.8041e-05	-0.00509562	0.00496498	0.972631	1	0.972631	0.908393	0.919208	1	NA	NA	NA	NA	NA	-0.00120796	-0.00853388	0.00645523	0.751753	1	0.790637	0.0272741	0.0565938	1	NA	NA	NA	NA	NA	-0.021955	0.0280976	0.434577	1	0.789881	0.774811	1	1	-0.0594572	0.0353045	NA	NA	NA	MSH2
N4BP2	0.00957021	0.00646272	0.012695	1.74479e-09	1.06432e-07	4.09354e-09	1.20087e-05	3.40246e-05	0.00102074	0.00225321	0.00209317	0.281721	1	0.388319	0.0204319	0.0140922	0.0270528	6.25131e-10	3.8133e-08	1.65796e-09	0.00411752	0.0126576	0.341754	0.00491285	0.00498085	0.323963	1	0.620782	NA	NA	NA	NA	NA	NA	NA	NA	NA	NA	NA	NA	NA	NA
NF1	0.00529185	0.00187209	0.00873138	0.00249062	0.151928	0.00333991	0.472279	0.513069	1	0.00282506	0.00236294	0.231864	1	0.328736	0.0115382	0.00537212	0.0179579	0.000322502	0.0196726	0.000437169	0.975596	0.987494	1	0.000205112	0.00567075	0.971147	1	0.978545	0.0150694	0.0103886	0.1469	1	0.628458	0.111879	0.689923	1	0.0196364	0.0114413	NA	NA	NA	NF1
NF2	0.00764249	0.00463494	0.0106644	6.7279e-07	4.10402e-05	1.14e-06	0.00089771	0.00181679	0.0763054	0.00307885	0.00195148	0.114635	1	0.201599	0.0177851	0.0119875	0.0238093	3.6147e-09	2.20497e-07	8.48064e-09	0.000910032	0.00341582	0.0755326	0.00202839	0.00474412	0.668973	1	0.929603	0.0278159	0.0199723	0.163703	1	0.628458	0.200094	0.925434	1	0.03423	0.0203999	NA	NA	NA	NF2
PAX5	0.0158272	0.0127231	0.0189523	2.26379e-23	1.38091e-21	1.25538e-22	2.56882e-19	3.11928e-18	2.1835e-17	0.00896964	0.00200162	7.42265e-06	0.000378555	6.30925e-05	0.0233186	0.0173501	0.0295339	6.06976e-14	3.70255e-12	3.36596e-13	2.46813e-07	2.56069e-06	2.04855e-05	0.00472804	0.00455813	0.299607	1	0.620782	0.00805976	0.0131721	0.540615	1	0.849835	0.756398	1	1	0.00784773	0.0141423	NA	NA	NA	PAX5
PBRM1	0.0112393	0.00835032	0.0141428	2.81252e-14	1.71564e-12	8.16971e-14	3.05278e-07	9.6106e-07	2.59486e-05	-0.00432064	0.00208204	0.0379684	1	0.0717181	0.0166237	0.0114829	0.021929	4.32924e-10	2.64084e-08	1.20192e-09	0.0174134	0.0401475	1	0.00121416	0.00449733	0.787181	1	0.941195	-0.0182465	0.0171996	0.288751	1	0.628458	0.90703	1	1	-0.0213072	0.0177379	NA	NA	NA	PBRM1
PRDM1	0.00888978	0.00586022	0.0119349	9.63426e-09	5.8769e-07	2.02652e-08	0.000389575	0.000857299	0.0331139	0.00192253	0.0019959	0.335426	1	0.438634	0.0205503	0.0152591	0.0260247	7.05934e-14	4.3062e-12	3.5885e-13	7.60107e-07	7.00987e-06	6.30888e-05	0.00684008	0.00401362	0.0883401	1	0.251986	0.00773874	0.0129867	0.551244	1	0.849835	0.506107	1	1	0.0052873	0.0140134	NA	NA	NA	PRDM1
PTEN	0.00958482	0.00670704	0.0124758	7.34023e-11	4.47754e-09	1.94676e-10	0.000154326	0.000385816	0.0131177	0.00789788	0.00199978	7.83565e-05	0.00399618	0.00044402	0.0100377	0.0051831	0.0150189	6.25989e-05	0.00381853	9.31349e-05	0.188204	0.269326	1	0.0103822	0.0042403	0.0143472	0.789098	0.131516	0.00446927	0.00464491	0.335956	1	0.690576	0.374774	1	1	-0.00324933	0.00527195	NA	NA	NA	PTEN
PTPRD	0.0137531	0.0109224	0.0165984	2.12383e-21	1.29554e-19	1.07961e-20	6.39936e-17	6.04384e-16	5.43945e-15	0.00728648	0.00187931	0.000105659	0.0053886	0.00044905	0.0268591	0.0214671	0.0324483	8.60652e-22	5.24997e-20	1.31249e-20	4.61473e-09	7.66045e-08	3.83023e-07	0.00584814	0.0042706	0.170876	1	0.408616	0.00152391	0.00955836	0.873328	1	0.911204	1	1	1	-0.0114486	0.0104424	NA	NA	NA	PTPRD
RAD17	0.0142241	0.011174	0.0172934	8.04774e-20	4.90912e-18	3.77625e-19	3.76589e-13	2.66751e-12	3.20101e-11	0.000656044	0.0021773	0.763178	1	0.864389	0.02086	0.0149217	0.0270409	1.46726e-11	8.95027e-10	4.97237e-11	0.000656196	0.00259353	0.0544642	0.00208113	0.00498086	0.676075	1	0.929603	NA	NA	NA	NA	NA	NA	NA	NA	NA	NA	NA	NA	NA	NA
RB1	0.00190484	-0.000865668	0.00468167	0.178257	1	0.197704	0.211754	0.251443	1	NA	NA	NA	NA	NA	0.0143017	0.00922404	0.0195344	5.30925e-08	3.23864e-06	9.52541e-08	0.239458	0.315476	1	0.00546512	0.00437346	0.211442	1	0.484555	-0.00130325	0.0061717	0.832758	1	0.906236	0.625527	1	1	-0.0105256	0.00713149	NA	NA	NA	RB1
RFWD3	0.0157682	0.0127369	0.0188192	2.8961e-24	1.76662e-22	2.20828e-23	1.09543e-10	5.47714e-10	9.31113e-09	0.0139418	0.00216702	1.24616e-10	6.35542e-09	3.17771e-09	0.0127665	0.00762261	0.0180687	1.63785e-06	9.99087e-05	2.62918e-06	0.0423257	0.0780674	1	0.00403911	0.00458383	0.378229	1	0.677761	NA	NA	NA	NA	NA	NA	NA	NA	NA	NA	NA	NA	NA	NA
SETD1B	0.011418	0.00746491	0.0154048	1.72298e-08	1.05102e-06	3.50339e-08	0.000919711	0.00181803	0.0781754	0.00178305	0.00248395	0.472862	1	0.574189	0.0181269	0.0110871	0.0255212	8.38136e-07	5.11263e-05	1.38179e-06	0.0221052	0.0474662	1	-0.00247165	0.00542745	0.648822	1	0.929603	NA	NA	NA	NA	NA	NA	NA	NA	NA	NA	NA	NA	NA	NA
SMAD4	0.0148722	0.012001	0.0177596	4.30688e-24	2.62719e-22	2.89248e-23	1.87288e-16	1.44723e-15	1.59195e-14	0.00234455	0.00196181	0.232049	1	0.328736	0.0289997	0.0233677	0.0348505	3.98919e-23	2.4334e-21	1.14546e-21	2.88844e-09	7.66045e-08	2.39741e-07	-0.000797559	0.00466396	0.86422	1	0.954138	0.000879471	0.00679105	0.896959	1	0.911204	0.915303	1	1	0.00911862	0.0074369	NA	NA	NA	SMAD4
SMARCB1	0.00842002	0.00537476	0.0114808	6.44677e-08	3.93253e-06	1.22892e-07	0.00047964	0.00101924	0.0407694	0.00255672	0.00196771	0.193827	1	0.290741	0.0193479	0.0133901	0.0255489	4.33478e-10	2.64421e-08	1.20192e-09	0.000173354	0.000799355	0.0143884	0.00298302	0.00480482	0.534706	1	0.900174	-0.0198745	0.0181182	0.27267	1	0.628458	0.893104	1	1	-0.0100182	0.019378	NA	NA	NA	SMARCB1
SOX21	0.0030677	6.86935e-05	0.00607796	0.045361	1	0.0588728	0.0216761	0.0341198	1	0.00525356	0.00202394	0.00943973	0.481426	0.0253382	0.0152683	0.00933707	0.0214358	7.41233e-07	4.52152e-05	1.25598e-06	0.105851	0.168954	1	0.0108198	0.00491528	0.0277177	1	0.152447	NA	NA	NA	NA	NA	NA	NA	NA	NA	NA	NA	NA	NA	NA
STK11	0.0139083	0.0108319	0.017004	1.00969e-18	6.1591e-17	4.39935e-18	5.97179e-10	2.67159e-09	5.07602e-08	7.36787e-05	0.00217802	0.973014	1	0.973014	0.0301074	0.023555	0.0369595	1.273e-18	7.76528e-17	1.55306e-17	1.07857e-08	1.49203e-07	8.95216e-07	0.0186572	0.00510518	0.000257629	0.0141696	0.0141696	0.04418	0.0174499	0.0113473	0.41985	0.13995	0.00747146	0.138222	0.276444	0.0491837	0.0188038	NA	NA	NA	STK11
SUFU	0.00879415	0.00587748	0.0117243	3.71357e-09	2.26528e-07	8.09028e-09	0.000381486	0.000857299	0.0324263	0.00789446	0.00202524	9.69729e-05	0.00494562	0.00044905	0.00893447	0.00389813	0.0141112	0.000600599	0.0366365	0.000779501	0.171811	0.251716	1	0.011245	0.004389	0.0104043	0.572239	0.131516	0.0187497	0.0228807	0.412527	1	0.789881	1	1	1	0.0136777	0.024877	NA	NA	NA	SUFU
TNFAIP3	0.00470755	0.00165978	0.00776849	0.00251862	0.153636	0.00333991	0.715726	0.741911	1	-0.0015643	0.00201862	0.438377	1	0.545298	0.0199168	0.0145053	0.0255214	1.33073e-12	8.11745e-11	5.79818e-12	4.28542e-05	0.00026372	0.0035569	0.00751341	0.00415357	0.0704658	1	0.227978	0.0243823	0.0187597	0.193699	1	0.628458	0.762112	1	1	0.0387245	0.0213515	NA	NA	NA	TNFAIP3
TSC1	0.0172977	0.0140958	0.0205232	5.05449e-26	3.08324e-24	5.13873e-25	1.99086e-20	3.38446e-19	1.69223e-18	0.00958941	0.00207543	3.82906e-06	0.000195282	3.90564e-05	0.0218903	0.0157848	0.0282548	5.76331e-12	3.51562e-10	2.33715e-11	7.64648e-06	5.28881e-05	0.000634657	0.0119281	0.00476378	0.0122826	0.675544	0.131516	0.0198449	0.0261725	0.448311	1	0.789881	0.0973342	0.689923	1	0.015149	0.0280313	NA	NA	NA	TSC1
TSC2	0.0162891	0.0125687	0.020042	1.28643e-17	7.8472e-16	4.35955e-17	1.5807e-11	8.95733e-11	1.3436e-09	0.00568125	0.0025044	0.0232984	1	0.0457008	0.019995	0.0133331	0.0269708	8.88039e-09	5.41704e-07	1.93466e-08	0.00598536	0.0171305	0.496785	0.00889442	0.00517135	0.0854429	1	0.251986	0.0345042	0.0305433	0.258609	1	0.628458	0.673424	1	1	0.0490845	0.0348521	NA	NA	NA	TSC2
USP44	0.0099405	0.00591562	0.0139995	1.4295e-06	8.71996e-05	2.35675e-06	0.00170237	0.0032156	0.144702	0.000686076	0.00251257	0.784809	1	0.864389	0.0168832	0.0094353	0.0247325	1.4926e-05	0.000910487	2.33458e-05	0.0441047	0.0795802	1	0.000300848	0.00567492	0.957721	1	0.978545	NA	NA	NA	NA	NA	NA	NA	NA	NA	NA	NA	NA	NA	NA
VHL	0.0120216	0.00898424	0.0150766	1.02903e-14	6.27711e-13	3.13856e-14	9.2014e-09	3.72438e-08	7.82119e-07	-0.000139784	0.00223692	0.950173	1	0.973014	0.0168688	0.0111647	0.0227893	1.25685e-08	7.66677e-07	2.64371e-08	0.00818548	0.0213898	0.679395	0.00544411	0.00495602	0.271993	1	0.598385	0.0173363	0.0474269	0.71471	1	0.896992	0.966946	1	1	0.0438943	0.0591679	NA	NA	NA	VHL
WT1	0.00572653	0.00231725	0.0091557	0.00102752	0.0626789	0.00149235	2.39452e-05	6.56563e-05	0.00203535	0.00948085	0.0022167	1.8942e-05	0.000966043	0.000138006	0.00563027	-0.000417598	0.0119055	0.0730492	1	0.0810182	0.23893	0.315476	1	0.0122195	0.00529727	0.0210688	1	0.144848	-0.0038659	0.0346655	0.911204	1	0.911204	0.957332	1	1	0.0145898	0.031997	NA	NA	NA	WT1

## Sheet: AcuteMyeloidLeukemia
#Supplementary Table 5: Copy number loss driver results with univariate and multivariate coefficient estimates, p-values and q-values
	TCGA-WXS														PCAWG-WGS														GENIE-MSK-IMPACT
gene	tcga.age.uni.lr.coef	tcga.age.uni.lr.95low	tcga.age.uni.lr.95high	tcga.age.uni.p	tcga.age.uni.p.bonferroni	tcga.age.uni.q	tcga.chisq.loss.p	tcga.chisq.loss.fdr	tcga.chisq.loss.bonferroni	tcga.age.mv.lr.coef	tcga.age.mv.err	tcga.age.mv.p	tcga.age.mv.p.bonferroni	tcga.age.mv.q	pcawg.age.uni.lr.coef	pcawg.age.uni.lr.95low	pcawg.age.uni.lr.95high	pcawg.age.uni.p	pcawg.age.uni.p.bonferroni	pcawg.age.uni.q	pcawg.chisq.loss.p	pcawg.chisq.loss.fdr	pcawg.chisq.loss.bonferroni	pcawg.age.mv.lr.coef	pcawg.age.mv.err	pcawg.age.mv.p	pcawg.age.mv.p.bonferroni	pcawg.age.mv.q	GENIE.age.uni.lr.coef	GENIE.age.uni.lr.err	GENIE.age.uni.p	GENIE.age.uni.p.bonferroni	GENIE.age.uni.q	GENIE.chisq.loss.p	GENIE.chisq.loss.fdr	GENIE.chisq.loss.bonferroni	GENIE.age.mv.lr.coef	GENIE.age.mv.err	GENIE.age.mv.p	GENIE.age.mv.p.bonferroni	GENIE.age.mv.q
AMER1	0.0855056	0.010453	0.185823	0.0535405	1	0.363083	0.346154	0.934615	1	NA	NA	NA	NA	NA	NA	NA	NA	NA	NA	NA	NA	NA	NA	NA	NA	NA	NA	NA	NA	NA	NA	NA	NA	NA	NA	NA	NA	NA	NA	NA	NA
APC	0.0512878	0.012918	0.0966203	0.0154804	0.944306	0.363083	0.058209	0.871044	1	NA	NA	NA	NA	NA	NA	NA	NA	NA	NA	NA	NA	NA	NA	NA	NA	NA	NA	NA	NA	NA	NA	NA	NA	NA	NA	NA	NA	NA	NA	NA	NA
APOBEC3B	0.0446308	-0.0485165	0.177888	0.422057	1	0.598732	NA	NA	NA	NA	NA	NA	NA	NA	NA	NA	NA	NA	NA	NA	NA	NA	NA	NA	NA	NA	NA	NA	NA	NA	NA	NA	NA	NA	NA	NA	NA	NA	NA	NA	NA
ARHGEF10	0.0961444	-0.0552365	0.355487	0.344473	1	0.552664	NA	NA	NA	NA	NA	NA	NA	NA	NA	NA	NA	NA	NA	NA	NA	NA	NA	NA	NA	NA	NA	NA	NA	NA	NA	NA	NA	NA	NA	NA	NA	NA	NA	NA	NA
ARHGEF10L	0.102562	-0.0150332	0.281756	0.168552	1	0.541141	NA	NA	NA	NA	NA	NA	NA	NA	NA	NA	NA	NA	NA	NA	NA	NA	NA	NA	NA	NA	NA	NA	NA	NA	NA	NA	NA	NA	NA	NA	NA	NA	NA	NA	NA
ARID1A	0.0961444	-0.0552365	0.355487	0.344473	1	0.552664	NA	NA	NA	NA	NA	NA	NA	NA	NA	NA	NA	NA	NA	NA	NA	NA	NA	NA	NA	NA	NA	NA	NA	NA	NA	NA	NA	NA	NA	NA	NA	NA	NA	NA	NA
ATM	3.33017e-16	NA	NA	1	1	1	NA	NA	NA	NA	NA	NA	NA	NA	NA	NA	NA	NA	NA	NA	NA	NA	NA	NA	NA	NA	NA	NA	NA	NA	NA	NA	NA	NA	NA	NA	NA	NA	NA	NA	NA
AXIN1	0.0671897	-0.0183193	0.187231	0.192528	1	0.543214	NA	NA	NA	NA	NA	NA	NA	NA	NA	NA	NA	NA	NA	NA	NA	NA	NA	NA	NA	NA	NA	NA	NA	NA	NA	NA	NA	NA	NA	NA	NA	NA	NA	NA	NA
BAZ1A	3.33017e-16	NA	NA	1	1	1	NA	NA	NA	NA	NA	NA	NA	NA	NA	NA	NA	NA	NA	NA	NA	NA	NA	NA	NA	NA	NA	NA	NA	NA	NA	NA	NA	NA	NA	NA	NA	NA	NA	NA	NA
BIRC3	3.33017e-16	NA	NA	1	1	1	NA	NA	NA	NA	NA	NA	NA	NA	NA	NA	NA	NA	NA	NA	NA	NA	NA	NA	NA	NA	NA	NA	NA	NA	NA	NA	NA	NA	NA	NA	NA	NA	NA	NA	NA
BRCA1	0.0521755	-0.00306681	0.121687	0.0969433	1	0.389714	0.41644	0.936989	1	NA	NA	NA	NA	NA	NA	NA	NA	NA	NA	NA	NA	NA	NA	NA	NA	NA	NA	NA	NA	NA	NA	NA	NA	NA	NA	NA	NA	NA	NA	NA	NA
BRCA2	0.11885	-0.0448589	0.403587	0.286748	1	0.543214	NA	NA	NA	NA	NA	NA	NA	NA	NA	NA	NA	NA	NA	NA	NA	NA	NA	NA	NA	NA	NA	NA	NA	NA	NA	NA	NA	NA	NA	NA	NA	NA	NA	NA	NA
CASP3	0.157539	0.0127604	0.384317	0.0881115	1	0.389714	NA	NA	NA	NA	NA	NA	NA	NA	NA	NA	NA	NA	NA	NA	NA	NA	NA	NA	NA	NA	NA	NA	NA	NA	NA	NA	NA	NA	NA	NA	NA	NA	NA	NA	NA
CASP9	0.0961444	-0.0552365	0.355487	0.344473	1	0.552664	NA	NA	NA	NA	NA	NA	NA	NA	NA	NA	NA	NA	NA	NA	NA	NA	NA	NA	NA	NA	NA	NA	NA	NA	NA	NA	NA	NA	NA	NA	NA	NA	NA	NA	NA
CCNC	3.33017e-16	NA	NA	1	1	1	NA	NA	NA	NA	NA	NA	NA	NA	NA	NA	NA	NA	NA	NA	NA	NA	NA	NA	NA	NA	NA	NA	NA	NA	NA	NA	NA	NA	NA	NA	NA	NA	NA	NA	NA
CDKN2A	0.0174048	-0.053485	0.106584	0.656915	1	0.83483	NA	NA	NA	NA	NA	NA	NA	NA	NA	NA	NA	NA	NA	NA	NA	NA	NA	NA	NA	NA	NA	NA	NA	NA	NA	NA	NA	NA	NA	NA	NA	NA	NA	NA	NA
CDKN2C	3.33017e-16	NA	NA	1	1	1	NA	NA	NA	NA	NA	NA	NA	NA	NA	NA	NA	NA	NA	NA	NA	NA	NA	NA	NA	NA	NA	NA	NA	NA	NA	NA	NA	NA	NA	NA	NA	NA	NA	NA	NA
CPEB3	0.11885	-0.0448589	0.403587	0.286748	1	0.543214	NA	NA	NA	NA	NA	NA	NA	NA	NA	NA	NA	NA	NA	NA	NA	NA	NA	NA	NA	NA	NA	NA	NA	NA	NA	NA	NA	NA	NA	NA	NA	NA	NA	NA	NA
DCC	0.120523	0.0244478	0.254815	0.0373592	1	0.363083	0.121647	0.873607	1	NA	NA	NA	NA	NA	NA	NA	NA	NA	NA	NA	NA	NA	NA	NA	NA	NA	NA	NA	NA	NA	NA	NA	NA	NA	NA	NA	NA	NA	NA	NA	NA
FANCA	0.0266861	-0.02255	0.0859005	0.325914	1	0.552664	0.966224	1	1	NA	NA	NA	NA	NA	NA	NA	NA	NA	NA	NA	NA	NA	NA	NA	NA	NA	NA	NA	NA	NA	NA	NA	NA	NA	NA	NA	NA	NA	NA	NA	NA
FANCC	-0.00289741	-0.0626432	0.0644734	0.926077	1	1	1	1	1	NA	NA	NA	NA	NA	NA	NA	NA	NA	NA	NA	NA	NA	NA	NA	NA	NA	NA	NA	NA	NA	NA	NA	NA	NA	NA	NA	NA	NA	NA	NA	NA
FANCD2	0.0791199	-0.000843333	0.188357	0.09728	1	0.389714	0.591175	1	1	NA	NA	NA	NA	NA	NA	NA	NA	NA	NA	NA	NA	NA	NA	NA	NA	NA	NA	NA	NA	NA	NA	NA	NA	NA	NA	NA	NA	NA	NA	NA	NA
FBXO11	3.33017e-16	NA	NA	1	1	1	NA	NA	NA	NA	NA	NA	NA	NA	NA	NA	NA	NA	NA	NA	NA	NA	NA	NA	NA	NA	NA	NA	NA	NA	NA	NA	NA	NA	NA	NA	NA	NA	NA	NA	NA
FBXW7	0.157539	0.0127604	0.384317	0.0881115	1	0.389714	NA	NA	NA	NA	NA	NA	NA	NA	NA	NA	NA	NA	NA	NA	NA	NA	NA	NA	NA	NA	NA	NA	NA	NA	NA	NA	NA	NA	NA	NA	NA	NA	NA	NA	NA
GPC3	0.0886432	0.0180365	0.181404	0.0318168	1	0.363083	0.199248	0.873607	1	NA	NA	NA	NA	NA	NA	NA	NA	NA	NA	NA	NA	NA	NA	NA	NA	NA	NA	NA	NA	NA	NA	NA	NA	NA	NA	NA	NA	NA	NA	NA	NA
GPC5	0.0398502	-0.0363284	0.142447	0.368143	1	0.561418	NA	NA	NA	NA	NA	NA	NA	NA	NA	NA	NA	NA	NA	NA	NA	NA	NA	NA	NA	NA	NA	NA	NA	NA	NA	NA	NA	NA	NA	NA	NA	NA	NA	NA	NA
IGF2BP2	0.136316	0.0216366	0.304077	0.0535696	1	0.363083	NA	NA	NA	NA	NA	NA	NA	NA	NA	NA	NA	NA	NA	NA	NA	NA	NA	NA	NA	NA	NA	NA	NA	NA	NA	NA	NA	NA	NA	NA	NA	NA	NA	NA	NA
IKZF1	0.0161204	-0.0164812	0.0523288	0.353343	1	0.552664	0.743777	1	1	NA	NA	NA	NA	NA	NA	NA	NA	NA	NA	NA	NA	NA	NA	NA	NA	NA	NA	NA	NA	NA	NA	NA	NA	NA	NA	NA	NA	NA	NA	NA	NA
KDM6A	0.0405424	-0.0154374	0.110771	0.200327	1	0.543214	0.649855	1	1	NA	NA	NA	NA	NA	NA	NA	NA	NA	NA	NA	NA	NA	NA	NA	NA	NA	NA	NA	NA	NA	NA	NA	NA	NA	NA	NA	NA	NA	NA	NA	NA
LARP4B	0.11885	-0.0448589	0.403587	0.286748	1	0.543214	NA	NA	NA	NA	NA	NA	NA	NA	NA	NA	NA	NA	NA	NA	NA	NA	NA	NA	NA	NA	NA	NA	NA	NA	NA	NA	NA	NA	NA	NA	NA	NA	NA	NA	NA
LATS2	0.11885	-0.0448589	0.403587	0.286748	1	0.543214	NA	NA	NA	NA	NA	NA	NA	NA	NA	NA	NA	NA	NA	NA	NA	NA	NA	NA	NA	NA	NA	NA	NA	NA	NA	NA	NA	NA	NA	NA	NA	NA	NA	NA	NA
LEPROTL1	0.0961444	-0.0552365	0.355487	0.344473	1	0.552664	NA	NA	NA	NA	NA	NA	NA	NA	NA	NA	NA	NA	NA	NA	NA	NA	NA	NA	NA	NA	NA	NA	NA	NA	NA	NA	NA	NA	NA	NA	NA	NA	NA	NA	NA
LRP1B	3.33017e-16	NA	NA	1	1	1	NA	NA	NA	NA	NA	NA	NA	NA	NA	NA	NA	NA	NA	NA	NA	NA	NA	NA	NA	NA	NA	NA	NA	NA	NA	NA	NA	NA	NA	NA	NA	NA	NA	NA	NA
MAP2K4	0.00554839	-0.0291393	0.043457	0.761512	1	0.948004	1	1	1	NA	NA	NA	NA	NA	NA	NA	NA	NA	NA	NA	NA	NA	NA	NA	NA	NA	NA	NA	NA	NA	NA	NA	NA	NA	NA	NA	NA	NA	NA	NA	NA
MEN1	3.33017e-16	NA	NA	1	1	1	NA	NA	NA	NA	NA	NA	NA	NA	NA	NA	NA	NA	NA	NA	NA	NA	NA	NA	NA	NA	NA	NA	NA	NA	NA	NA	NA	NA	NA	NA	NA	NA	NA	NA	NA
MGMT	0.11885	-0.0448589	0.403587	0.286748	1	0.543214	NA	NA	NA	NA	NA	NA	NA	NA	NA	NA	NA	NA	NA	NA	NA	NA	NA	NA	NA	NA	NA	NA	NA	NA	NA	NA	NA	NA	NA	NA	NA	NA	NA	NA	NA
MLH1	0.0852905	0.0158113	0.176401	0.0356308	1	0.363083	0.199248	0.873607	1	NA	NA	NA	NA	NA	NA	NA	NA	NA	NA	NA	NA	NA	NA	NA	NA	NA	NA	NA	NA	NA	NA	NA	NA	NA	NA	NA	NA	NA	NA	NA	NA
MSH2	3.33017e-16	NA	NA	1	1	1	NA	NA	NA	NA	NA	NA	NA	NA	NA	NA	NA	NA	NA	NA	NA	NA	NA	NA	NA	NA	NA	NA	NA	NA	NA	NA	NA	NA	NA	NA	NA	NA	NA	NA	NA
N4BP2	0.0620189	-0.0215554	0.178723	0.216168	1	0.543214	NA	NA	NA	NA	NA	NA	NA	NA	NA	NA	NA	NA	NA	NA	NA	NA	NA	NA	NA	NA	NA	NA	NA	NA	NA	NA	NA	NA	NA	NA	NA	NA	NA	NA	NA
NF1	0.0142027	-0.0213315	0.0539324	0.453839	1	0.629186	0.526511	1	1	NA	NA	NA	NA	NA	NA	NA	NA	NA	NA	NA	NA	NA	NA	NA	NA	NA	NA	NA	NA	NA	NA	NA	NA	NA	NA	NA	NA	NA	NA	NA	NA
NF2	0.0446308	-0.0485165	0.177888	0.422057	1	0.598732	NA	NA	NA	NA	NA	NA	NA	NA	NA	NA	NA	NA	NA	NA	NA	NA	NA	NA	NA	NA	NA	NA	NA	NA	NA	NA	NA	NA	NA	NA	NA	NA	NA	NA	NA
PAX5	0.11885	-0.0448589	0.403587	0.286748	1	0.543214	NA	NA	NA	NA	NA	NA	NA	NA	NA	NA	NA	NA	NA	NA	NA	NA	NA	NA	NA	NA	NA	NA	NA	NA	NA	NA	NA	NA	NA	NA	NA	NA	NA	NA	NA
PBRM1	0.0852905	0.0158113	0.176401	0.0356308	1	0.363083	0.199248	0.873607	1	NA	NA	NA	NA	NA	NA	NA	NA	NA	NA	NA	NA	NA	NA	NA	NA	NA	NA	NA	NA	NA	NA	NA	NA	NA	NA	NA	NA	NA	NA	NA	NA
PRDM1	3.33017e-16	NA	NA	1	1	1	NA	NA	NA	NA	NA	NA	NA	NA	NA	NA	NA	NA	NA	NA	NA	NA	NA	NA	NA	NA	NA	NA	NA	NA	NA	NA	NA	NA	NA	NA	NA	NA	NA	NA	NA
PTEN	0.0981641	7.77601e-05	0.238625	0.10222	1	0.389714	NA	NA	NA	NA	NA	NA	NA	NA	NA	NA	NA	NA	NA	NA	NA	NA	NA	NA	NA	NA	NA	NA	NA	NA	NA	NA	NA	NA	NA	NA	NA	NA	NA	NA	NA
PTPRD	-0.0197204	-0.0801552	0.0427985	0.512652	1	0.679821	1	1	1	NA	NA	NA	NA	NA	NA	NA	NA	NA	NA	NA	NA	NA	NA	NA	NA	NA	NA	NA	NA	NA	NA	NA	NA	NA	NA	NA	NA	NA	NA	NA	NA
RAD17	0.0660744	0.00687483	0.141606	0.0522017	1	0.363083	0.41644	0.936989	1	NA	NA	NA	NA	NA	NA	NA	NA	NA	NA	NA	NA	NA	NA	NA	NA	NA	NA	NA	NA	NA	NA	NA	NA	NA	NA	NA	NA	NA	NA	NA	NA
RB1	0.11885	-0.0448589	0.403587	0.286748	1	0.543214	NA	NA	NA	NA	NA	NA	NA	NA	NA	NA	NA	NA	NA	NA	NA	NA	NA	NA	NA	NA	NA	NA	NA	NA	NA	NA	NA	NA	NA	NA	NA	NA	NA	NA	NA
RFWD3	0.0267386	-0.0196076	0.0819034	0.29387	1	0.543214	1	1	1	NA	NA	NA	NA	NA	NA	NA	NA	NA	NA	NA	NA	NA	NA	NA	NA	NA	NA	NA	NA	NA	NA	NA	NA	NA	NA	NA	NA	NA	NA	NA	NA
SETD1B	0.11885	-0.0448589	0.403587	0.286748	1	0.543214	NA	NA	NA	NA	NA	NA	NA	NA	NA	NA	NA	NA	NA	NA	NA	NA	NA	NA	NA	NA	NA	NA	NA	NA	NA	NA	NA	NA	NA	NA	NA	NA	NA	NA	NA
SMAD4	0.107295	0.0243454	0.219485	0.0292199	1	0.363083	0.0645218	0.871044	1	NA	NA	NA	NA	NA	NA	NA	NA	NA	NA	NA	NA	NA	NA	NA	NA	NA	NA	NA	NA	NA	NA	NA	NA	NA	NA	NA	NA	NA	NA	NA	NA
SMARCB1	0.0446308	-0.0485165	0.177888	0.422057	1	0.598732	NA	NA	NA	NA	NA	NA	NA	NA	NA	NA	NA	NA	NA	NA	NA	NA	NA	NA	NA	NA	NA	NA	NA	NA	NA	NA	NA	NA	NA	NA	NA	NA	NA	NA	NA
SOX21	0.11885	-0.0448589	0.403587	0.286748	1	0.543214	NA	NA	NA	NA	NA	NA	NA	NA	NA	NA	NA	NA	NA	NA	NA	NA	NA	NA	NA	NA	NA	NA	NA	NA	NA	NA	NA	NA	NA	NA	NA	NA	NA	NA	NA
STK11	0.0492612	-0.00520186	0.117538	0.11096	1	0.39815	0.966224	1	1	NA	NA	NA	NA	NA	NA	NA	NA	NA	NA	NA	NA	NA	NA	NA	NA	NA	NA	NA	NA	NA	NA	NA	NA	NA	NA	NA	NA	NA	NA	NA	NA
SUFU	0.11885	-0.0448589	0.403587	0.286748	1	0.543214	NA	NA	NA	NA	NA	NA	NA	NA	NA	NA	NA	NA	NA	NA	NA	NA	NA	NA	NA	NA	NA	NA	NA	NA	NA	NA	NA	NA	NA	NA	NA	NA	NA	NA	NA
TNFAIP3	3.33017e-16	NA	NA	1	1	1	NA	NA	NA	NA	NA	NA	NA	NA	NA	NA	NA	NA	NA	NA	NA	NA	NA	NA	NA	NA	NA	NA	NA	NA	NA	NA	NA	NA	NA	NA	NA	NA	NA	NA	NA
TSC1	0.149261	0.00865604	0.368437	0.095818	1	0.389714	NA	NA	NA	NA	NA	NA	NA	NA	NA	NA	NA	NA	NA	NA	NA	NA	NA	NA	NA	NA	NA	NA	NA	NA	NA	NA	NA	NA	NA	NA	NA	NA	NA	NA	NA
TSC2	0.0386567	-0.0526051	0.167269	0.471971	1	0.639783	NA	NA	NA	NA	NA	NA	NA	NA	NA	NA	NA	NA	NA	NA	NA	NA	NA	NA	NA	NA	NA	NA	NA	NA	NA	NA	NA	NA	NA	NA	NA	NA	NA	NA	NA
USP44	0.11422	-0.00900322	0.302999	0.144359	1	0.489216	NA	NA	NA	NA	NA	NA	NA	NA	NA	NA	NA	NA	NA	NA	NA	NA	NA	NA	NA	NA	NA	NA	NA	NA	NA	NA	NA	NA	NA	NA	NA	NA	NA	NA	NA
VHL	0.0791199	-0.000843333	0.188357	0.09728	1	0.389714	0.591175	1	1	NA	NA	NA	NA	NA	NA	NA	NA	NA	NA	NA	NA	NA	NA	NA	NA	NA	NA	NA	NA	NA	NA	NA	NA	NA	NA	NA	NA	NA	NA	NA	NA
WT1	0.0205245	-0.0509257	0.111469	0.606187	1	0.786753	NA	NA	NA	NA	NA	NA	NA	NA	NA	NA	NA	NA	NA	NA	NA	NA	NA	NA	NA	NA	NA	NA	NA	NA	NA	NA	NA	NA	NA	NA	NA	NA	NA	NA	NA

## Sheet: BladderCancer
#Supplementary Table 5: Copy number loss driver results with univariate and multivariate coefficient estimates, p-values and q-values
	TCGA-WXS														PCAWG-WGS														GENIE-MSK-IMPACT
gene	tcga.age.uni.lr.coef	tcga.age.uni.lr.95low	tcga.age.uni.lr.95high	tcga.age.uni.p	tcga.age.uni.p.bonferroni	tcga.age.uni.q	tcga.chisq.loss.p	tcga.chisq.loss.fdr	tcga.chisq.loss.bonferroni	tcga.age.mv.lr.coef	tcga.age.mv.err	tcga.age.mv.p	tcga.age.mv.p.bonferroni	tcga.age.mv.q	pcawg.age.uni.lr.coef	pcawg.age.uni.lr.95low	pcawg.age.uni.lr.95high	pcawg.age.uni.p	pcawg.age.uni.p.bonferroni	pcawg.age.uni.q	pcawg.chisq.loss.p	pcawg.chisq.loss.fdr	pcawg.chisq.loss.bonferroni	pcawg.age.mv.lr.coef	pcawg.age.mv.err	pcawg.age.mv.p	pcawg.age.mv.p.bonferroni	pcawg.age.mv.q	GENIE.age.uni.lr.coef	GENIE.age.uni.lr.err	GENIE.age.uni.p	GENIE.age.uni.p.bonferroni	GENIE.age.uni.q	GENIE.chisq.loss.p	GENIE.chisq.loss.fdr	GENIE.chisq.loss.bonferroni	GENIE.age.mv.lr.coef	GENIE.age.mv.err	GENIE.age.mv.p	GENIE.age.mv.p.bonferroni	GENIE.age.mv.q
AMER1	-0.010478	-0.0333826	0.0125591	0.37002	1	0.56428	0.113144	0.76872	1	NA	NA	NA	NA	NA	-9.61012e-18	NA	NA	1	1	1	NA	NA	NA	NA	NA	NA	NA	NA	0.10553	0.116708	0.365878	1	0.701267	NA	NA	NA	0.0983397	0.115158	NA	NA	NA
APC	0.0277971	0.00911664	0.0469452	0.00390122	0.237974	0.0738441	0.0407449	0.76872	1	0.0294305	0.0110587	0.00778401	0.0700561	0.035028	0.0143843	-0.0526364	0.0886599	0.67952	1	0.986922	0.775039	1	1	NA	NA	NA	NA	NA	NA	NA	NA	NA	NA	NA	NA	NA	NA	NA	NA	NA	NA
APOBEC3B	0.0232087	0.00437071	0.0424868	0.0167802	1	0.102359	0.819362	0.916392	1	NA	NA	NA	NA	NA	0.0114486	-0.0651921	0.0999034	0.776481	1	1	1	1	1	NA	NA	NA	NA	NA	NA	NA	NA	NA	NA	NA	NA	NA	NA	NA	NA	NA	NA
ARHGEF10	0.0240162	0.00522392	0.0431447	0.0128526	0.784008	0.0992718	0.185606	0.778363	1	0.021887	0.0111361	0.0493663	0.444296	0.0855826	0.0230717	-0.0443289	0.100277	0.517902	1	0.955536	1	1	1	NA	NA	NA	NA	NA	NA	NA	NA	NA	NA	NA	NA	NA	NA	NA	NA	NA	NA
ARHGEF10L	0.0039454	-0.0195245	0.0278779	0.743593	1	0.854052	0.711715	0.87675	1	NA	NA	NA	NA	NA	-0.00216897	-0.155085	0.200363	0.978012	1	1	NA	NA	NA	NA	NA	NA	NA	NA	NA	NA	NA	NA	NA	NA	NA	NA	NA	NA	NA	NA	NA
ARID1A	0.0112533	-0.0106096	0.0336101	0.317381	1	0.52325	0.993553	1	1	NA	NA	NA	NA	NA	0.0426015	-0.0557667	0.181196	0.453313	1	0.95469	NA	NA	NA	NA	NA	NA	NA	NA	0.268419	0.180774	0.137588	1	0.699392	NA	NA	NA	14.4948	1225.48	NA	NA	NA
ATM	0.0161051	-0.00302628	0.0356085	0.101561	1	0.238277	0.528232	0.778363	1	NA	NA	NA	NA	NA	-0.0664669	-0.155424	0.00370378	0.0925715	1	0.95469	0.0613311	1	1	NA	NA	NA	NA	NA	0.0106273	0.0912246	0.907259	1	0.968571	NA	NA	NA	8.26057	835.566	NA	NA	NA
AXIN1	0.016242	-0.00256505	0.0353909	0.092809	1	0.226454	0.368758	0.778363	1	NA	NA	NA	NA	NA	0.0123872	-0.0598921	0.0944317	0.743493	1	1	1	1	1	NA	NA	NA	NA	NA	NA	NA	NA	NA	NA	NA	NA	NA	NA	NA	NA	NA	NA
BAZ1A	0.0228056	0.00277008	0.043385	0.0274191	1	0.129211	0.136031	0.76872	1	NA	NA	NA	NA	NA	0.0341964	-0.0368457	0.12003	0.377165	1	0.95469	1	1	1	NA	NA	NA	NA	NA	NA	NA	NA	NA	NA	NA	NA	NA	NA	NA	NA	NA	NA
BIRC3	0.01763	-0.00256992	0.0383105	0.0902641	1	0.226454	0.473643	0.778363	1	NA	NA	NA	NA	NA	-0.0439305	-0.121094	0.0217268	0.212763	1	0.95469	0.280138	1	1	NA	NA	NA	NA	NA	0.0106273	0.0912246	0.907259	1	0.968571	NA	NA	NA	8.26057	835.566	NA	NA	NA
BRCA1	-0.00170154	-0.0348756	0.0324519	0.920766	1	0.936112	0.746265	0.904483	1	NA	NA	NA	NA	NA	-0.00227315	-0.112466	0.130249	0.968178	1	1	NA	NA	NA	NA	NA	NA	NA	NA	NA	NA	NA	NA	NA	NA	NA	NA	NA	NA	NA	NA	NA
BRCA2	0.00526088	-0.0161714	0.0270542	0.632513	1	0.771666	0.465798	0.778363	1	NA	NA	NA	NA	NA	0.016369	-0.0670411	0.117333	0.714626	1	1	1	1	1	NA	NA	NA	NA	NA	NA	NA	NA	NA	NA	NA	NA	NA	NA	NA	NA	NA	NA
CASP3	0.0210033	0.00223756	0.0401715	0.0296551	1	0.129211	0.124095	0.76872	1	NA	NA	NA	NA	NA	0.016824	-0.0502562	0.0918778	0.631108	1	0.96244	1	1	1	NA	NA	NA	NA	NA	NA	NA	NA	NA	NA	NA	NA	NA	NA	NA	NA	NA	NA
CASP9	-0.00126067	-0.0246504	0.0224821	0.916278	1	0.936112	0.532465	0.778363	1	NA	NA	NA	NA	NA	-0.00216897	-0.155085	0.200363	0.978012	1	1	NA	NA	NA	NA	NA	NA	NA	NA	NA	NA	NA	NA	NA	NA	NA	NA	NA	NA	NA	NA	NA
CCNC	0.0184905	-8.45291e-05	0.0374076	0.0527338	1	0.176976	0.432855	0.778363	1	NA	NA	NA	NA	NA	0.0192959	-0.0478826	0.095174	0.584408	1	0.955536	1	1	1	NA	NA	NA	NA	NA	NA	NA	NA	NA	NA	NA	NA	NA	NA	NA	NA	NA	NA
CDKN2A	0.0181262	-0.000535926	0.0370285	0.0580249	1	0.176976	0.316597	0.778363	1	NA	NA	NA	NA	NA	-0.0190217	-0.0901306	0.0455954	0.570262	1	0.955536	0.545795	1	1	NA	NA	NA	NA	NA	-0.000975293	0.0100521	0.922707	1	0.968571	0.733	0.837714	1	-0.00415668	0.0105494	NA	NA	NA
CDKN2C	-0.00914328	-0.0362656	0.0183585	0.510363	1	0.68102	0.223017	0.778363	1	NA	NA	NA	NA	NA	-0.0388303	-0.157494	0.0753439	0.476978	1	0.955536	NA	NA	NA	NA	NA	NA	NA	NA	NA	NA	NA	NA	NA	NA	NA	NA	NA	NA	NA	NA	NA
CPEB3	0.0238106	0.00488409	0.0431953	0.0146467	0.893446	0.0992718	0.105713	0.76872	1	0.0203085	0.0110727	0.0666381	0.599743	0.0855826	0.0519516	-0.0261722	0.153448	0.240798	1	0.95469	0.548972	1	1	NA	NA	NA	NA	NA	NA	NA	NA	NA	NA	NA	NA	NA	NA	NA	NA	NA	NA
DCC	0.00782419	-0.0105919	0.0264022	0.406102	1	0.604201	0.194617	0.778363	1	NA	NA	NA	NA	NA	0.058009	-0.0216586	0.163234	0.203337	1	0.95469	0.548972	1	1	NA	NA	NA	NA	NA	NA	NA	NA	NA	NA	NA	NA	NA	NA	NA	NA	NA	NA
FANCA	0.00840725	-0.0120528	0.0292197	0.423569	1	0.615184	0.899144	0.992562	1	NA	NA	NA	NA	NA	0.193398	-0.0568632	0.907365	0.382243	1	0.95469	NA	NA	NA	NA	NA	NA	NA	NA	0.2383	0.166369	0.152042	1	0.699392	NA	NA	NA	0.226838	0.163698	NA	NA	NA
FANCC	0.00876357	-0.00977811	0.0275037	0.355843	1	0.556926	0.586038	0.790686	1	NA	NA	NA	NA	NA	-0.0261667	-0.1016	0.0397997	0.453869	1	0.95469	0.306476	1	1	NA	NA	NA	NA	NA	0.10553	0.116708	0.365878	1	0.701267	NA	NA	NA	14.4935	1224.68	NA	NA	NA
FANCD2	-0.00408451	-0.0302507	0.0225325	0.760936	1	0.854052	0.481095	0.778363	1	NA	NA	NA	NA	NA	0.00694157	-0.0857907	0.11833	0.887261	1	1	NA	NA	NA	NA	NA	NA	NA	NA	NA	NA	NA	NA	NA	NA	NA	NA	NA	NA	NA	NA	NA
FBXO11	-0.00512314	-0.0391544	0.02984	0.770047	1	0.854052	0.950997	1	1	NA	NA	NA	NA	NA	-4.73628	-3118.48	995.048	0.999079	1	1	NA	NA	NA	NA	NA	NA	NA	NA	NA	NA	NA	NA	NA	NA	NA	NA	NA	NA	NA	NA	NA
FBXW7	0.0212536	0.00239446	0.0405296	0.0285996	1	0.129211	0.22444	0.778363	1	NA	NA	NA	NA	NA	0.0585888	-0.0108628	0.145379	0.131039	1	0.95469	0.545795	1	1	NA	NA	NA	NA	NA	-0.0660478	0.0782799	0.398815	1	0.705595	NA	NA	NA	-0.0803523	0.0829966	NA	NA	NA
GPC3	-0.000740622	-0.0234836	0.0223287	0.949343	1	0.949343	0.67206	0.843999	1	NA	NA	NA	NA	NA	-9.61012e-18	NA	NA	1	1	1	NA	NA	NA	NA	NA	NA	NA	NA	NA	NA	NA	NA	NA	NA	NA	NA	NA	NA	NA	NA	NA
GPC5	0.0154759	-0.00666819	0.0382049	0.175423	1	0.32138	0.344938	0.778363	1	NA	NA	NA	NA	NA	0.0594386	-0.0331315	0.19089	0.274492	1	0.95469	0.518018	1	1	NA	NA	NA	NA	NA	NA	NA	NA	NA	NA	NA	NA	NA	NA	NA	NA	NA	NA
IGF2BP2	0.115755	0.0407914	0.205853	0.00550158	0.335597	0.0738441	0.0757153	0.76872	1	0.114757	0.0497538	0.0210828	0.189745	0.0474363	-9.61012e-18	NA	NA	1	1	1	NA	NA	NA	NA	NA	NA	NA	NA	NA	NA	NA	NA	NA	NA	NA	NA	NA	NA	NA	NA	NA
IKZF1	-0.00272122	-0.0417903	0.0377661	0.892789	1	0.936112	0.553006	0.778363	1	NA	NA	NA	NA	NA	-9.61012e-18	NA	NA	1	1	1	NA	NA	NA	NA	NA	NA	NA	NA	-0.0201957	0.0846123	0.81135	1	0.968571	NA	NA	NA	-0.0309272	944.048	NA	NA	NA
KDM6A	-0.0158395	-0.037615	0.00590086	0.152563	1	0.300204	0.124863	0.76872	1	NA	NA	NA	NA	NA	-9.61012e-18	NA	NA	1	1	1	NA	NA	NA	NA	NA	NA	NA	NA	-0.0636439	0.0396839	0.108764	1	0.699392	0.155166	0.620665	1	-0.0703004	0.0400393	NA	NA	NA
LARP4B	-0.00492474	-0.0330239	0.0237193	0.732847	1	0.854052	0.497204	0.778363	1	NA	NA	NA	NA	NA	-0.0644091	-0.249275	0.0911193	0.397133	1	0.95469	NA	NA	NA	NA	NA	NA	NA	NA	NA	NA	NA	NA	NA	NA	NA	NA	NA	NA	NA	NA	NA
LATS2	0.00192371	-0.0202775	0.0244714	0.865855	1	0.926617	0.4886	0.778363	1	NA	NA	NA	NA	NA	-0.0535848	-0.151639	0.0292579	0.217681	1	0.95469	0.119671	1	1	NA	NA	NA	NA	NA	NA	NA	NA	NA	NA	NA	NA	NA	NA	NA	NA	NA	NA
LEPROTL1	0.0190416	0.000369036	0.0379698	0.0466681	1	0.176976	0.549497	0.778363	1	NA	NA	NA	NA	NA	0.0230717	-0.0443289	0.100277	0.517902	1	0.955536	1	1	1	NA	NA	NA	NA	NA	NA	NA	NA	NA	NA	NA	NA	NA	NA	NA	NA	NA	NA
LRP1B	-0.00481835	-0.0238778	0.0142671	0.619736	1	0.771508	0.755509	0.904483	1	NA	NA	NA	NA	NA	-0.0190217	-0.0901306	0.0455954	0.570262	1	0.955536	1	1	1	NA	NA	NA	NA	NA	NA	NA	NA	NA	NA	NA	NA	NA	NA	NA	NA	NA	NA
MAP2K4	0.0262926	0.00769356	0.0453157	0.0060528	0.369221	0.0738441	0.0559623	0.76872	1	0.0185734	0.0107212	0.0832019	0.748817	0.0855826	0.0377278	-0.0274248	0.113712	0.279944	1	0.95469	0.841616	1	1	NA	NA	NA	NA	NA	-0.0902779	0.0777147	0.245374	1	0.701267	NA	NA	NA	-0.107893	0.0833839	NA	NA	NA
MEN1	0.0206903	-0.00198709	0.0440775	0.0776186	1	0.211096	0.651666	0.839266	1	NA	NA	NA	NA	NA	-0.0186988	-0.0935287	0.0550704	0.606386	1	0.955536	1	1	1	NA	NA	NA	NA	NA	NA	NA	NA	NA	NA	NA	NA	NA	NA	NA	NA	NA	NA
MGMT	0.0254021	0.006259	0.0450471	0.0101078	0.616579	0.0992718	0.166402	0.76872	1	0.0193759	0.0112705	0.0855826	0.770243	0.0855826	0.0818929	-0.030224	0.264576	0.241737	1	0.95469	NA	NA	NA	NA	NA	NA	NA	NA	NA	NA	NA	NA	NA	NA	NA	NA	NA	NA	NA	NA	NA
MLH1	-0.00771899	-0.0308372	0.0156018	0.513556	1	0.68102	0.391652	0.778363	1	NA	NA	NA	NA	NA	0.00110935	-0.0817355	0.0946669	0.979296	1	1	0.649198	1	1	NA	NA	NA	NA	NA	0.268419	0.180774	0.137588	1	0.699392	NA	NA	NA	0.234942	0.188462	NA	NA	NA
MSH2	-0.0105894	-0.0450205	0.0246141	0.549333	1	0.712965	0.792868	0.910727	1	NA	NA	NA	NA	NA	-0.105033	-0.280093	0.0105019	0.120715	1	0.95469	NA	NA	NA	NA	NA	NA	NA	NA	NA	NA	NA	NA	NA	NA	NA	NA	NA	NA	NA	NA	NA
N4BP2	0.0102517	-0.00904332	0.0298442	0.30042	1	0.509045	1	1	1	NA	NA	NA	NA	NA	0.0357049	-0.0355642	0.122232	0.359413	1	0.95469	0.890201	1	1	NA	NA	NA	NA	NA	NA	NA	NA	NA	NA	NA	NA	NA	NA	NA	NA	NA	NA
NF1	-0.0130858	-0.0474838	0.021994	0.458318	1	0.635396	0.520547	0.778363	1	NA	NA	NA	NA	NA	0.104796	-0.0822387	0.555622	0.442191	1	0.95469	NA	NA	NA	NA	NA	NA	NA	NA	NA	NA	NA	NA	NA	NA	NA	NA	NA	NA	NA	NA	NA
NF2	0.0131207	-0.00646598	0.0330726	0.192403	1	0.335331	1	1	1	NA	NA	NA	NA	NA	-0.00549172	-0.115866	0.124766	0.922562	1	1	NA	NA	NA	NA	NA	NA	NA	NA	-0.00535412	0.0876404	0.951286	1	0.968571	NA	NA	NA	-0.0137886	0.0905033	NA	NA	NA
PAX5	0.0218366	0.00292419	0.0411796	0.0249662	1	0.129211	0.548103	0.778363	1	NA	NA	NA	NA	NA	-0.0333602	-0.106847	0.0311694	0.32779	1	0.95469	0.14117	1	1	NA	NA	NA	NA	NA	-0.0250183	0.0484657	0.60571	1	0.870708	0.277897	0.741059	1	-0.0293814	0.048918	NA	NA	NA
PBRM1	-0.00187395	-0.0219309	0.018331	0.854908	1	0.926617	0.353356	0.778363	1	NA	NA	NA	NA	NA	-0.00011775	-0.0725241	0.0777624	0.997447	1	1	0.725353	1	1	NA	NA	NA	NA	NA	NA	NA	NA	NA	NA	NA	NA	NA	NA	NA	NA	NA	NA
PRDM1	0.0167636	-0.00178002	0.0356212	0.0783285	1	0.211096	0.55859	0.778363	1	NA	NA	NA	NA	NA	0.0155173	-0.0500145	0.0875096	0.647394	1	0.963197	1	1	1	NA	NA	NA	NA	NA	-0.0782159	0.077699	0.314102	1	0.701267	NA	NA	NA	-28.2455	1000.44	NA	NA	NA
PTEN	0.0241693	0.00526993	0.0435284	0.0130947	0.798776	0.0992718	0.0677085	0.76872	1	0.0207693	0.0110344	0.0598037	0.538234	0.0855826	0.0519516	-0.0261722	0.153448	0.240798	1	0.95469	0.548972	1	1	NA	NA	NA	NA	NA	0.0743352	0.0762077	0.329348	1	0.701267	0.441687	0.82638	1	0.0983397	0.115158	NA	NA	NA
PTPRD	0.0139544	-0.0044768	0.0326388	0.13974	1	0.284139	0.976298	1	1	NA	NA	NA	NA	NA	-0.0392844	-0.114939	0.0257407	0.258579	1	0.95469	0.14117	1	1	NA	NA	NA	NA	NA	-0.0176194	0.0272111	0.517303	1	0.794693	0.143857	0.620665	1	-0.0273224	0.0283283	NA	NA	NA
RAD17	0.0288971	0.010224	0.0480398	0.00268827	0.163984	0.0738441	0.0358516	0.76872	1	0.0301801	0.0110056	0.00610206	0.0549185	0.035028	0.0179018	-0.0467048	0.0886887	0.592211	1	0.955536	1	1	1	NA	NA	NA	NA	NA	NA	NA	NA	NA	NA	NA	NA	NA	NA	NA	NA	NA	NA
RB1	0.0157872	-0.00323326	0.0351648	0.106331	1	0.240228	0.516047	0.778363	1	NA	NA	NA	NA	NA	0.0298728	-0.0364016	0.106651	0.3983	1	0.95469	0.867101	1	1	NA	NA	NA	NA	NA	-0.0280987	0.0219313	0.20012	1	0.701267	0.721058	0.837714	1	-0.0257875	0.0233454	NA	NA	NA
RFWD3	0.0145344	-0.00647105	0.03603	0.17913	1	0.32138	0.515479	0.778363	1	NA	NA	NA	NA	NA	0.193398	-0.0568632	0.907365	0.382243	1	0.95469	NA	NA	NA	NA	NA	NA	NA	NA	NA	NA	NA	NA	NA	NA	NA	NA	NA	NA	NA	NA	NA
SETD1B	0.0247119	-0.000211708	0.0505884	0.0559248	1	0.176976	0.156499	0.76872	1	NA	NA	NA	NA	NA	0.104796	-0.0822387	0.555622	0.442191	1	0.95469	NA	NA	NA	NA	NA	NA	NA	NA	NA	NA	NA	NA	NA	NA	NA	NA	NA	NA	NA	NA	NA
SMAD4	0.00720356	-0.0112097	0.0257685	0.444152	1	0.630076	0.272227	0.778363	1	NA	NA	NA	NA	NA	0.058009	-0.0216586	0.163234	0.203337	1	0.95469	0.548972	1	1	NA	NA	NA	NA	NA	-0.160427	0.0659009	0.0149179	0.343112	0.343112	0.516488	0.82638	1	-2.40394	472.354	NA	NA	NA
SMARCB1	0.0175039	-0.0018975	0.0373213	0.0795936	1	0.211096	0.552896	0.778363	1	NA	NA	NA	NA	NA	0.00100407	-0.109108	0.135958	0.986074	1	1	NA	NA	NA	NA	NA	NA	NA	NA	NA	NA	NA	NA	NA	NA	NA	NA	NA	NA	NA	NA	NA
SOX21	0.0173569	-0.00502109	0.040368	0.132991	1	0.27974	0.347737	0.778363	1	NA	NA	NA	NA	NA	0.0594386	-0.0331315	0.19089	0.274492	1	0.95469	0.518018	1	1	NA	NA	NA	NA	NA	NA	NA	NA	NA	NA	NA	NA	NA	NA	NA	NA	NA	NA
STK11	0.0050729	-0.0140442	0.0243899	0.604124	1	0.767741	0.928092	0.99858	1	NA	NA	NA	NA	NA	0.0689799	-0.0138152	0.181454	0.151971	1	0.95469	0.548972	1	1	NA	NA	NA	NA	NA	0.10553	0.116708	0.365878	1	0.701267	NA	NA	NA	0.134198	0.129618	NA	NA	NA
SUFU	0.0294164	0.0103342	0.0490447	0.00284069	0.173282	0.0738441	0.0335842	0.76872	1	0.0258723	0.0111685	0.020528	0.184752	0.0474363	0.0839805	-0.00369288	0.207358	0.106204	1	0.95469	0.121162	1	1	NA	NA	NA	NA	NA	0.00249194	0.0632468	0.968571	1	0.968571	1	1	1	-0.00548136	0.0650981	NA	NA	NA
TNFAIP3	0.00879674	-0.00981898	0.0276215	0.356067	1	0.556926	0.675199	0.843999	1	NA	NA	NA	NA	NA	0.0186387	-0.0507831	0.0980278	0.610916	1	0.955536	1	1	1	NA	NA	NA	NA	NA	0.0684508	0.105961	0.518278	1	0.794693	NA	NA	NA	0.0506833	0.0987391	NA	NA	NA
TSC1	0.0130648	-0.00572792	0.0321517	0.175502	1	0.32138	0.274775	0.778363	1	NA	NA	NA	NA	NA	-0.0235642	-0.0960587	0.0411797	0.487005	1	0.955536	0.545795	1	1	NA	NA	NA	NA	NA	-0.0201957	0.0846123	0.81135	1	0.968571	NA	NA	NA	-0.0323376	0.0871467	NA	NA	NA
TSC2	0.0151742	-0.00359421	0.0342648	0.11542	1	0.25145	0.548103	0.778363	1	NA	NA	NA	NA	NA	0.00948336	-0.0596682	0.0857364	0.790776	1	1	1	1	1	NA	NA	NA	NA	NA	NA	NA	NA	NA	NA	NA	NA	NA	NA	NA	NA	NA	NA
USP44	0.0244127	0.000414646	0.0492837	0.0496598	1	0.176976	0.301643	0.778363	1	NA	NA	NA	NA	NA	0.104796	-0.0822387	0.555622	0.442191	1	0.95469	NA	NA	NA	NA	NA	NA	NA	NA	NA	NA	NA	NA	NA	NA	NA	NA	NA	NA	NA	NA	NA
VHL	-0.00546341	-0.0319991	0.0215113	0.688077	1	0.822994	0.307155	0.778363	1	NA	NA	NA	NA	NA	0.00694157	-0.0857907	0.11833	0.887261	1	1	NA	NA	NA	NA	NA	NA	NA	NA	NA	NA	NA	NA	NA	NA	NA	NA	NA	NA	NA	NA	NA
WT1	0.0191107	0.000433423	0.0381536	0.0465972	1	0.176976	0.293655	0.778363	1	NA	NA	NA	NA	NA	-0.0329319	-0.107147	0.0317729	0.337656	1	0.95469	0.300452	1	1	NA	NA	NA	NA	NA	NA	NA	NA	NA	NA	NA	NA	NA	NA	NA	NA	NA	NA

## Sheet: BiliaryCancer
#Supplementary Table 5: Copy number loss driver results with univariate and multivariate coefficient estimates, p-values and q-values
	TCGA-WXS														PCAWG-WGS														GENIE-MSK-IMPACT
gene	tcga.age.uni.lr.coef	tcga.age.uni.lr.95low	tcga.age.uni.lr.95high	tcga.age.uni.p	tcga.age.uni.p.bonferroni	tcga.age.uni.q	tcga.chisq.loss.p	tcga.chisq.loss.fdr	tcga.chisq.loss.bonferroni	tcga.age.mv.lr.coef	tcga.age.mv.err	tcga.age.mv.p	tcga.age.mv.p.bonferroni	tcga.age.mv.q	pcawg.age.uni.lr.coef	pcawg.age.uni.lr.95low	pcawg.age.uni.lr.95high	pcawg.age.uni.p	pcawg.age.uni.p.bonferroni	pcawg.age.uni.q	pcawg.chisq.loss.p	pcawg.chisq.loss.fdr	pcawg.chisq.loss.bonferroni	pcawg.age.mv.lr.coef	pcawg.age.mv.err	pcawg.age.mv.p	pcawg.age.mv.p.bonferroni	pcawg.age.mv.q	GENIE.age.uni.lr.coef	GENIE.age.uni.lr.err	GENIE.age.uni.p	GENIE.age.uni.p.bonferroni	GENIE.age.uni.q	GENIE.chisq.loss.p	GENIE.chisq.loss.fdr	GENIE.chisq.loss.bonferroni	GENIE.age.mv.lr.coef	GENIE.age.mv.err	GENIE.age.mv.p	GENIE.age.mv.p.bonferroni	GENIE.age.mv.q
AMER1	NA	NA	NA	NA	NA	NA	NA	NA	NA	NA	NA	NA	NA	NA	1.37047e-17	NA	NA	1	1	1	NA	NA	NA	NA	NA	NA	NA	NA	NA	NA	NA	NA	NA	NA	NA	NA	NA	NA	NA	NA	NA
APC	NA	NA	NA	NA	NA	NA	NA	NA	NA	NA	NA	NA	NA	NA	3.98612e-18	-0.0713517	0.0733009	1	1	1	0.258831	1	1	NA	NA	NA	NA	NA	NA	NA	NA	NA	NA	NA	NA	NA	NA	NA	NA	NA	NA
APOBEC3B	NA	NA	NA	NA	NA	NA	NA	NA	NA	NA	NA	NA	NA	NA	0.0659859	-0.0532353	0.218717	0.322161	1	1	NA	NA	NA	NA	NA	NA	NA	NA	NA	NA	NA	NA	NA	NA	NA	NA	NA	NA	NA	NA	NA
ARHGEF10	NA	NA	NA	NA	NA	NA	NA	NA	NA	NA	NA	NA	NA	NA	0.0588149	-0.00976198	0.139892	0.115813	1	1	0.489697	1	1	NA	NA	NA	NA	NA	NA	NA	NA	NA	NA	NA	NA	NA	NA	NA	NA	NA	NA
ARHGEF10L	NA	NA	NA	NA	NA	NA	NA	NA	NA	NA	NA	NA	NA	NA	-0.0194956	-0.0882982	0.045344	0.55721	1	1	0.731153	1	1	NA	NA	NA	NA	NA	NA	NA	NA	NA	NA	NA	NA	NA	NA	NA	NA	NA	NA
ARID1A	NA	NA	NA	NA	NA	NA	NA	NA	NA	NA	NA	NA	NA	NA	0.0319375	-0.0336048	0.104607	0.353686	1	1	1	1	1	NA	NA	NA	NA	NA	0.0253234	0.0524107	0.628974	1	0.884418	0.806131	1	1	0.013533	0.0544792	NA	NA	NA
ATM	NA	NA	NA	NA	NA	NA	NA	NA	NA	NA	NA	NA	NA	NA	0.0231908	-0.0677355	0.125701	0.628909	1	1	1	1	1	NA	NA	NA	NA	NA	NA	NA	NA	NA	NA	NA	NA	NA	NA	NA	NA	NA	NA
AXIN1	NA	NA	NA	NA	NA	NA	NA	NA	NA	NA	NA	NA	NA	NA	0.0148481	-0.119751	0.172545	0.834921	1	1	NA	NA	NA	NA	NA	NA	NA	NA	0.120739	0.0819101	0.14047	1	0.718499	0.359569	1	1	0.139715	0.0858581	NA	NA	NA
BAZ1A	NA	NA	NA	NA	NA	NA	NA	NA	NA	NA	NA	NA	NA	NA	-0.0546768	-0.138731	0.017341	0.156015	1	1	0.258831	1	1	NA	NA	NA	NA	NA	NA	NA	NA	NA	NA	NA	NA	NA	NA	NA	NA	NA	NA
BIRC3	NA	NA	NA	NA	NA	NA	NA	NA	NA	NA	NA	NA	NA	NA	-0.00256992	-0.101877	0.103481	0.959506	1	1	1	1	1	NA	NA	NA	NA	NA	NA	NA	NA	NA	NA	NA	NA	NA	NA	NA	NA	NA	NA
BRCA1	NA	NA	NA	NA	NA	NA	NA	NA	NA	NA	NA	NA	NA	NA	-0.0738687	-0.282025	0.11592	0.42305	1	1	NA	NA	NA	NA	NA	NA	NA	NA	NA	NA	NA	NA	NA	NA	NA	NA	NA	NA	NA	NA	NA
BRCA2	NA	NA	NA	NA	NA	NA	NA	NA	NA	NA	NA	NA	NA	NA	0.0154841	-0.0510572	0.0862796	0.650451	1	1	1	1	1	NA	NA	NA	NA	NA	NA	NA	NA	NA	NA	NA	NA	NA	NA	NA	NA	NA	NA
CASP3	NA	NA	NA	NA	NA	NA	NA	NA	NA	NA	NA	NA	NA	NA	0.0236959	-0.0420982	0.0951642	0.488128	1	1	0.72749	1	1	NA	NA	NA	NA	NA	NA	NA	NA	NA	NA	NA	NA	NA	NA	NA	NA	NA	NA
CASP9	NA	NA	NA	NA	NA	NA	NA	NA	NA	NA	NA	NA	NA	NA	0.0103629	-0.0549811	0.0783773	0.754612	1	1	1	1	1	NA	NA	NA	NA	NA	NA	NA	NA	NA	NA	NA	NA	NA	NA	NA	NA	NA	NA
CCNC	NA	NA	NA	NA	NA	NA	NA	NA	NA	NA	NA	NA	NA	NA	-0.0386057	-0.112672	0.0275442	0.267596	1	1	0.72749	1	1	NA	NA	NA	NA	NA	NA	NA	NA	NA	NA	NA	NA	NA	NA	NA	NA	NA	NA
CDKN2A	NA	NA	NA	NA	NA	NA	NA	NA	NA	NA	NA	NA	NA	NA	-0.030918	-0.102754	0.0341796	0.364505	1	1	0.731153	1	1	NA	NA	NA	NA	NA	0.00262202	0.0142247	0.853756	1	0.884418	0.351101	1	1	-0.00384181	0.0150097	NA	NA	NA
CDKN2C	NA	NA	NA	NA	NA	NA	NA	NA	NA	NA	NA	NA	NA	NA	-0.0157688	-0.107723	0.0774714	0.729561	1	1	1	1	1	NA	NA	NA	NA	NA	NA	NA	NA	NA	NA	NA	NA	NA	NA	NA	NA	NA	NA
CPEB3	NA	NA	NA	NA	NA	NA	NA	NA	NA	NA	NA	NA	NA	NA	0.00184534	-0.0825307	0.0911296	0.965772	1	1	1	1	1	NA	NA	NA	NA	NA	NA	NA	NA	NA	NA	NA	NA	NA	NA	NA	NA	NA	NA
DCC	NA	NA	NA	NA	NA	NA	NA	NA	NA	NA	NA	NA	NA	NA	-0.015705	-0.0909973	0.0582354	0.670677	1	1	1	1	1	NA	NA	NA	NA	NA	NA	NA	NA	NA	NA	NA	NA	NA	NA	NA	NA	NA	NA
FANCA	NA	NA	NA	NA	NA	NA	NA	NA	NA	NA	NA	NA	NA	NA	0.0680197	-0.0177617	0.172573	0.151591	1	1	0.396283	1	1	NA	NA	NA	NA	NA	NA	NA	NA	NA	NA	NA	NA	NA	NA	NA	NA	NA	NA
FANCC	NA	NA	NA	NA	NA	NA	NA	NA	NA	NA	NA	NA	NA	NA	-0.00162791	-0.0678659	0.0647266	0.960584	1	1	1	1	1	NA	NA	NA	NA	NA	0.0424727	0.0954557	0.656359	1	0.884418	NA	NA	NA	0.0265717	0.0984555	NA	NA	NA
FANCD2	NA	NA	NA	NA	NA	NA	NA	NA	NA	NA	NA	NA	NA	NA	-0.00914053	-0.0797131	0.0609553	0.793322	1	1	1	1	1	NA	NA	NA	NA	NA	NA	NA	NA	NA	NA	NA	NA	NA	NA	NA	NA	NA	NA
FBXO11	NA	NA	NA	NA	NA	NA	NA	NA	NA	NA	NA	NA	NA	NA	1.37047e-17	NA	NA	1	1	1	NA	NA	NA	NA	NA	NA	NA	NA	NA	NA	NA	NA	NA	NA	NA	NA	NA	NA	NA	NA	NA
FBXW7	NA	NA	NA	NA	NA	NA	NA	NA	NA	NA	NA	NA	NA	NA	0.0355741	-0.0329123	0.112636	0.327329	1	1	0.719692	1	1	NA	NA	NA	NA	NA	-0.10012	0.0742878	0.177745	1	0.718499	NA	NA	NA	-0.087395	0.0722782	NA	NA	NA
GPC3	NA	NA	NA	NA	NA	NA	NA	NA	NA	NA	NA	NA	NA	NA	1.37047e-17	NA	NA	1	1	1	NA	NA	NA	NA	NA	NA	NA	NA	NA	NA	NA	NA	NA	NA	NA	NA	NA	NA	NA	NA	NA
GPC5	NA	NA	NA	NA	NA	NA	NA	NA	NA	NA	NA	NA	NA	NA	0.0434302	-0.0316211	0.129965	0.281707	1	1	1	1	1	NA	NA	NA	NA	NA	NA	NA	NA	NA	NA	NA	NA	NA	NA	NA	NA	NA	NA
IGF2BP2	NA	NA	NA	NA	NA	NA	NA	NA	NA	NA	NA	NA	NA	NA	0.129584	-0.0856085	0.503376	0.338845	1	1	NA	NA	NA	NA	NA	NA	NA	NA	NA	NA	NA	NA	NA	NA	NA	NA	NA	NA	NA	NA	NA
IKZF1	NA	NA	NA	NA	NA	NA	NA	NA	NA	NA	NA	NA	NA	NA	1.37047e-17	NA	NA	1	1	1	NA	NA	NA	NA	NA	NA	NA	NA	NA	NA	NA	NA	NA	NA	NA	NA	NA	NA	NA	NA	NA
KDM6A	NA	NA	NA	NA	NA	NA	NA	NA	NA	NA	NA	NA	NA	NA	1.37047e-17	NA	NA	1	1	1	NA	NA	NA	NA	NA	NA	NA	NA	NA	NA	NA	NA	NA	NA	NA	NA	NA	NA	NA	NA	NA
LARP4B	NA	NA	NA	NA	NA	NA	NA	NA	NA	NA	NA	NA	NA	NA	0.00166721	-0.110425	0.124883	0.976994	1	1	NA	NA	NA	NA	NA	NA	NA	NA	NA	NA	NA	NA	NA	NA	NA	NA	NA	NA	NA	NA	NA
LATS2	NA	NA	NA	NA	NA	NA	NA	NA	NA	NA	NA	NA	NA	NA	0.0201903	-0.0463676	0.0919682	0.557706	1	1	1	1	1	NA	NA	NA	NA	NA	0.0671473	0.0724546	0.354056	1	0.884418	1	1	1	0.058131	0.0904719	NA	NA	NA
LEPROTL1	NA	NA	NA	NA	NA	NA	NA	NA	NA	NA	NA	NA	NA	NA	0.0645269	-0.0050245	0.147703	0.0910975	1	1	0.489697	1	1	NA	NA	NA	NA	NA	NA	NA	NA	NA	NA	NA	NA	NA	NA	NA	NA	NA	NA
LRP1B	NA	NA	NA	NA	NA	NA	NA	NA	NA	NA	NA	NA	NA	NA	0.147687	-0.0212395	0.418538	0.159972	1	1	NA	NA	NA	NA	NA	NA	NA	NA	NA	NA	NA	NA	NA	NA	NA	NA	NA	NA	NA	NA	NA
MAP2K4	NA	NA	NA	NA	NA	NA	NA	NA	NA	NA	NA	NA	NA	NA	-0.0327239	-0.104757	0.0326218	0.337812	1	1	0.489697	1	1	NA	NA	NA	NA	NA	-0.226687	0.126944	0.0741445	1	0.718499	NA	NA	NA	-0.103304	0.133542	NA	NA	NA
MEN1	NA	NA	NA	NA	NA	NA	NA	NA	NA	NA	NA	NA	NA	NA	1.37047e-17	NA	NA	1	1	1	NA	NA	NA	NA	NA	NA	NA	NA	NA	NA	NA	NA	NA	NA	NA	NA	NA	NA	NA	NA	NA
MGMT	NA	NA	NA	NA	NA	NA	NA	NA	NA	NA	NA	NA	NA	NA	0.018555	-0.080856	0.130689	0.722803	1	1	1	1	1	NA	NA	NA	NA	NA	NA	NA	NA	NA	NA	NA	NA	NA	NA	NA	NA	NA	NA
MLH1	NA	NA	NA	NA	NA	NA	NA	NA	NA	NA	NA	NA	NA	NA	0.00776435	-0.0582212	0.0761195	0.816147	1	1	1	1	1	NA	NA	NA	NA	NA	NA	NA	NA	NA	NA	NA	NA	NA	NA	NA	NA	NA	NA
MSH2	NA	NA	NA	NA	NA	NA	NA	NA	NA	NA	NA	NA	NA	NA	1.37047e-17	NA	NA	1	1	1	NA	NA	NA	NA	NA	NA	NA	NA	NA	NA	NA	NA	NA	NA	NA	NA	NA	NA	NA	NA	NA
N4BP2	NA	NA	NA	NA	NA	NA	NA	NA	NA	NA	NA	NA	NA	NA	-0.00740893	-0.098479	0.0873134	0.871622	1	1	1	1	1	NA	NA	NA	NA	NA	NA	NA	NA	NA	NA	NA	NA	NA	NA	NA	NA	NA	NA
NF1	NA	NA	NA	NA	NA	NA	NA	NA	NA	NA	NA	NA	NA	NA	1.37047e-17	NA	NA	1	1	1	NA	NA	NA	NA	NA	NA	NA	NA	0.0294236	0.0649435	0.650502	1	0.884418	1	1	1	0.0273449	0.0672995	NA	NA	NA
NF2	NA	NA	NA	NA	NA	NA	NA	NA	NA	NA	NA	NA	NA	NA	0.0141415	-0.0763717	0.113968	0.764315	1	1	1	1	1	NA	NA	NA	NA	NA	0.162854	0.12471	0.1916	1	0.718499	NA	NA	NA	0.100659	0.112798	NA	NA	NA
PAX5	NA	NA	NA	NA	NA	NA	NA	NA	NA	NA	NA	NA	NA	NA	-0.0435022	-0.118678	0.0225698	0.21552	1	1	0.489697	1	1	NA	NA	NA	NA	NA	0.0831973	0.106306	0.433851	1	0.884418	NA	NA	NA	0.0686279	0.106386	NA	NA	NA
PBRM1	NA	NA	NA	NA	NA	NA	NA	NA	NA	NA	NA	NA	NA	NA	-0.00644853	-0.0730539	0.059005	0.844184	1	1	0.731153	1	1	NA	NA	NA	NA	NA	-0.00631873	0.0411299	0.877903	1	0.884418	0.822786	1	1	-0.0230513	0.0429965	NA	NA	NA
PRDM1	NA	NA	NA	NA	NA	NA	NA	NA	NA	NA	NA	NA	NA	NA	-0.0386057	-0.112672	0.0275442	0.267596	1	1	0.72749	1	1	NA	NA	NA	NA	NA	NA	NA	NA	NA	NA	NA	NA	NA	NA	NA	NA	NA	NA
PTEN	NA	NA	NA	NA	NA	NA	NA	NA	NA	NA	NA	NA	NA	NA	0.00184534	-0.0825307	0.0911296	0.965772	1	1	1	1	1	NA	NA	NA	NA	NA	0.00718911	0.0494537	0.884418	1	0.884418	0.806131	1	1	0.00961555	0.0713607	NA	NA	NA
PTPRD	NA	NA	NA	NA	NA	NA	NA	NA	NA	NA	NA	NA	NA	NA	-0.0475447	-0.123863	0.0187324	0.180553	1	1	0.731153	1	1	NA	NA	NA	NA	NA	NA	NA	NA	NA	NA	NA	NA	NA	NA	NA	NA	NA	NA
RAD17	NA	NA	NA	NA	NA	NA	NA	NA	NA	NA	NA	NA	NA	NA	-0.0175641	-0.0881562	0.0503313	0.609032	1	1	0.719692	1	1	NA	NA	NA	NA	NA	NA	NA	NA	NA	NA	NA	NA	NA	NA	NA	NA	NA	NA
RB1	NA	NA	NA	NA	NA	NA	NA	NA	NA	NA	NA	NA	NA	NA	0.0298644	-0.03705	0.103944	0.395482	1	1	1	1	1	NA	NA	NA	NA	NA	-0.0240146	0.0391676	0.539795	1	0.884418	0.822786	1	1	-0.0122551	0.0534284	NA	NA	NA
RFWD3	NA	NA	NA	NA	NA	NA	NA	NA	NA	NA	NA	NA	NA	NA	0.103677	0.0044376	0.234056	0.0678959	1	1	0.177143	1	1	NA	NA	NA	NA	NA	NA	NA	NA	NA	NA	NA	NA	NA	NA	NA	NA	NA	NA
SETD1B	NA	NA	NA	NA	NA	NA	NA	NA	NA	NA	NA	NA	NA	NA	0.0558056	-0.0239884	0.150412	0.199961	1	1	0.685989	1	1	NA	NA	NA	NA	NA	NA	NA	NA	NA	NA	NA	NA	NA	NA	NA	NA	NA	NA
SMAD4	NA	NA	NA	NA	NA	NA	NA	NA	NA	NA	NA	NA	NA	NA	-0.0189096	-0.0910072	0.0504251	0.589482	1	1	1	1	1	NA	NA	NA	NA	NA	0.00761401	0.032584	0.815239	1	0.884418	1	1	1	0.000229898	0.035571	NA	NA	NA
SMARCB1	NA	NA	NA	NA	NA	NA	NA	NA	NA	NA	NA	NA	NA	NA	0.0297497	-0.0704892	0.145835	0.578401	1	1	0.594525	1	1	NA	NA	NA	NA	NA	NA	NA	NA	NA	NA	NA	NA	NA	NA	NA	NA	NA	NA
SOX21	NA	NA	NA	NA	NA	NA	NA	NA	NA	NA	NA	NA	NA	NA	0.0434302	-0.0316211	0.129965	0.281707	1	1	1	1	1	NA	NA	NA	NA	NA	NA	NA	NA	NA	NA	NA	NA	NA	NA	NA	NA	NA	NA
STK11	NA	NA	NA	NA	NA	NA	NA	NA	NA	NA	NA	NA	NA	NA	-0.0553657	-0.147652	0.0246383	0.19042	1	1	0.396283	1	1	NA	NA	NA	NA	NA	NA	NA	NA	NA	NA	NA	NA	NA	NA	NA	NA	NA	NA
SUFU	NA	NA	NA	NA	NA	NA	NA	NA	NA	NA	NA	NA	NA	NA	0.0208986	-0.0698912	0.122699	0.661736	1	1	1	1	1	NA	NA	NA	NA	NA	NA	NA	NA	NA	NA	NA	NA	NA	NA	NA	NA	NA	NA
TNFAIP3	NA	NA	NA	NA	NA	NA	NA	NA	NA	NA	NA	NA	NA	NA	0.0118748	-0.0531168	0.0796242	0.718947	1	1	0.731153	1	1	NA	NA	NA	NA	NA	NA	NA	NA	NA	NA	NA	NA	NA	NA	NA	NA	NA	NA
TSC1	NA	NA	NA	NA	NA	NA	NA	NA	NA	NA	NA	NA	NA	NA	-0.0170697	-0.0925815	0.0567512	0.644118	1	1	1	1	1	NA	NA	NA	NA	NA	0.0172059	0.0882339	0.845391	1	0.884418	NA	NA	NA	2.98212	1075.83	NA	NA	NA
TSC2	NA	NA	NA	NA	NA	NA	NA	NA	NA	NA	NA	NA	NA	NA	0.0148481	-0.119751	0.172545	0.834921	1	1	NA	NA	NA	NA	NA	NA	NA	NA	NA	NA	NA	NA	NA	NA	NA	NA	NA	NA	NA	NA	NA
USP44	NA	NA	NA	NA	NA	NA	NA	NA	NA	NA	NA	NA	NA	NA	0.0426308	-0.0299608	0.125968	0.273637	1	1	0.70663	1	1	NA	NA	NA	NA	NA	NA	NA	NA	NA	NA	NA	NA	NA	NA	NA	NA	NA	NA
VHL	NA	NA	NA	NA	NA	NA	NA	NA	NA	NA	NA	NA	NA	NA	-0.00914053	-0.0797131	0.0609553	0.793322	1	1	1	1	1	NA	NA	NA	NA	NA	NA	NA	NA	NA	NA	NA	NA	NA	NA	NA	NA	NA	NA
WT1	NA	NA	NA	NA	NA	NA	NA	NA	NA	NA	NA	NA	NA	NA	-0.0928804	-0.256135	0.0413956	0.189944	1	1	NA	NA	NA	NA	NA	NA	NA	NA	NA	NA	NA	NA	NA	NA	NA	NA	NA	NA	NA	NA	NA

## Sheet: BreastCarcinoma
#Supplementary Table 5: Copy number loss driver results with univariate and multivariate coefficient estimates, p-values and q-values
	TCGA-WXS														PCAWG-WGS														GENIE-MSK-IMPACT
gene	tcga.age.uni.lr.coef	tcga.age.uni.lr.95low	tcga.age.uni.lr.95high	tcga.age.uni.p	tcga.age.uni.p.bonferroni	tcga.age.uni.q	tcga.chisq.loss.p	tcga.chisq.loss.fdr	tcga.chisq.loss.bonferroni	tcga.age.mv.lr.coef	tcga.age.mv.err	tcga.age.mv.p	tcga.age.mv.p.bonferroni	tcga.age.mv.q	pcawg.age.uni.lr.coef	pcawg.age.uni.lr.95low	pcawg.age.uni.lr.95high	pcawg.age.uni.p	pcawg.age.uni.p.bonferroni	pcawg.age.uni.q	pcawg.chisq.loss.p	pcawg.chisq.loss.fdr	pcawg.chisq.loss.bonferroni	pcawg.age.mv.lr.coef	pcawg.age.mv.err	pcawg.age.mv.p	pcawg.age.mv.p.bonferroni	pcawg.age.mv.q	GENIE.age.uni.lr.coef	GENIE.age.uni.lr.err	GENIE.age.uni.p	GENIE.age.uni.p.bonferroni	GENIE.age.uni.q	GENIE.chisq.loss.p	GENIE.chisq.loss.fdr	GENIE.chisq.loss.bonferroni	GENIE.age.mv.lr.coef	GENIE.age.mv.err	GENIE.age.mv.p	GENIE.age.mv.p.bonferroni	GENIE.age.mv.q
AMER1	-0.00204346	-0.014715	0.0105446	0.750905	1	0.884274	1	1	1	NA	NA	NA	NA	NA	-1.041e-15	NA	NA	1	1	1	NA	NA	NA	NA	NA	NA	NA	NA	0.0673543	0.0516522	0.192235	1	0.814053	0.85849	1	1	0.0648589	0.0519354	NA	NA	NA
APC	-0.0168825	-0.0275986	-0.00631482	0.00185839	0.113362	0.0142863	0.000695994	0.00845135	0.0591595	-0.00659404	0.00740972	0.373511	1	0.373511	0.00530081	-0.0158506	0.0265479	0.622649	1	0.999515	0.948788	1	1	NA	NA	NA	NA	NA	-0.127715	0.0743578	0.0858756	1	0.72787	0.571634	1	1	-0.259175	0.167477	NA	NA	NA
APOBEC3B	-0.00198345	-0.0110701	0.00708653	0.668259	1	0.867315	0.147891	0.370621	1	NA	NA	NA	NA	NA	-0.0173017	-0.0406295	0.00520266	0.137229	1	0.662471	0.633527	1	1	NA	NA	NA	NA	NA	NA	NA	NA	NA	NA	NA	NA	NA	NA	NA	NA	NA	NA
ARHGEF10	-0.000686987	-0.00972101	0.0083441	0.881412	1	0.884274	0.832853	0.919384	1	NA	NA	NA	NA	NA	0.0144654	-0.00677712	0.0362631	0.185899	1	0.667051	0.206528	0.927639	1	NA	NA	NA	NA	NA	NA	NA	NA	NA	NA	NA	NA	NA	NA	NA	NA	NA	NA
ARHGEF10L	0.0104774	0.00131889	0.0196907	0.0252741	1	0.0963574	0.00915696	0.0598724	0.778342	0.0141658	0.00549505	0.00993945	0.159031	0.0354866	0.0205304	-0.00100865	0.0426429	0.0640975	1	0.662471	0.0606039	0.846243	1	NA	NA	NA	NA	NA	NA	NA	NA	NA	NA	NA	NA	NA	NA	NA	NA	NA	NA
ARID1A	0.0134148	0.00422398	0.0226778	0.00434898	0.265288	0.0241171	0.00429502	0.0365077	0.365077	0.0139024	0.0054986	0.01146	0.18336	0.0354866	0.00403535	-0.0175683	0.0256371	0.71312	1	1	0.513462	1	1	NA	NA	NA	NA	NA	-0.00537006	0.0370556	0.884775	1	0.973253	0.502879	1	1	-0.0177663	0.038294	NA	NA	NA
ATM	-0.00760071	-0.0166861	0.00143849	0.099954	1	0.298036	0.78241	0.875064	1	NA	NA	NA	NA	NA	0.00465321	-0.0163107	0.0257384	0.663167	1	1	1	1	1	NA	NA	NA	NA	NA	0.0111371	0.0587481	0.849644	1	0.966836	1	1	1	0.0143512	0.0697279	NA	NA	NA
AXIN1	-0.00759793	-0.024007	0.0085936	0.360251	1	0.646334	0.164764	0.389027	1	NA	NA	NA	NA	NA	0.0179121	-0.00939834	0.045512	0.19818	1	0.67161	0.116571	0.927639	1	NA	NA	NA	NA	NA	0.0145957	0.0588592	0.804153	1	0.966836	1	1	1	0.0118967	0.0587638	NA	NA	NA
BAZ1A	-0.00335313	-0.0143161	0.00754611	0.547339	1	0.764344	0.326589	0.495715	1	NA	NA	NA	NA	NA	0.00747044	-0.0145173	0.0295358	0.504361	1	0.961437	0.525059	1	1	NA	NA	NA	NA	NA	NA	NA	NA	NA	NA	NA	NA	NA	NA	NA	NA	NA	NA
BIRC3	-0.00552736	-0.0146442	0.00355153	0.233393	1	0.446388	1	1	1	NA	NA	NA	NA	NA	0.00808123	-0.0130203	0.0293758	0.453099	1	0.961437	0.696748	1	1	NA	NA	NA	NA	NA	-0.0350569	0.0487368	0.47195	1	0.881654	1	1	1	-0.0432614	0.0501529	NA	NA	NA
BRCA1	-0.0164393	-0.0261741	-0.00682424	0.000859494	0.0524291	0.00873819	0.000122579	0.00208384	0.0104192	-0.014226	0.00600019	0.0177433	0.283893	0.0354866	-0.00616871	-0.0278225	0.0151686	0.572215	1	0.994518	0.809466	1	1	NA	NA	NA	NA	NA	-0.000904323	0.0414243	0.982583	1	0.982583	0.478284	1	1	0.0106534	0.044787	NA	NA	NA
BRCA2	-0.00132418	-0.010495	0.00783022	0.776818	1	0.884274	0.430953	0.590823	1	NA	NA	NA	NA	NA	0.0145956	-0.00642517	0.0361149	0.1769	1	0.667051	0.175149	0.927639	1	NA	NA	NA	NA	NA	-0.0198469	0.0416427	0.633647	1	0.909146	1	1	1	-0.0287383	0.0452454	NA	NA	NA
CASP3	-0.00090049	-0.0105907	0.00876394	0.855173	1	0.884274	0.295516	0.495715	1	NA	NA	NA	NA	NA	-0.000687211	-0.0221119	0.0206102	0.949515	1	1	1	1	1	NA	NA	NA	NA	NA	NA	NA	NA	NA	NA	NA	NA	NA	NA	NA	NA	NA	NA
CASP9	0.00901074	-0.000150956	0.0182181	0.0543155	1	0.184069	0.00908944	0.0598724	0.772602	NA	NA	NA	NA	NA	0.00863225	-0.012702	0.0301439	0.427742	1	0.961437	0.332322	0.959316	1	NA	NA	NA	NA	NA	NA	NA	NA	NA	NA	NA	NA	NA	NA	NA	NA	NA	NA
CCNC	-0.0132799	-0.0230448	-0.00361721	0.00732706	0.446951	0.0353278	0.0199182	0.0846522	1	-0.0156852	0.00576338	0.00649822	0.103971	0.0346572	-0.00164193	-0.0241215	0.0205716	0.884991	1	1	0.638474	1	1	NA	NA	NA	NA	NA	NA	NA	NA	NA	NA	NA	NA	NA	NA	NA	NA	NA	NA
CDKN2A	0.00167715	-0.00787297	0.0112199	0.730395	1	0.884274	0.302544	0.495715	1	NA	NA	NA	NA	NA	0.00996469	-0.0114146	0.0315607	0.361381	1	0.918509	0.263404	0.927639	1	NA	NA	NA	NA	NA	0.0127674	0.0115748	0.270011	1	0.834993	0.842153	1	1	0.0179421	0.0118582	NA	NA	NA
CDKN2C	0.0219902	0.0119006	0.0321978	2.13434e-05	0.00130195	0.00111709	5.4653e-05	0.0015485	0.00464551	0.0240452	0.00601739	6.44329e-05	0.00103093	0.00103093	0.0243323	-0.00180333	0.0510892	0.069681	1	0.662471	0.0578769	0.846243	1	NA	NA	NA	NA	NA	0.18475	0.119411	0.12182	1	0.80401	NA	NA	NA	0.230332	0.1607	NA	NA	NA
CPEB3	-0.0077054	-0.0177316	0.00224621	0.130246	1	0.30951	0.157227	0.381837	1	NA	NA	NA	NA	NA	-0.0024463	-0.0253961	0.0201709	0.832577	1	1	0.852905	1	1	NA	NA	NA	NA	NA	NA	NA	NA	NA	NA	NA	NA	NA	NA	NA	NA	NA	NA
DCC	0.00709001	-0.00249717	0.0167028	0.147436	1	0.3212	0.476942	0.621695	1	NA	NA	NA	NA	NA	-0.00669238	-0.0293827	0.0155528	0.557628	1	0.994518	1	1	1	NA	NA	NA	NA	NA	NA	NA	NA	NA	NA	NA	NA	NA	NA	NA	NA	NA	NA
FANCA	0.0189211	0.00935936	0.0286153	0.000115863	0.00706763	0.00232932	0.0035774	0.0337866	0.304079	0.0148116	0.00607117	0.0147014	0.235222	0.0354866	0.0018301	-0.0191395	0.0228411	0.86377	1	1	1	1	1	NA	NA	NA	NA	NA	0.0601622	0.0441467	0.172952	1	0.814053	0.478284	1	1	0.0553216	0.0427861	NA	NA	NA
FANCC	-0.00398671	-0.0140536	0.00602812	0.436076	1	0.700016	0.339254	0.505906	1	NA	NA	NA	NA	NA	-0.00344057	-0.0257028	0.0185187	0.759374	1	1	1	1	1	NA	NA	NA	NA	NA	-0.00262564	0.0827803	0.974697	1	0.982583	NA	NA	NA	-0.0255564	0.0941486	NA	NA	NA
FANCD2	-0.0112178	-0.0238089	0.00121875	0.078619	1	0.252408	0.259555	0.479613	1	NA	NA	NA	NA	NA	0.00415681	-0.0210205	0.0290866	0.743728	1	1	1	1	1	NA	NA	NA	NA	NA	NA	NA	NA	NA	NA	NA	NA	NA	NA	NA	NA	NA	NA
FBXO11	0.00419765	-0.00863658	0.0169977	0.520496	1	0.764344	0.322283	0.495715	1	NA	NA	NA	NA	NA	-0.0303216	-0.072776	0.00814131	0.137884	1	0.662471	0.241432	0.927639	1	NA	NA	NA	NA	NA	NA	NA	NA	NA	NA	NA	NA	NA	NA	NA	NA	NA	NA
FBXW7	0.00115663	-0.00866395	0.010962	0.817159	1	0.884274	0.286977	0.495715	1	NA	NA	NA	NA	NA	-0.006362	-0.0279696	0.01493	0.559405	1	0.994518	0.932564	1	1	NA	NA	NA	NA	NA	-0.0374393	0.0488786	0.443698	1	0.881654	0.325431	1	1	-0.0365484	0.0485286	NA	NA	NA
GPC3	0.00136771	-0.0106806	0.0133696	0.823417	1	0.884274	0.967077	1	1	NA	NA	NA	NA	NA	-1.041e-15	NA	NA	1	1	1	NA	NA	NA	NA	NA	NA	NA	NA	NA	NA	NA	NA	NA	NA	NA	NA	NA	NA	NA	NA	NA
GPC5	0.00773906	-0.00154271	0.0170558	0.102602	1	0.298036	0.25582	0.479613	1	NA	NA	NA	NA	NA	0.0177981	-0.00347799	0.0395761	0.103691	1	0.662471	0.0835796	0.846243	1	NA	NA	NA	NA	NA	NA	NA	NA	NA	NA	NA	NA	NA	NA	NA	NA	NA	NA
IGF2BP2	0.00135001	-0.0169367	0.0194835	0.884274	1	0.884274	1	1	1	NA	NA	NA	NA	NA	0.000763905	-0.0410703	0.0409284	0.97052	1	1	0.303721	0.957618	1	NA	NA	NA	NA	NA	NA	NA	NA	NA	NA	NA	NA	NA	NA	NA	NA	NA	NA
IKZF1	-0.00540619	-0.0209424	0.00995752	0.492248	1	0.750679	0.859088	0.936186	1	NA	NA	NA	NA	NA	-0.00133687	-0.0324132	0.0288352	0.931325	1	1	1	1	1	NA	NA	NA	NA	NA	-0.0495982	0.0497579	0.318866	1	0.834993	1	1	1	-0.0618088	0.0523647	NA	NA	NA
KDM6A	-0.0131811	-0.0251442	-0.00137228	0.0295841	1	0.106155	0.145061	0.370621	1	NA	NA	NA	NA	NA	-1.041e-15	NA	NA	1	1	1	NA	NA	NA	NA	NA	NA	NA	NA	0.0847189	0.0464248	0.0680219	1	0.72787	0.478284	1	1	0.0740865	0.0470323	NA	NA	NA
LARP4B	0.00542946	-0.00811877	0.0189454	0.431107	1	0.700016	0.443478	0.598343	1	NA	NA	NA	NA	NA	0.0126366	-0.0243497	0.0492735	0.496704	1	0.961437	1	1	1	NA	NA	NA	NA	NA	NA	NA	NA	NA	NA	NA	NA	NA	NA	NA	NA	NA	NA
LATS2	0.000789311	-0.00840647	0.00998031	0.866267	1	0.884274	0.72	0.827027	1	NA	NA	NA	NA	NA	0.0153603	-0.00565547	0.0368474	0.154911	1	0.662471	0.244443	0.927639	1	NA	NA	NA	NA	NA	0.0622049	0.0362216	0.0859164	1	0.72787	0.137445	1	1	0.0635241	0.0378647	NA	NA	NA
LEPROTL1	-0.00110669	-0.010141	0.00792074	0.810049	1	0.884274	0.737267	0.835569	1	NA	NA	NA	NA	NA	0.0167914	-0.00431002	0.0384765	0.12245	1	0.662471	0.284627	0.957618	1	NA	NA	NA	NA	NA	NA	NA	NA	NA	NA	NA	NA	NA	NA	NA	NA	NA	NA
LRP1B	-0.00657751	-0.017041	0.00380975	0.21586	1	0.438916	0.0664826	0.226041	1	NA	NA	NA	NA	NA	-0.0180211	-0.042305	0.00531416	0.136169	1	0.662471	0.307383	0.957618	1	NA	NA	NA	NA	NA	NA	NA	NA	NA	NA	NA	NA	NA	NA	NA	NA	NA	NA
MAP2K4	-0.0126431	-0.0219552	-0.00339689	0.00752888	0.459262	0.0353278	0.0124408	0.0660916	1	-0.00815872	0.00558755	0.144246	1	0.161798	0.00486288	-0.0177706	0.0279171	0.675135	1	1	0.852905	1	1	NA	NA	NA	NA	NA	0.0149869	0.0128346	0.242932	1	0.834993	0.709978	1	1	0.0152891	0.0130412	NA	NA	NA
MEN1	0.00144713	-0.00937049	0.0122365	0.79273	1	0.884274	0.527206	0.649457	1	NA	NA	NA	NA	NA	0.000734598	-0.0250562	0.0260999	0.954867	1	1	1	1	1	NA	NA	NA	NA	NA	0.0313919	0.0299253	0.294174	1	0.834993	0.517217	1	1	0.0375721	0.0314395	NA	NA	NA
MGMT	-0.00166859	-0.0117025	0.00832859	0.743822	1	0.884274	0.629667	0.753826	1	NA	NA	NA	NA	NA	-0.00338457	-0.0263732	0.0192373	0.770136	1	1	0.891845	1	1	NA	NA	NA	NA	NA	NA	NA	NA	NA	NA	NA	NA	NA	NA	NA	NA	NA	NA
MLH1	-0.0127401	-0.0235014	-0.00210157	0.0195078	1	0.0849982	0.11279	0.31957	1	-0.00918861	0.00640945	0.151686	1	0.161798	-0.00853176	-0.0307604	0.0132441	0.445323	1	0.961437	0.456751	1	1	NA	NA	NA	NA	NA	-0.0232867	0.0834111	0.780107	1	0.966836	NA	NA	NA	-0.0175933	0.132183	NA	NA	NA
MSH2	0.00513621	-0.00769068	0.017937	0.431598	1	0.700016	0.322283	0.495715	1	NA	NA	NA	NA	NA	-0.0227454	-0.0605568	0.0122472	0.216686	1	0.695676	0.192447	0.927639	1	NA	NA	NA	NA	NA	NA	NA	NA	NA	NA	NA	NA	NA	NA	NA	NA	NA	NA
N4BP2	-0.00478555	-0.0146649	0.00504035	0.34072	1	0.629817	0.0539775	0.199482	1	NA	NA	NA	NA	NA	-0.00320663	-0.0249956	0.0183355	0.770816	1	1	0.513462	1	1	NA	NA	NA	NA	NA	NA	NA	NA	NA	NA	NA	NA	NA	NA	NA	NA	NA	NA
NF1	-0.0154834	-0.0254213	-0.00566525	0.00210782	0.128577	0.0142863	0.000187161	0.00265144	0.0159087	-0.0147169	0.00614659	0.0166509	0.266414	0.0354866	-0.0110827	-0.0326642	0.0100626	0.307297	1	0.892624	0.834578	1	1	NA	NA	NA	NA	NA	-0.00205796	0.0239626	0.93156	1	0.982583	0.516692	1	1	-0.00108382	0.0241239	NA	NA	NA
NF2	-0.00262292	-0.0117307	0.00646355	0.571712	1	0.774988	0.306739	0.495715	1	NA	NA	NA	NA	NA	-0.00859734	-0.0320995	0.0143235	0.46584	1	0.961437	1	1	1	NA	NA	NA	NA	NA	-0.0520193	0.0864844	0.547515	1	0.881654	NA	NA	NA	-0.0536666	0.0850999	NA	NA	NA
PAX5	0.00311855	-0.00715414	0.0133819	0.55133	1	0.764344	0.688592	0.801785	1	NA	NA	NA	NA	NA	0.0159414	-0.00637289	0.0386133	0.162903	1	0.662471	0.208068	0.927639	1	NA	NA	NA	NA	NA	-0.00720988	0.0338472	0.831317	1	0.966836	0.873924	1	1	-0.00819113	0.0337368	NA	NA	NA
PBRM1	-0.0176166	-0.0275863	-0.00778004	0.000484237	0.0295385	0.00590769	0.0154359	0.0728918	1	-0.0138985	0.00602093	0.0209791	0.335666	0.0372962	-0.00555261	-0.0266715	0.0153746	0.603232	1	0.994518	0.87434	1	1	NA	NA	NA	NA	NA	-0.0520523	0.0611818	0.394891	1	0.881654	0.571634	1	1	-0.06393	0.073013	NA	NA	NA
PRDM1	-0.0115025	-0.021395	-0.00170479	0.0219208	1	0.0891447	0.0412993	0.159566	1	-0.0130475	0.00581047	0.0247349	0.395759	0.037975	-0.00804712	-0.0310225	0.0144139	0.485598	1	0.961437	0.643005	1	1	NA	NA	NA	NA	NA	-0.00882956	0.0262541	0.736636	1	0.966836	0.528717	1	1	-0.00157321	0.0272128	NA	NA	NA
PTEN	-0.00774447	-0.0176443	0.00208328	0.123542	1	0.30951	0.0971496	0.294918	1	NA	NA	NA	NA	NA	-0.00109984	-0.0234626	0.0210245	0.922459	1	1	1	1	1	NA	NA	NA	NA	NA	-0.0134384	0.0137652	0.328937	1	0.834993	0.711905	1	1	-0.0114622	0.0142991	NA	NA	NA
PTPRD	0.000892362	-0.00880914	0.010579	0.856711	1	0.884274	0.473917	0.621695	1	NA	NA	NA	NA	NA	0.0178214	-0.00409285	0.0401841	0.113031	1	0.662471	0.427374	1	1	NA	NA	NA	NA	NA	0.0160501	0.0264062	0.543311	1	0.881654	1	1	1	0.0184543	0.0268533	NA	NA	NA
RAD17	-0.0221022	-0.0326942	-0.0116876	3.6626e-05	0.00223418	0.00111709	2.69889e-05	0.00114703	0.00229405	-0.0145343	0.00741274	0.0499116	0.798586	0.0665488	0.00381651	-0.0172317	0.0249353	0.721662	1	1	0.732088	1	1	NA	NA	NA	NA	NA	NA	NA	NA	NA	NA	NA	NA	NA	NA	NA	NA	NA	NA
RB1	-0.0033407	-0.0124092	0.00570471	0.469384	1	0.734164	0.187529	0.417373	1	NA	NA	NA	NA	NA	0.0115607	-0.0100042	0.0336468	0.297186	1	0.892624	0.185138	0.927639	1	NA	NA	NA	NA	NA	-0.0271729	0.0159388	0.0882266	1	0.72787	0.119641	1	1	-0.0323	0.0164858	NA	NA	NA
RFWD3	0.0141009	0.00472269	0.0235779	0.00334893	0.204285	0.0204285	0.0336945	0.136382	1	0.0131598	0.00591559	0.0261078	0.417725	0.037975	-0.000160445	-0.0211979	0.0209196	0.988037	1	1	0.683678	1	1	NA	NA	NA	NA	NA	NA	NA	NA	NA	NA	NA	NA	NA	NA	NA	NA	NA	NA
SETD1B	-0.00362806	-0.0149984	0.00766945	0.530021	1	0.764344	0.184741	0.417373	1	NA	NA	NA	NA	NA	-0.0190579	-0.0427498	0.00372095	0.106393	1	0.662471	0.148044	0.927639	1	NA	NA	NA	NA	NA	NA	NA	NA	NA	NA	NA	NA	NA	NA	NA	NA	NA	NA
SMAD4	0.00580792	-0.00375891	0.0153927	0.234171	1	0.446388	0.518468	0.648085	1	NA	NA	NA	NA	NA	-0.00590702	-0.028363	0.0161508	0.601367	1	0.994518	1	1	1	NA	NA	NA	NA	NA	0.0329939	0.0255935	0.197346	1	0.814053	0.342138	1	1	0.0253065	0.0259248	NA	NA	NA
SMARCB1	-0.0023916	-0.0115379	0.00673303	0.607609	1	0.805742	0.224749	0.454848	1	NA	NA	NA	NA	NA	-0.0113904	-0.0350595	0.0115935	0.336347	1	0.918509	0.843014	1	1	NA	NA	NA	NA	NA	0.0467322	0.0862103	0.587769	1	0.881654	NA	NA	NA	0.0331445	0.0907928	NA	NA	NA
SOX21	0.00741426	-0.00190125	0.016762	0.119131	1	0.30951	0.254607	0.479613	1	NA	NA	NA	NA	NA	0.0218863	0.000314787	0.0440786	0.0489838	1	0.662471	0.0292226	0.846243	1	NA	NA	NA	NA	NA	NA	NA	NA	NA	NA	NA	NA	NA	NA	NA	NA	NA	NA
STK11	-0.0153319	-0.0250892	-0.00568845	0.00193375	0.117959	0.0142863	0.00835927	0.0598724	0.710538	-0.0104993	0.00597179	0.0787218	1	0.0968884	0.0189969	-0.00230287	0.0408392	0.0830459	1	0.662471	0.25901	0.927639	1	NA	NA	NA	NA	NA	0.0251075	0.0419936	0.549914	1	0.881654	0.478284	1	1	0.0277548	0.0408813	NA	NA	NA
SUFU	-0.00664494	-0.0166374	0.0032803	0.190596	1	0.400909	0.201321	0.417373	1	NA	NA	NA	NA	NA	0.00945076	-0.0128758	0.0318996	0.405914	1	0.961437	1	1	1	NA	NA	NA	NA	NA	0.0321699	0.0845332	0.70353	1	0.966836	NA	NA	NA	0.02944	0.0845677	NA	NA	NA
TNFAIP3	-0.0197134	-0.0300027	-0.00957846	0.000152742	0.00931729	0.00232932	0.0184391	0.0824905	1	-0.022641	0.0060895	0.00020077	0.00321233	0.00160616	0.00311071	-0.0204475	0.0264834	0.794039	1	1	0.65992	1	1	NA	NA	NA	NA	NA	0.0274528	0.0485872	0.572059	1	0.881654	0.85849	1	1	0.0352733	0.0506255	NA	NA	NA
TSC1	-0.000845823	-0.0110524	0.00932641	0.870651	1	0.884274	0.483919	0.621695	1	NA	NA	NA	NA	NA	0.00488235	-0.0173209	0.0270584	0.664904	1	1	0.752037	1	1	NA	NA	NA	NA	NA	NA	NA	NA	NA	NA	NA	NA	NA	NA	NA	NA	NA	NA
TSC2	-0.01293	-0.0299225	0.00376946	0.131922	1	0.30951	0.0780726	0.245784	1	NA	NA	NA	NA	NA	0.0197237	-0.00791436	0.0477374	0.162046	1	0.662471	0.0750865	0.846243	1	NA	NA	NA	NA	NA	NA	NA	NA	NA	NA	NA	NA	NA	NA	NA	NA	NA	NA
USP44	-0.00548705	-0.0177618	0.00668427	0.378435	1	0.659558	0.12905	0.353847	1	NA	NA	NA	NA	NA	-0.0113144	-0.0357415	0.0123572	0.354199	1	0.918509	0.463481	1	1	NA	NA	NA	NA	NA	NA	NA	NA	NA	NA	NA	NA	NA	NA	NA	NA	NA	NA
VHL	-0.00991888	-0.0225731	0.00258934	0.121912	1	0.30951	0.376483	0.541905	1	NA	NA	NA	NA	NA	0.00239569	-0.0230795	0.0275334	0.852019	1	1	1	1	1	NA	NA	NA	NA	NA	NA	NA	NA	NA	NA	NA	NA	NA	NA	NA	NA	NA	NA
WT1	0.00890324	-0.0030996	0.0209194	0.145818	1	0.3212	0.490042	0.621695	1	NA	NA	NA	NA	NA	0.0385858	0.0135168	0.0649273	0.0030935	0.188704	0.188704	0.0462127	0.846243	1	NA	NA	NA	NA	NA	0.0467322	0.0862103	0.587769	1	0.881654	NA	NA	NA	0.0440379	0.0863927	NA	NA	NA

## Sheet: CervicalCancer
#Supplementary Table 5: Copy number loss driver results with univariate and multivariate coefficient estimates, p-values and q-values
	TCGA-WXS														PCAWG-WGS														GENIE-MSK-IMPACT
gene	tcga.age.uni.lr.coef	tcga.age.uni.lr.95low	tcga.age.uni.lr.95high	tcga.age.uni.p	tcga.age.uni.p.bonferroni	tcga.age.uni.q	tcga.chisq.loss.p	tcga.chisq.loss.fdr	tcga.chisq.loss.bonferroni	tcga.age.mv.lr.coef	tcga.age.mv.err	tcga.age.mv.p	tcga.age.mv.p.bonferroni	tcga.age.mv.q	pcawg.age.uni.lr.coef	pcawg.age.uni.lr.95low	pcawg.age.uni.lr.95high	pcawg.age.uni.p	pcawg.age.uni.p.bonferroni	pcawg.age.uni.q	pcawg.chisq.loss.p	pcawg.chisq.loss.fdr	pcawg.chisq.loss.bonferroni	pcawg.age.mv.lr.coef	pcawg.age.mv.err	pcawg.age.mv.p	pcawg.age.mv.p.bonferroni	pcawg.age.mv.q	GENIE.age.uni.lr.coef	GENIE.age.uni.lr.err	GENIE.age.uni.p	GENIE.age.uni.p.bonferroni	GENIE.age.uni.q	GENIE.chisq.loss.p	GENIE.chisq.loss.fdr	GENIE.chisq.loss.bonferroni	GENIE.age.mv.lr.coef	GENIE.age.mv.err	GENIE.age.mv.p	GENIE.age.mv.p.bonferroni	GENIE.age.mv.q
AMER1	-0.0248915	-0.0478573	-0.00317447	0.0284529	1	0.0788922	0.153738	0.481374	1	-0.032463	0.0234051	0.165441	1	0.429003	5.61701e-16	NA	NA	1	1	1	NA	NA	NA	NA	NA	NA	NA	NA	0.00901419	0.0828348	0.913344	1	0.913344	NA	NA	NA	-0.0988017	4143.75	NA	NA	NA
APC	-0.0125984	-0.0326694	0.00676772	0.208992	1	0.354126	0.36469	0.688859	1	NA	NA	NA	NA	NA	-0.0301717	-0.131875	0.061034	0.523935	1	1	1	1	1	NA	NA	NA	NA	NA	NA	NA	NA	NA	NA	NA	NA	NA	NA	NA	NA	NA	NA
APOBEC3B	0.00263815	-0.0170136	0.0219701	0.790089	1	0.929963	0.657728	1	1	NA	NA	NA	NA	NA	0.012655	-0.0929135	0.121927	0.808313	1	1	1	1	1	NA	NA	NA	NA	NA	NA	NA	NA	NA	NA	NA	NA	NA	NA	NA	NA	NA	NA
ARHGEF10	-0.0120157	-0.0299594	0.00545756	0.182223	1	0.342848	0.492504	0.890698	1	NA	NA	NA	NA	NA	0.0111894	-0.0778502	0.103192	0.80157	1	1	1	1	1	NA	NA	NA	NA	NA	NA	NA	NA	NA	NA	NA	NA	NA	NA	NA	NA	NA	NA
ARHGEF10L	0.019533	-0.00596042	0.0447925	0.129411	1	0.27566	0.194524	0.48631	1	NA	NA	NA	NA	NA	-0.0966512	-0.282589	0.0301617	0.195713	1	1	NA	NA	NA	NA	NA	NA	NA	NA	NA	NA	NA	NA	NA	NA	NA	NA	NA	NA	NA	NA	NA
ARID1A	0.0304592	0.00519743	0.0559474	0.0180174	1	0.0686913	0.0965193	0.410207	1	-0.00768877	0.0281176	0.784507	1	0.867006	0.0153802	-0.0898074	0.125403	0.768478	1	1	1	1	1	NA	NA	NA	NA	NA	NA	NA	NA	NA	NA	NA	NA	NA	NA	NA	NA	NA	NA
ATM	0.0199638	0.00308082	0.0373561	0.0220267	1	0.0745043	0.144176	0.481374	1	-0.00198594	0.019445	0.918653	1	0.918653	0.0512073	-0.0358733	0.153825	0.272187	1	1	1	1	1	NA	NA	NA	NA	NA	NA	NA	NA	NA	NA	NA	NA	NA	NA	NA	NA	NA	NA
AXIN1	0.0216207	-0.00102625	0.0442866	0.0602916	1	0.153241	0.186778	0.481374	1	NA	NA	NA	NA	NA	0.0834166	-0.0257061	0.229882	0.176019	1	1	0.57075	1	1	NA	NA	NA	NA	NA	NA	NA	NA	NA	NA	NA	NA	NA	NA	NA	NA	NA	NA
BAZ1A	0.0337829	0.00853306	0.0594026	0.00886195	0.540579	0.041583	0.0965193	0.410207	1	0.0305712	0.0326911	0.349708	1	0.631863	0.073329	-0.0673582	0.264773	0.347063	1	1	NA	NA	NA	NA	NA	NA	NA	NA	NA	NA	NA	NA	NA	NA	NA	NA	NA	NA	NA	NA	NA
BIRC3	0.0400432	0.0220101	0.0589341	2.00655e-05	0.001224	0.001224	0.0014104	0.0872014	0.119884	0.00524223	0.0195122	0.788188	1	0.867006	0.161126	0.0366457	0.363658	0.0403364	1	1	0.133614	1	1	NA	NA	NA	NA	NA	NA	NA	NA	NA	NA	NA	NA	NA	NA	NA	NA	NA	NA
BRCA1	0.0169252	-0.00834699	0.0418785	0.184296	1	0.342848	0.270609	0.621669	1	NA	NA	NA	NA	NA	-0.0119955	-0.241555	0.191534	0.899865	1	1	NA	NA	NA	NA	NA	NA	NA	NA	NA	NA	NA	NA	NA	NA	NA	NA	NA	NA	NA	NA	NA
BRCA2	0.00322734	-0.0142374	0.0205926	0.715593	1	0.929963	1	1	1	NA	NA	NA	NA	NA	-0.00696772	-0.0966698	0.0805068	0.873148	1	1	0.635256	1	1	NA	NA	NA	NA	NA	NA	NA	NA	NA	NA	NA	NA	NA	NA	NA	NA	NA	NA
CASP3	-0.00704986	-0.0245606	0.0101391	0.424387	1	0.663786	1	1	1	NA	NA	NA	NA	NA	0.0131659	-0.0732512	0.103375	0.762237	1	1	1	1	1	NA	NA	NA	NA	NA	NA	NA	NA	NA	NA	NA	NA	NA	NA	NA	NA	NA	NA
CASP9	0.019845	-0.00532277	0.0448121	0.118856	1	0.268526	0.270609	0.621669	1	NA	NA	NA	NA	NA	-0.0966512	-0.282589	0.0301617	0.195713	1	1	NA	NA	NA	NA	NA	NA	NA	NA	NA	NA	NA	NA	NA	NA	NA	NA	NA	NA	NA	NA	NA
CCNC	-0.000646142	-0.0196264	0.0179954	0.946146	1	0.946146	1	1	1	NA	NA	NA	NA	NA	-0.00210953	-0.0963871	0.0908057	0.963375	1	1	1	1	1	NA	NA	NA	NA	NA	NA	NA	NA	NA	NA	NA	NA	NA	NA	NA	NA	NA	NA
CDKN2A	0.0298897	0.00939874	0.0507877	0.00448436	0.273546	0.0248678	0.00806998	0.171487	0.685949	0.00862042	0.0223668	0.699933	1	0.855473	-0.0276029	-0.160515	0.0886739	0.644588	1	1	NA	NA	NA	NA	NA	NA	NA	NA	0.00901419	0.0828348	0.913344	1	0.913344	NA	NA	NA	-0.0988017	4143.75	NA	NA	NA
CDKN2C	0.0324001	-0.00287183	0.0675832	0.0688566	1	0.16801	0.786381	1	1	NA	NA	NA	NA	NA	0.0454107	-0.093551	0.213257	0.528541	1	1	NA	NA	NA	NA	NA	NA	NA	NA	NA	NA	NA	NA	NA	NA	NA	NA	NA	NA	NA	NA	NA
CPEB3	0.0270408	0.00887072	0.0456623	0.0038457	0.234588	0.0234588	0.0140542	0.238922	1	0.0322537	0.0230959	0.162561	1	0.429003	0.0397092	-0.0469648	0.138157	0.383008	1	1	0.635256	1	1	NA	NA	NA	NA	NA	NA	NA	NA	NA	NA	NA	NA	NA	NA	NA	NA	NA	NA
DCC	-0.00328208	-0.0220687	0.0151243	0.728563	1	0.929963	0.317592	0.642745	1	NA	NA	NA	NA	NA	-3.05894e-17	-0.0939026	0.0932182	1	1	1	1	1	1	NA	NA	NA	NA	NA	NA	NA	NA	NA	NA	NA	NA	NA	NA	NA	NA	NA	NA
FANCA	0.0155932	-0.00480143	0.0359589	0.13225	1	0.27566	0.183115	0.481374	1	NA	NA	NA	NA	NA	0.0267138	-0.0695336	0.131613	0.586517	1	1	1	1	1	NA	NA	NA	NA	NA	NA	NA	NA	NA	NA	NA	NA	NA	NA	NA	NA	NA	NA
FANCC	0.0361456	0.0149098	0.0579684	0.000952628	0.0581103	0.00943996	0.047163	0.355052	1	0.0311542	0.0240402	0.195001	1	0.429003	0.11294	-0.0900359	0.473612	0.362354	1	1	NA	NA	NA	NA	NA	NA	NA	NA	NA	NA	NA	NA	NA	NA	NA	NA	NA	NA	NA	NA	NA
FANCD2	0.00177532	-0.0155312	0.0189692	0.839655	1	0.929963	0.296722	0.625044	1	NA	NA	NA	NA	NA	0.00187454	-0.0857165	0.0900035	0.965468	1	1	1	1	1	NA	NA	NA	NA	NA	NA	NA	NA	NA	NA	NA	NA	NA	NA	NA	NA	NA	NA
FBXO11	-0.00376841	-0.0435886	0.0333045	0.84649	1	0.929963	1	1	1	NA	NA	NA	NA	NA	5.61701e-16	NA	NA	1	1	1	NA	NA	NA	NA	NA	NA	NA	NA	NA	NA	NA	NA	NA	NA	NA	NA	NA	NA	NA	NA	NA
FBXW7	-0.0111806	-0.0288381	0.00605774	0.207761	1	0.354126	0.84528	1	1	NA	NA	NA	NA	NA	0.0131659	-0.0732512	0.103375	0.762237	1	1	1	1	1	NA	NA	NA	NA	NA	NA	NA	NA	NA	NA	NA	NA	NA	NA	NA	NA	NA	NA
GPC3	-0.00236852	-0.0237063	0.0183773	0.82476	1	0.929963	0.860845	1	1	NA	NA	NA	NA	NA	5.61701e-16	NA	NA	1	1	1	NA	NA	NA	NA	NA	NA	NA	NA	NA	NA	NA	NA	NA	NA	NA	NA	NA	NA	NA	NA	NA
GPC5	0.0219611	0.00306099	0.0411166	0.0232063	1	0.0745043	0.170338	0.481374	1	0.0273007	0.0228604	0.232385	1	0.464769	0.0996206	-0.0136435	0.259932	0.130166	1	1	0.57075	1	1	NA	NA	NA	NA	NA	NA	NA	NA	NA	NA	NA	NA	NA	NA	NA	NA	NA	NA
IGF2BP2	0.0106475	-0.0644441	0.0786638	0.764765	1	0.929963	1	1	1	NA	NA	NA	NA	NA	5.61701e-16	NA	NA	1	1	1	NA	NA	NA	NA	NA	NA	NA	NA	NA	NA	NA	NA	NA	NA	NA	NA	NA	NA	NA	NA	NA
IKZF1	0.0267302	-0.00273033	0.0560413	0.0726948	1	0.170553	0.13152	0.481374	1	NA	NA	NA	NA	NA	2.4838	-226.7	NA	0.998162	1	1	NA	NA	NA	NA	NA	NA	NA	NA	NA	NA	NA	NA	NA	NA	NA	NA	NA	NA	NA	NA	NA
KDM6A	-0.0104393	-0.0306702	0.00911646	0.302094	1	0.498048	0.810632	1	1	NA	NA	NA	NA	NA	5.61701e-16	NA	NA	1	1	1	NA	NA	NA	NA	NA	NA	NA	NA	0.0645819	0.0850771	0.447793	1	0.856353	NA	NA	NA	0.077372	0.129718	NA	NA	NA
LARP4B	0.0150441	-0.00478706	0.0348701	0.13557	1	0.27566	0.0860472	0.406334	1	NA	NA	NA	NA	NA	0.00525838	-0.0844555	0.0961351	0.905766	1	1	1	1	1	NA	NA	NA	NA	NA	NA	NA	NA	NA	NA	NA	NA	NA	NA	NA	NA	NA	NA
LATS2	0.00212701	-0.0154905	0.0196029	0.811623	1	0.929963	0.935201	1	1	NA	NA	NA	NA	NA	-0.00562677	-0.0943698	0.0815004	0.896691	1	1	1	1	1	NA	NA	NA	NA	NA	NA	NA	NA	NA	NA	NA	NA	NA	NA	NA	NA	NA	NA
LEPROTL1	-0.00121986	-0.0194002	0.0166853	0.894245	1	0.929963	0.831145	1	1	NA	NA	NA	NA	NA	0.0212122	-0.0702776	0.118927	0.647552	1	1	1	1	1	NA	NA	NA	NA	NA	NA	NA	NA	NA	NA	NA	NA	NA	NA	NA	NA	NA	NA
LRP1B	-0.00881715	-0.0269341	0.00887128	0.332903	1	0.534397	0.283963	0.625044	1	NA	NA	NA	NA	NA	-0.0180837	-0.121926	0.0783019	0.711865	1	1	1	1	1	NA	NA	NA	NA	NA	NA	NA	NA	NA	NA	NA	NA	NA	NA	NA	NA	NA	NA
MAP2K4	0.0205492	0.00330687	0.0381512	0.0203991	1	0.0731968	0.0267016	0.283704	1	0.0156809	0.0204122	0.442363	1	0.648799	0.0624439	-0.0260598	0.170386	0.19552	1	1	1	1	1	NA	NA	NA	NA	NA	NA	NA	NA	NA	NA	NA	NA	NA	NA	NA	NA	NA	NA
MEN1	0.0304072	0.0102422	0.0510108	0.00333719	0.203569	0.0226188	0.109164	0.428067	1	0.016733	0.0248249	0.500285	1	0.687892	0.217366	0.0158506	0.607828	0.123496	1	1	NA	NA	NA	NA	NA	NA	NA	NA	NA	NA	NA	NA	NA	NA	NA	NA	NA	NA	NA	NA	NA
MGMT	0.0223015	0.00399879	0.0409113	0.0174896	1	0.0686913	0.0257506	0.283704	1	0.0179613	0.0225799	0.426349	1	0.648799	0.0397092	-0.0469648	0.138157	0.383008	1	1	0.635256	1	1	NA	NA	NA	NA	NA	NA	NA	NA	NA	NA	NA	NA	NA	NA	NA	NA	NA	NA
MLH1	-0.00073119	-0.0179957	0.0163722	0.933332	1	0.946146	0.35954	0.688859	1	NA	NA	NA	NA	NA	0.00187454	-0.0857165	0.0900035	0.965468	1	1	1	1	1	NA	NA	NA	NA	NA	NA	NA	NA	NA	NA	NA	NA	NA	NA	NA	NA	NA	NA
MSH2	-0.00376841	-0.0435886	0.0333045	0.84649	1	0.929963	1	1	1	NA	NA	NA	NA	NA	5.61701e-16	NA	NA	1	1	1	NA	NA	NA	NA	NA	NA	NA	NA	NA	NA	NA	NA	NA	NA	NA	NA	NA	NA	NA	NA	NA
N4BP2	-0.00424175	-0.0211632	0.0125043	0.62035	1	0.922959	0.946977	1	1	NA	NA	NA	NA	NA	0.00187454	-0.0857165	0.0900035	0.965468	1	1	1	1	1	NA	NA	NA	NA	NA	NA	NA	NA	NA	NA	NA	NA	NA	NA	NA	NA	NA	NA
NF1	0.0277023	0.00328079	0.052274	0.025906	1	0.0752509	0.0750786	0.406334	1	0.0299536	0.0336493	0.373374	1	0.631863	-0.0225259	-0.182808	0.117339	0.749072	1	1	NA	NA	NA	NA	NA	NA	NA	NA	NA	NA	NA	NA	NA	NA	NA	NA	NA	NA	NA	NA	NA
NF2	0.00330814	-0.0170848	0.023335	0.747465	1	0.929963	0.753158	1	1	NA	NA	NA	NA	NA	0.012655	-0.0929135	0.121927	0.808313	1	1	1	1	1	NA	NA	NA	NA	NA	NA	NA	NA	NA	NA	NA	NA	NA	NA	NA	NA	NA	NA
PAX5	0.0304288	0.00915618	0.0520917	0.00527768	0.321939	0.0268282	0.0315179	0.297669	1	0.00424631	0.0227418	0.851882	1	0.892447	0.0254171	-0.11572	0.180721	0.715089	1	1	NA	NA	NA	NA	NA	NA	NA	NA	NA	NA	NA	NA	NA	NA	NA	NA	NA	NA	NA	NA	NA
PBRM1	0.00470725	-0.0121407	0.0215767	0.583062	1	0.88917	0.851711	1	1	NA	NA	NA	NA	NA	-0.00823185	-0.0979162	0.0792598	0.850366	1	1	1	1	1	NA	NA	NA	NA	NA	-0.218834	0.159611	0.170361	1	0.856353	NA	NA	NA	-0.382563	0.418344	NA	NA	NA
PRDM1	-0.00120461	-0.0201289	0.0173733	0.899472	1	0.929963	0.923959	1	1	NA	NA	NA	NA	NA	-0.00210953	-0.0963871	0.0908057	0.963375	1	1	1	1	1	NA	NA	NA	NA	NA	NA	NA	NA	NA	NA	NA	NA	NA	NA	NA	NA	NA	NA
PTEN	0.0324112	0.0141311	0.0512919	0.000603244	0.0367979	0.00919947	0.0020518	0.0872014	0.174403	0.0291814	0.0225169	0.194983	1	0.429003	0.0334856	-0.0546453	0.131587	0.464174	1	1	1	1	1	NA	NA	NA	NA	NA	0.0645819	0.0850771	0.447793	1	0.856353	NA	NA	NA	0.138005	0.160349	NA	NA	NA
PTPRD	0.0231446	0.00293266	0.0435654	0.0250046	1	0.0752509	0.041114	0.349469	1	0.0104396	0.0229521	0.649223	1	0.840171	0.0292098	-0.0747346	0.143882	0.581809	1	1	1	1	1	NA	NA	NA	NA	NA	NA	NA	NA	NA	NA	NA	NA	NA	NA	NA	NA	NA	NA
RAD17	-0.00152224	-0.0211551	0.0176921	0.87751	1	0.929963	0.918387	1	1	NA	NA	NA	NA	NA	-0.0301717	-0.131875	0.061034	0.523935	1	1	1	1	1	NA	NA	NA	NA	NA	NA	NA	NA	NA	NA	NA	NA	NA	NA	NA	NA	NA	NA
RB1	0.0173939	0.000452091	0.0346561	0.0455565	1	0.120824	0.521633	0.923726	1	NA	NA	NA	NA	NA	0.0191649	-0.069258	0.113001	0.668877	1	1	1	1	1	NA	NA	NA	NA	NA	NA	NA	NA	NA	NA	NA	NA	NA	NA	NA	NA	NA	NA
RFWD3	0.01468	-0.00754979	0.0367261	0.191845	1	0.344193	0.258538	0.621669	1	NA	NA	NA	NA	NA	0.0686701	-0.0495373	0.221958	0.290751	1	1	NA	NA	NA	NA	NA	NA	NA	NA	NA	NA	NA	NA	NA	NA	NA	NA	NA	NA	NA	NA	NA
SETD1B	0.0561601	0.0260039	0.0878688	0.000336389	0.0205197	0.00683991	0.186886	0.481374	1	0.0561221	0.0423664	0.185277	1	0.429003	5.61701e-16	NA	NA	1	1	1	NA	NA	NA	NA	NA	NA	NA	NA	NA	NA	NA	NA	NA	NA	NA	NA	NA	NA	NA	NA	NA
SMAD4	-0.00274827	-0.0215854	0.0157157	0.772002	1	0.929963	0.382331	0.706481	1	NA	NA	NA	NA	NA	-3.05894e-17	-0.0939026	0.0932182	1	1	1	1	1	1	NA	NA	NA	NA	NA	0.0335978	0.0592842	0.570902	1	0.856353	0.459039	0.459039	0.459039	0.138005	0.160349	NA	NA	NA
SMARCB1	0.00176313	-0.0188209	0.0219254	0.864827	1	0.929963	0.64642	1	1	NA	NA	NA	NA	NA	0.012655	-0.0929135	0.121927	0.808313	1	1	1	1	1	NA	NA	NA	NA	NA	NA	NA	NA	NA	NA	NA	NA	NA	NA	NA	NA	NA	NA
SOX21	0.0248572	0.00577701	0.0442649	0.0110653	0.674985	0.0482132	0.166792	0.481374	1	0.0357802	0.0237545	0.132004	1	0.429003	0.0996206	-0.0136435	0.259932	0.130166	1	1	0.57075	1	1	NA	NA	NA	NA	NA	NA	NA	NA	NA	NA	NA	NA	NA	NA	NA	NA	NA	NA
STK11	-0.00410584	-0.0216581	0.0131784	0.643058	1	0.929963	0.573344	0.994577	1	NA	NA	NA	NA	NA	0.0277229	-0.0635083	0.12738	0.553544	1	1	0.617075	1	1	NA	NA	NA	NA	NA	NA	NA	NA	NA	NA	NA	NA	NA	NA	NA	NA	NA	NA
SUFU	0.029473	0.011334	0.0481362	0.00163527	0.0997517	0.012469	0.00705989	0.171487	0.60009	0.0373187	0.0229633	0.104133	1	0.429003	0.0191649	-0.069258	0.113001	0.668877	1	1	1	1	1	NA	NA	NA	NA	NA	NA	NA	NA	NA	NA	NA	NA	NA	NA	NA	NA	NA	NA
TNFAIP3	-0.00403462	-0.0225107	0.0140749	0.664528	1	0.929963	0.730986	1	1	NA	NA	NA	NA	NA	0.0191649	-0.069258	0.113001	0.668877	1	1	1	1	1	NA	NA	NA	NA	NA	NA	NA	NA	NA	NA	NA	NA	NA	NA	NA	NA	NA	NA
TSC1	0.0369222	0.0152459	0.0591995	0.000943403	0.0575476	0.00943996	0.0608963	0.369728	1	0.0431571	0.0249398	0.0835499	1	0.429003	0.11294	-0.0900359	0.473612	0.362354	1	1	NA	NA	NA	NA	NA	NA	NA	NA	NA	NA	NA	NA	NA	NA	NA	NA	NA	NA	NA	NA	NA
TSC2	0.0158345	-0.00783482	0.0392578	0.185475	1	0.342848	0.301492	0.625044	1	NA	NA	NA	NA	NA	0.0834166	-0.0257061	0.229882	0.176019	1	1	0.57075	1	1	NA	NA	NA	NA	NA	NA	NA	NA	NA	NA	NA	NA	NA	NA	NA	NA	NA	NA
USP44	0.0495892	0.0201988	0.0801141	0.00108327	0.0660797	0.00943996	0.0531036	0.355052	1	0.0591105	0.0374347	0.114329	1	0.429003	5.61701e-16	NA	NA	1	1	1	NA	NA	NA	NA	NA	NA	NA	NA	NA	NA	NA	NA	NA	NA	NA	NA	NA	NA	NA	NA	NA
VHL	0.00177532	-0.0155312	0.0189692	0.839655	1	0.929963	0.296722	0.625044	1	NA	NA	NA	NA	NA	0.00187454	-0.0857165	0.0900035	0.965468	1	1	1	1	1	NA	NA	NA	NA	NA	NA	NA	NA	NA	NA	NA	NA	NA	NA	NA	NA	NA	NA
WT1	0.0362568	0.0179535	0.0552748	0.000133193	0.00812475	0.00406237	0.0543021	0.355052	1	0.0591414	0.0227433	0.00931174	0.204858	0.204858	0.0749093	-0.0251966	0.203937	0.178317	1	1	0.292584	1	1	NA	NA	NA	NA	NA	NA	NA	NA	NA	NA	NA	NA	NA	NA	NA	NA	NA	NA

## Sheet: ChronicLymphocyticLeukemia
#Supplementary Table 5: Copy number loss driver results with univariate and multivariate coefficient estimates, p-values and q-values
	TCGA-WXS														PCAWG-WGS														GENIE-MSK-IMPACT
gene	tcga.age.uni.lr.coef	tcga.age.uni.lr.95low	tcga.age.uni.lr.95high	tcga.age.uni.p	tcga.age.uni.p.bonferroni	tcga.age.uni.q	tcga.chisq.loss.p	tcga.chisq.loss.fdr	tcga.chisq.loss.bonferroni	tcga.age.mv.lr.coef	tcga.age.mv.err	tcga.age.mv.p	tcga.age.mv.p.bonferroni	tcga.age.mv.q	pcawg.age.uni.lr.coef	pcawg.age.uni.lr.95low	pcawg.age.uni.lr.95high	pcawg.age.uni.p	pcawg.age.uni.p.bonferroni	pcawg.age.uni.q	pcawg.chisq.loss.p	pcawg.chisq.loss.fdr	pcawg.chisq.loss.bonferroni	pcawg.age.mv.lr.coef	pcawg.age.mv.err	pcawg.age.mv.p	pcawg.age.mv.p.bonferroni	pcawg.age.mv.q	GENIE.age.uni.lr.coef	GENIE.age.uni.lr.err	GENIE.age.uni.p	GENIE.age.uni.p.bonferroni	GENIE.age.uni.q	GENIE.chisq.loss.p	GENIE.chisq.loss.fdr	GENIE.chisq.loss.bonferroni	GENIE.age.mv.lr.coef	GENIE.age.mv.err	GENIE.age.mv.p	GENIE.age.mv.p.bonferroni	GENIE.age.mv.q
AMER1	NA	NA	NA	NA	NA	NA	NA	NA	NA	NA	NA	NA	NA	NA	-9.98277e-16	NA	NA	1	1	1	NA	NA	NA	NA	NA	NA	NA	NA	NA	NA	NA	NA	NA	NA	NA	NA	NA	NA	NA	NA	NA
APC	NA	NA	NA	NA	NA	NA	NA	NA	NA	NA	NA	NA	NA	NA	-9.98277e-16	NA	NA	1	1	1	NA	NA	NA	NA	NA	NA	NA	NA	NA	NA	NA	NA	NA	NA	NA	NA	NA	NA	NA	NA	NA
APOBEC3B	NA	NA	NA	NA	NA	NA	NA	NA	NA	NA	NA	NA	NA	NA	-9.98277e-16	NA	NA	1	1	1	NA	NA	NA	NA	NA	NA	NA	NA	NA	NA	NA	NA	NA	NA	NA	NA	NA	NA	NA	NA	NA
ARHGEF10	NA	NA	NA	NA	NA	NA	NA	NA	NA	NA	NA	NA	NA	NA	0.0478039	-0.0413827	0.145256	0.300925	1	1	0.577459	0.897557	1	NA	NA	NA	NA	NA	NA	NA	NA	NA	NA	NA	NA	NA	NA	NA	NA	NA	NA
ARHGEF10L	NA	NA	NA	NA	NA	NA	NA	NA	NA	NA	NA	NA	NA	NA	-9.98277e-16	NA	NA	1	1	1	NA	NA	NA	NA	NA	NA	NA	NA	NA	NA	NA	NA	NA	NA	NA	NA	NA	NA	NA	NA	NA
ARID1A	NA	NA	NA	NA	NA	NA	NA	NA	NA	NA	NA	NA	NA	NA	-9.98277e-16	NA	NA	1	1	1	NA	NA	NA	NA	NA	NA	NA	NA	NA	NA	NA	NA	NA	NA	NA	NA	NA	NA	NA	NA	NA
ATM	NA	NA	NA	NA	NA	NA	NA	NA	NA	NA	NA	NA	NA	NA	-0.0438275	-0.104874	0.0116927	0.135692	1	1	0.142075	0.897557	0.994526	NA	NA	NA	NA	NA	NA	NA	NA	NA	NA	NA	NA	NA	NA	NA	NA	NA	NA
AXIN1	NA	NA	NA	NA	NA	NA	NA	NA	NA	NA	NA	NA	NA	NA	-9.98277e-16	NA	NA	1	1	1	NA	NA	NA	NA	NA	NA	NA	NA	NA	NA	NA	NA	NA	NA	NA	NA	NA	NA	NA	NA	NA
BAZ1A	NA	NA	NA	NA	NA	NA	NA	NA	NA	NA	NA	NA	NA	NA	-9.98277e-16	NA	NA	1	1	1	NA	NA	NA	NA	NA	NA	NA	NA	NA	NA	NA	NA	NA	NA	NA	NA	NA	NA	NA	NA	NA
BIRC3	NA	NA	NA	NA	NA	NA	NA	NA	NA	NA	NA	NA	NA	NA	-0.0183335	-0.0830067	0.0428431	0.56216	1	1	0.526987	0.897557	1	NA	NA	NA	NA	NA	NA	NA	NA	NA	NA	NA	NA	NA	NA	NA	NA	NA	NA
BRCA1	NA	NA	NA	NA	NA	NA	NA	NA	NA	NA	NA	NA	NA	NA	-9.98277e-16	NA	NA	1	1	1	NA	NA	NA	NA	NA	NA	NA	NA	NA	NA	NA	NA	NA	NA	NA	NA	NA	NA	NA	NA	NA
BRCA2	NA	NA	NA	NA	NA	NA	NA	NA	NA	NA	NA	NA	NA	NA	-9.98277e-16	NA	NA	1	1	1	NA	NA	NA	NA	NA	NA	NA	NA	NA	NA	NA	NA	NA	NA	NA	NA	NA	NA	NA	NA	NA
CASP3	NA	NA	NA	NA	NA	NA	NA	NA	NA	NA	NA	NA	NA	NA	-9.98277e-16	NA	NA	1	1	1	NA	NA	NA	NA	NA	NA	NA	NA	NA	NA	NA	NA	NA	NA	NA	NA	NA	NA	NA	NA	NA
CASP9	NA	NA	NA	NA	NA	NA	NA	NA	NA	NA	NA	NA	NA	NA	-9.98277e-16	NA	NA	1	1	1	NA	NA	NA	NA	NA	NA	NA	NA	NA	NA	NA	NA	NA	NA	NA	NA	NA	NA	NA	NA	NA
CCNC	NA	NA	NA	NA	NA	NA	NA	NA	NA	NA	NA	NA	NA	NA	-0.0267706	-0.124962	0.0625864	0.565677	1	1	0.641112	0.897557	1	NA	NA	NA	NA	NA	NA	NA	NA	NA	NA	NA	NA	NA	NA	NA	NA	NA	NA
CDKN2A	NA	NA	NA	NA	NA	NA	NA	NA	NA	NA	NA	NA	NA	NA	0.00639573	-0.186833	0.193938	0.942495	1	1	NA	NA	NA	NA	NA	NA	NA	NA	NA	NA	NA	NA	NA	NA	NA	NA	NA	NA	NA	NA	NA
CDKN2C	NA	NA	NA	NA	NA	NA	NA	NA	NA	NA	NA	NA	NA	NA	-9.98277e-16	NA	NA	1	1	1	NA	NA	NA	NA	NA	NA	NA	NA	NA	NA	NA	NA	NA	NA	NA	NA	NA	NA	NA	NA	NA
CPEB3	NA	NA	NA	NA	NA	NA	NA	NA	NA	NA	NA	NA	NA	NA	-9.98277e-16	NA	NA	1	1	1	NA	NA	NA	NA	NA	NA	NA	NA	NA	NA	NA	NA	NA	NA	NA	NA	NA	NA	NA	NA	NA
DCC	NA	NA	NA	NA	NA	NA	NA	NA	NA	NA	NA	NA	NA	NA	-9.98277e-16	NA	NA	1	1	1	NA	NA	NA	NA	NA	NA	NA	NA	NA	NA	NA	NA	NA	NA	NA	NA	NA	NA	NA	NA	NA
FANCA	NA	NA	NA	NA	NA	NA	NA	NA	NA	NA	NA	NA	NA	NA	-9.98277e-16	NA	NA	1	1	1	NA	NA	NA	NA	NA	NA	NA	NA	NA	NA	NA	NA	NA	NA	NA	NA	NA	NA	NA	NA	NA
FANCC	NA	NA	NA	NA	NA	NA	NA	NA	NA	NA	NA	NA	NA	NA	-9.98277e-16	NA	NA	1	1	1	NA	NA	NA	NA	NA	NA	NA	NA	NA	NA	NA	NA	NA	NA	NA	NA	NA	NA	NA	NA	NA
FANCD2	NA	NA	NA	NA	NA	NA	NA	NA	NA	NA	NA	NA	NA	NA	-9.98277e-16	NA	NA	1	1	1	NA	NA	NA	NA	NA	NA	NA	NA	NA	NA	NA	NA	NA	NA	NA	NA	NA	NA	NA	NA	NA
FBXO11	NA	NA	NA	NA	NA	NA	NA	NA	NA	NA	NA	NA	NA	NA	-9.98277e-16	NA	NA	1	1	1	NA	NA	NA	NA	NA	NA	NA	NA	NA	NA	NA	NA	NA	NA	NA	NA	NA	NA	NA	NA	NA
FBXW7	NA	NA	NA	NA	NA	NA	NA	NA	NA	NA	NA	NA	NA	NA	0.236808	-0.00616732	0.901213	0.204885	1	1	NA	NA	NA	NA	NA	NA	NA	NA	NA	NA	NA	NA	NA	NA	NA	NA	NA	NA	NA	NA	NA
GPC3	NA	NA	NA	NA	NA	NA	NA	NA	NA	NA	NA	NA	NA	NA	-9.98277e-16	NA	NA	1	1	1	NA	NA	NA	NA	NA	NA	NA	NA	NA	NA	NA	NA	NA	NA	NA	NA	NA	NA	NA	NA	NA
GPC5	NA	NA	NA	NA	NA	NA	NA	NA	NA	NA	NA	NA	NA	NA	-9.98277e-16	NA	NA	1	1	1	NA	NA	NA	NA	NA	NA	NA	NA	NA	NA	NA	NA	NA	NA	NA	NA	NA	NA	NA	NA	NA
IGF2BP2	NA	NA	NA	NA	NA	NA	NA	NA	NA	NA	NA	NA	NA	NA	-9.98277e-16	NA	NA	1	1	1	NA	NA	NA	NA	NA	NA	NA	NA	NA	NA	NA	NA	NA	NA	NA	NA	NA	NA	NA	NA	NA
IKZF1	NA	NA	NA	NA	NA	NA	NA	NA	NA	NA	NA	NA	NA	NA	-9.98277e-16	NA	NA	1	1	1	NA	NA	NA	NA	NA	NA	NA	NA	NA	NA	NA	NA	NA	NA	NA	NA	NA	NA	NA	NA	NA
KDM6A	NA	NA	NA	NA	NA	NA	NA	NA	NA	NA	NA	NA	NA	NA	-9.98277e-16	NA	NA	1	1	1	NA	NA	NA	NA	NA	NA	NA	NA	NA	NA	NA	NA	NA	NA	NA	NA	NA	NA	NA	NA	NA
LARP4B	NA	NA	NA	NA	NA	NA	NA	NA	NA	NA	NA	NA	NA	NA	-9.98277e-16	NA	NA	1	1	1	NA	NA	NA	NA	NA	NA	NA	NA	NA	NA	NA	NA	NA	NA	NA	NA	NA	NA	NA	NA	NA
LATS2	NA	NA	NA	NA	NA	NA	NA	NA	NA	NA	NA	NA	NA	NA	0.0458654	-0.135159	0.255763	0.610093	1	1	NA	NA	NA	NA	NA	NA	NA	NA	NA	NA	NA	NA	NA	NA	NA	NA	NA	NA	NA	NA	NA
LEPROTL1	NA	NA	NA	NA	NA	NA	NA	NA	NA	NA	NA	NA	NA	NA	0.0614301	-0.0414897	0.179506	0.256481	1	1	NA	NA	NA	NA	NA	NA	NA	NA	NA	NA	NA	NA	NA	NA	NA	NA	NA	NA	NA	NA	NA
LRP1B	NA	NA	NA	NA	NA	NA	NA	NA	NA	NA	NA	NA	NA	NA	-9.98277e-16	NA	NA	1	1	1	NA	NA	NA	NA	NA	NA	NA	NA	NA	NA	NA	NA	NA	NA	NA	NA	NA	NA	NA	NA	NA
MAP2K4	NA	NA	NA	NA	NA	NA	NA	NA	NA	NA	NA	NA	NA	NA	0.0393589	-0.0497987	0.13468	0.389208	1	1	1	1	1	NA	NA	NA	NA	NA	NA	NA	NA	NA	NA	NA	NA	NA	NA	NA	NA	NA	NA
MEN1	NA	NA	NA	NA	NA	NA	NA	NA	NA	NA	NA	NA	NA	NA	-9.98277e-16	NA	NA	1	1	1	NA	NA	NA	NA	NA	NA	NA	NA	NA	NA	NA	NA	NA	NA	NA	NA	NA	NA	NA	NA	NA
MGMT	NA	NA	NA	NA	NA	NA	NA	NA	NA	NA	NA	NA	NA	NA	-9.98277e-16	NA	NA	1	1	1	NA	NA	NA	NA	NA	NA	NA	NA	NA	NA	NA	NA	NA	NA	NA	NA	NA	NA	NA	NA	NA
MLH1	NA	NA	NA	NA	NA	NA	NA	NA	NA	NA	NA	NA	NA	NA	-9.98277e-16	NA	NA	1	1	1	NA	NA	NA	NA	NA	NA	NA	NA	NA	NA	NA	NA	NA	NA	NA	NA	NA	NA	NA	NA	NA
MSH2	NA	NA	NA	NA	NA	NA	NA	NA	NA	NA	NA	NA	NA	NA	-9.98277e-16	NA	NA	1	1	1	NA	NA	NA	NA	NA	NA	NA	NA	NA	NA	NA	NA	NA	NA	NA	NA	NA	NA	NA	NA	NA
N4BP2	NA	NA	NA	NA	NA	NA	NA	NA	NA	NA	NA	NA	NA	NA	-9.98277e-16	NA	NA	1	1	1	NA	NA	NA	NA	NA	NA	NA	NA	NA	NA	NA	NA	NA	NA	NA	NA	NA	NA	NA	NA	NA
NF1	NA	NA	NA	NA	NA	NA	NA	NA	NA	NA	NA	NA	NA	NA	-9.98277e-16	NA	NA	1	1	1	NA	NA	NA	NA	NA	NA	NA	NA	NA	NA	NA	NA	NA	NA	NA	NA	NA	NA	NA	NA	NA
NF2	NA	NA	NA	NA	NA	NA	NA	NA	NA	NA	NA	NA	NA	NA	-9.98277e-16	NA	NA	1	1	1	NA	NA	NA	NA	NA	NA	NA	NA	NA	NA	NA	NA	NA	NA	NA	NA	NA	NA	NA	NA	NA
PAX5	NA	NA	NA	NA	NA	NA	NA	NA	NA	NA	NA	NA	NA	NA	-9.98277e-16	NA	NA	1	1	1	NA	NA	NA	NA	NA	NA	NA	NA	NA	NA	NA	NA	NA	NA	NA	NA	NA	NA	NA	NA	NA
PBRM1	NA	NA	NA	NA	NA	NA	NA	NA	NA	NA	NA	NA	NA	NA	0.110046	-0.0730596	0.400504	0.294777	1	1	NA	NA	NA	NA	NA	NA	NA	NA	NA	NA	NA	NA	NA	NA	NA	NA	NA	NA	NA	NA	NA
PRDM1	NA	NA	NA	NA	NA	NA	NA	NA	NA	NA	NA	NA	NA	NA	-0.0267706	-0.124962	0.0625864	0.565677	1	1	0.641112	0.897557	1	NA	NA	NA	NA	NA	NA	NA	NA	NA	NA	NA	NA	NA	NA	NA	NA	NA	NA
PTEN	NA	NA	NA	NA	NA	NA	NA	NA	NA	NA	NA	NA	NA	NA	-9.98277e-16	NA	NA	1	1	1	NA	NA	NA	NA	NA	NA	NA	NA	NA	NA	NA	NA	NA	NA	NA	NA	NA	NA	NA	NA	NA
PTPRD	NA	NA	NA	NA	NA	NA	NA	NA	NA	NA	NA	NA	NA	NA	-9.98277e-16	NA	NA	1	1	1	NA	NA	NA	NA	NA	NA	NA	NA	NA	NA	NA	NA	NA	NA	NA	NA	NA	NA	NA	NA	NA
RAD17	NA	NA	NA	NA	NA	NA	NA	NA	NA	NA	NA	NA	NA	NA	-9.98277e-16	NA	NA	1	1	1	NA	NA	NA	NA	NA	NA	NA	NA	NA	NA	NA	NA	NA	NA	NA	NA	NA	NA	NA	NA	NA
RB1	NA	NA	NA	NA	NA	NA	NA	NA	NA	NA	NA	NA	NA	NA	-0.0199579	-0.0704893	0.0281238	0.42242	1	1	0.858942	1	1	NA	NA	NA	NA	NA	NA	NA	NA	NA	NA	NA	NA	NA	NA	NA	NA	NA	NA
RFWD3	NA	NA	NA	NA	NA	NA	NA	NA	NA	NA	NA	NA	NA	NA	-9.98277e-16	NA	NA	1	1	1	NA	NA	NA	NA	NA	NA	NA	NA	NA	NA	NA	NA	NA	NA	NA	NA	NA	NA	NA	NA	NA
SETD1B	NA	NA	NA	NA	NA	NA	NA	NA	NA	NA	NA	NA	NA	NA	-9.98277e-16	NA	NA	1	1	1	NA	NA	NA	NA	NA	NA	NA	NA	NA	NA	NA	NA	NA	NA	NA	NA	NA	NA	NA	NA	NA
SMAD4	NA	NA	NA	NA	NA	NA	NA	NA	NA	NA	NA	NA	NA	NA	-9.98277e-16	NA	NA	1	1	1	NA	NA	NA	NA	NA	NA	NA	NA	NA	NA	NA	NA	NA	NA	NA	NA	NA	NA	NA	NA	NA
SMARCB1	NA	NA	NA	NA	NA	NA	NA	NA	NA	NA	NA	NA	NA	NA	-9.98277e-16	NA	NA	1	1	1	NA	NA	NA	NA	NA	NA	NA	NA	NA	NA	NA	NA	NA	NA	NA	NA	NA	NA	NA	NA	NA
SOX21	NA	NA	NA	NA	NA	NA	NA	NA	NA	NA	NA	NA	NA	NA	-9.98277e-16	NA	NA	1	1	1	NA	NA	NA	NA	NA	NA	NA	NA	NA	NA	NA	NA	NA	NA	NA	NA	NA	NA	NA	NA	NA
STK11	NA	NA	NA	NA	NA	NA	NA	NA	NA	NA	NA	NA	NA	NA	-9.98277e-16	NA	NA	1	1	1	NA	NA	NA	NA	NA	NA	NA	NA	NA	NA	NA	NA	NA	NA	NA	NA	NA	NA	NA	NA	NA
SUFU	NA	NA	NA	NA	NA	NA	NA	NA	NA	NA	NA	NA	NA	NA	0.148302	-0.0465713	0.520175	0.226318	1	1	NA	NA	NA	NA	NA	NA	NA	NA	NA	NA	NA	NA	NA	NA	NA	NA	NA	NA	NA	NA	NA
TNFAIP3	NA	NA	NA	NA	NA	NA	NA	NA	NA	NA	NA	NA	NA	NA	-0.0831376	-0.26022	0.0488641	0.263203	1	1	NA	NA	NA	NA	NA	NA	NA	NA	NA	NA	NA	NA	NA	NA	NA	NA	NA	NA	NA	NA	NA
TSC1	NA	NA	NA	NA	NA	NA	NA	NA	NA	NA	NA	NA	NA	NA	-9.98277e-16	NA	NA	1	1	1	NA	NA	NA	NA	NA	NA	NA	NA	NA	NA	NA	NA	NA	NA	NA	NA	NA	NA	NA	NA	NA
TSC2	NA	NA	NA	NA	NA	NA	NA	NA	NA	NA	NA	NA	NA	NA	-9.98277e-16	NA	NA	1	1	1	NA	NA	NA	NA	NA	NA	NA	NA	NA	NA	NA	NA	NA	NA	NA	NA	NA	NA	NA	NA	NA
USP44	NA	NA	NA	NA	NA	NA	NA	NA	NA	NA	NA	NA	NA	NA	-9.98277e-16	NA	NA	1	1	1	NA	NA	NA	NA	NA	NA	NA	NA	NA	NA	NA	NA	NA	NA	NA	NA	NA	NA	NA	NA	NA
VHL	NA	NA	NA	NA	NA	NA	NA	NA	NA	NA	NA	NA	NA	NA	-9.98277e-16	NA	NA	1	1	1	NA	NA	NA	NA	NA	NA	NA	NA	NA	NA	NA	NA	NA	NA	NA	NA	NA	NA	NA	NA	NA
WT1	NA	NA	NA	NA	NA	NA	NA	NA	NA	NA	NA	NA	NA	NA	-9.98277e-16	NA	NA	1	1	1	NA	NA	NA	NA	NA	NA	NA	NA	NA	NA	NA	NA	NA	NA	NA	NA	NA	NA	NA	NA	NA

## Sheet: ColorectalCancer
#Supplementary Table 5: Copy number loss driver results with univariate and multivariate coefficient estimates, p-values and q-values
	TCGA-WXS														PCAWG-WGS														GENIE-MSK-IMPACT
gene	tcga.age.uni.lr.coef	tcga.age.uni.lr.95low	tcga.age.uni.lr.95high	tcga.age.uni.p	tcga.age.uni.p.bonferroni	tcga.age.uni.q	tcga.chisq.loss.p	tcga.chisq.loss.fdr	tcga.chisq.loss.bonferroni	tcga.age.mv.lr.coef	tcga.age.mv.err	tcga.age.mv.p	tcga.age.mv.p.bonferroni	tcga.age.mv.q	pcawg.age.uni.lr.coef	pcawg.age.uni.lr.95low	pcawg.age.uni.lr.95high	pcawg.age.uni.p	pcawg.age.uni.p.bonferroni	pcawg.age.uni.q	pcawg.chisq.loss.p	pcawg.chisq.loss.fdr	pcawg.chisq.loss.bonferroni	pcawg.age.mv.lr.coef	pcawg.age.mv.err	pcawg.age.mv.p	pcawg.age.mv.p.bonferroni	pcawg.age.mv.q	GENIE.age.uni.lr.coef	GENIE.age.uni.lr.err	GENIE.age.uni.p	GENIE.age.uni.p.bonferroni	GENIE.age.uni.q	GENIE.chisq.loss.p	GENIE.chisq.loss.fdr	GENIE.chisq.loss.bonferroni	GENIE.age.mv.lr.coef	GENIE.age.mv.err	GENIE.age.mv.p	GENIE.age.mv.p.bonferroni	GENIE.age.mv.q
AMER1	0.00301508	-0.0141096	0.0205435	0.732543	1	0.896213	1	1	1	NA	NA	NA	NA	NA	-8.05084e-16	NA	NA	1	1	1	NA	NA	NA	NA	NA	NA	NA	NA	0.541838	0.34397	0.115199	1	0.698161	NA	NA	NA	0.602443	0.415862	NA	NA	NA
APC	-0.00193158	-0.0152913	0.0115246	0.77735	1	0.900261	0.500611	0.863372	1	NA	NA	NA	NA	NA	0.00659137	-0.0507491	0.0698953	0.826826	1	1	0.700717	1	1	NA	NA	NA	NA	NA	0.0188077	0.0274705	0.493566	1	0.717914	0.641192	0.945769	1	0.0238362	0.0287134	NA	NA	NA
APOBEC3B	0.00537972	-0.00764365	0.018554	0.420186	1	0.804135	0.50336	0.863372	1	NA	NA	NA	NA	NA	0.0280967	-0.0171905	0.0786691	0.243133	1	1	0.14499	1	1	NA	NA	NA	NA	NA	NA	NA	NA	NA	NA	NA	NA	NA	NA	NA	NA	NA	NA
ARHGEF10	-0.008931	-0.0214273	0.00348511	0.159373	1	0.571867	0.406722	0.819058	1	NA	NA	NA	NA	NA	0.00816567	-0.0344944	0.0525806	0.708283	1	1	0.778947	1	1	NA	NA	NA	NA	NA	NA	NA	NA	NA	NA	NA	NA	NA	NA	NA	NA	NA	NA
ARHGEF10L	-0.00318029	-0.0159509	0.00962546	0.625473	1	0.867134	0.132229	0.664073	1	NA	NA	NA	NA	NA	0.0315586	-0.0155808	0.0849283	0.211362	1	1	0.367382	1	1	NA	NA	NA	NA	NA	NA	NA	NA	NA	NA	NA	NA	NA	NA	NA	NA	NA	NA
ARID1A	-0.00824906	-0.0209389	0.00440786	0.201422	1	0.629948	0.0367574	0.435838	1	NA	NA	NA	NA	NA	0.0315586	-0.0155808	0.0849283	0.211362	1	1	0.367382	1	1	NA	NA	NA	NA	NA	0.048553	0.0405981	0.23172	1	0.698161	0.56217	0.945769	1	0.0480191	0.0419997	NA	NA	NA
ATM	-0.00436165	-0.0202111	0.0117042	0.591473	1	0.867134	0.15126	0.664073	1	NA	NA	NA	NA	NA	0.0239325	-0.0268274	0.081159	0.377041	1	1	0.323436	1	1	NA	NA	NA	NA	NA	-0.0267384	0.0765406	0.726837	1	0.852239	NA	NA	NA	-0.0386459	0.0838103	NA	NA	NA
AXIN1	0.00439683	-0.0165164	0.0260232	0.684568	1	0.888482	0.767301	1	1	NA	NA	NA	NA	NA	-0.0262966	-0.102401	0.0528157	0.490858	1	1	1	1	1	NA	NA	NA	NA	NA	NA	NA	NA	NA	NA	NA	NA	NA	NA	NA	NA	NA	NA
BAZ1A	-0.00569173	-0.0187634	0.00741189	0.393323	1	0.804135	0.411907	0.819058	1	NA	NA	NA	NA	NA	0.0158626	-0.0285235	0.063799	0.493277	1	1	0.770675	1	1	NA	NA	NA	NA	NA	NA	NA	NA	NA	NA	NA	NA	NA	NA	NA	NA	NA	NA
BIRC3	-0.00237477	-0.0190955	0.0146434	0.782194	1	0.900261	0.241101	0.76967	1	NA	NA	NA	NA	NA	0.0138961	-0.0414334	0.0757332	0.635513	1	1	0.463484	1	1	NA	NA	NA	NA	NA	NA	NA	NA	NA	NA	NA	NA	NA	NA	NA	NA	NA	NA
BRCA1	0.00629281	-0.0122123	0.0253517	0.510461	1	0.819423	0.889852	1	1	NA	NA	NA	NA	NA	0.0476314	-0.0287334	0.142897	0.266515	1	1	0.346807	1	1	NA	NA	NA	NA	NA	NA	NA	NA	NA	NA	NA	NA	NA	NA	NA	NA	NA	NA
BRCA2	-0.0249866	-0.0591947	0.00986633	0.153181	1	0.571867	0.266054	0.80811	1	NA	NA	NA	NA	NA	-8.05084e-16	NA	NA	1	1	1	NA	NA	NA	NA	NA	NA	NA	NA	NA	NA	NA	NA	NA	NA	NA	NA	NA	NA	NA	NA	NA
CASP3	-0.00597916	-0.0187794	0.0068268	0.359348	1	0.804135	0.395709	0.819058	1	NA	NA	NA	NA	NA	-0.0142418	-0.0588535	0.0291101	0.517863	1	1	1	1	1	NA	NA	NA	NA	NA	NA	NA	NA	NA	NA	NA	NA	NA	NA	NA	NA	NA	NA
CASP9	-0.00278021	-0.0155821	0.0100645	0.670446	1	0.888482	0.149304	0.664073	1	NA	NA	NA	NA	NA	0.0315586	-0.0155808	0.0849283	0.211362	1	1	0.367382	1	1	NA	NA	NA	NA	NA	NA	NA	NA	NA	NA	NA	NA	NA	NA	NA	NA	NA	NA
CCNC	-0.00615771	-0.0233919	0.0113455	0.486226	1	0.806887	0.414463	0.819058	1	NA	NA	NA	NA	NA	0.00961689	-0.0601135	0.0897908	0.796484	1	1	1	1	1	NA	NA	NA	NA	NA	NA	NA	NA	NA	NA	NA	NA	NA	NA	NA	NA	NA	NA
CDKN2A	-0.0128891	-0.0302902	0.00467728	0.147603	1	0.571867	0.152671	0.664073	1	NA	NA	NA	NA	NA	-0.0345199	-0.139328	0.0757059	0.504312	1	1	NA	NA	NA	NA	NA	NA	NA	NA	-0.0433058	0.0208755	0.0380345	0.608552	0.608552	0.0231474	0.185179	0.185179	-0.0472738	0.0214343	NA	NA	NA
CDKN2C	-0.00240486	-0.0161919	0.0115016	0.73316	1	0.896213	0.52676	0.863372	1	NA	NA	NA	NA	NA	0.0606306	-8.44314e-05	0.134651	0.0733513	1	1	0.0785217	0.926556	1	NA	NA	NA	NA	NA	NA	NA	NA	NA	NA	NA	NA	NA	NA	NA	NA	NA	NA
CPEB3	-0.0203289	-0.0345545	-0.00619211	0.00488966	0.298269	0.0994231	0.00537242	0.222956	0.445911	-0.0153961	0.00865915	0.0754008	0.226202	0.0811639	0.0191258	-0.0327118	0.0771555	0.487364	1	1	1	1	1	NA	NA	NA	NA	NA	NA	NA	NA	NA	NA	NA	NA	NA	NA	NA	NA	NA	NA
DCC	-0.0122877	-0.0262517	0.00140112	0.0810937	1	0.449701	0.159195	0.664073	1	NA	NA	NA	NA	NA	0.0315933	-0.0117166	0.0789524	0.164241	1	1	0.258265	1	1	NA	NA	NA	NA	NA	NA	NA	NA	NA	NA	NA	NA	NA	NA	NA	NA	NA	NA
FANCA	0.00206075	-0.0184625	0.023221	0.845924	1	0.921453	0.789562	1	1	NA	NA	NA	NA	NA	0.0301364	-0.0783739	0.17319	0.624521	1	1	NA	NA	NA	NA	NA	NA	NA	NA	NA	NA	NA	NA	NA	NA	NA	NA	NA	NA	NA	NA	NA
FANCC	-0.0117286	-0.0286823	0.00538771	0.176291	1	0.597432	0.370325	0.819058	1	NA	NA	NA	NA	NA	0.0452395	-0.108038	0.278359	0.620057	1	1	NA	NA	NA	NA	NA	NA	NA	NA	NA	NA	NA	NA	NA	NA	NA	NA	NA	NA	NA	NA	NA
FANCD2	-0.00699214	-0.0244513	0.0107354	0.435024	1	0.804135	0.615381	0.928321	1	NA	NA	NA	NA	NA	-0.00525479	-0.0808337	0.0793791	0.894415	1	1	1	1	1	NA	NA	NA	NA	NA	NA	NA	NA	NA	NA	NA	NA	NA	NA	NA	NA	NA	NA
FBXO11	0.0366728	0.00152779	0.0752366	0.0500307	1	0.449701	0.0143259	0.297262	1	NA	NA	NA	NA	NA	0.0970075	0.00658014	0.219051	0.066578	1	1	0.0598901	0.926556	1	NA	NA	NA	NA	NA	NA	NA	NA	NA	NA	NA	NA	NA	NA	NA	NA	NA	NA
FBXW7	-0.00752447	-0.02052	0.00547535	0.255843	1	0.695463	0.540874	0.863372	1	NA	NA	NA	NA	NA	-0.00422256	-0.0486845	0.0408234	0.850545	1	1	0.770675	1	1	NA	NA	NA	NA	NA	0.0409318	0.0461945	0.375578	1	0.698161	0.945769	0.945769	1	0.0523513	0.0491403	NA	NA	NA
GPC3	0.000127061	-0.0188077	0.0195453	0.989614	1	0.989614	0.160018	0.664073	1	NA	NA	NA	NA	NA	-8.05084e-16	NA	NA	1	1	1	NA	NA	NA	NA	NA	NA	NA	NA	NA	NA	NA	NA	NA	NA	NA	NA	NA	NA	NA	NA	NA
GPC5	0.0306903	-0.00450378	0.0691572	0.100677	1	0.494167	0.334736	0.819058	1	NA	NA	NA	NA	NA	-8.05084e-16	NA	NA	1	1	1	NA	NA	NA	NA	NA	NA	NA	NA	NA	NA	NA	NA	NA	NA	NA	NA	NA	NA	NA	NA	NA
IGF2BP2	-0.00151963	-0.0256208	0.0234322	0.903011	1	0.932441	0.966284	1	1	NA	NA	NA	NA	NA	-8.05084e-16	NA	NA	1	1	1	NA	NA	NA	NA	NA	NA	NA	NA	NA	NA	NA	NA	NA	NA	NA	NA	NA	NA	NA	NA	NA
IKZF1	-0.0386085	-0.146927	0.0705836	0.461026	1	0.806887	NA	NA	NA	NA	NA	NA	NA	NA	-8.05084e-16	NA	NA	1	1	1	NA	NA	NA	NA	NA	NA	NA	NA	NA	NA	NA	NA	NA	NA	NA	NA	NA	NA	NA	NA	NA
KDM6A	0.00201788	-0.0145326	0.018919	0.812722	1	0.901383	0.798027	1	1	NA	NA	NA	NA	NA	-8.05084e-16	NA	NA	1	1	1	NA	NA	NA	NA	NA	NA	NA	NA	NA	NA	NA	NA	NA	NA	NA	NA	NA	NA	NA	NA	NA
LARP4B	-0.0189336	-0.0348501	-0.00301733	0.0194902	1	0.297226	0.0949445	0.6567	1	NA	NA	NA	NA	NA	0.105721	0.0123714	0.233364	0.0543204	1	1	0.0598901	0.926556	1	NA	NA	NA	NA	NA	NA	NA	NA	NA	NA	NA	NA	NA	NA	NA	NA	NA	NA
LATS2	-0.0368365	-0.0753635	0.00171369	0.0586979	1	0.449701	0.188236	0.710164	1	NA	NA	NA	NA	NA	-8.05084e-16	NA	NA	1	1	1	NA	NA	NA	NA	NA	NA	NA	NA	NA	NA	NA	NA	NA	NA	NA	NA	NA	NA	NA	NA	NA
LEPROTL1	-0.00380315	-0.0162725	0.00865278	0.549221	1	0.837563	0.994504	1	1	NA	NA	NA	NA	NA	0.00155139	-0.0412915	0.0451878	0.94292	1	1	0.778947	1	1	NA	NA	NA	NA	NA	NA	NA	NA	NA	NA	NA	NA	NA	NA	NA	NA	NA	NA
LRP1B	0.014234	-0.00856877	0.038114	0.23067	1	0.670042	0.626337	0.928321	1	NA	NA	NA	NA	NA	0.0356105	-0.0327344	0.117876	0.344577	1	1	0.664247	1	1	NA	NA	NA	NA	NA	NA	NA	NA	NA	NA	NA	NA	NA	NA	NA	NA	NA	NA
MAP2K4	-0.00727328	-0.0200732	0.00539151	0.262224	1	0.695463	0.282352	0.80811	1	NA	NA	NA	NA	NA	0.0152066	-0.0270898	0.0594479	0.483131	1	1	0.780879	1	1	NA	NA	NA	NA	NA	0.0272838	0.0296585	0.357609	1	0.698161	0.917136	0.945769	1	0.0289363	0.0302674	NA	NA	NA
MEN1	-0.00274349	-0.0194575	0.014262	0.749293	1	0.896213	0.241101	0.76967	1	NA	NA	NA	NA	NA	0.00841591	-0.0490427	0.0721707	0.781064	1	1	0.700717	1	1	NA	NA	NA	NA	NA	NA	NA	NA	NA	NA	NA	NA	NA	NA	NA	NA	NA	NA
MGMT	-0.0129608	-0.0271917	0.00128135	0.0738972	1	0.449701	0.0186831	0.31014	1	NA	NA	NA	NA	NA	0.0314522	-0.0237504	0.0953451	0.292625	1	1	1	1	1	NA	NA	NA	NA	NA	NA	NA	NA	NA	NA	NA	NA	NA	NA	NA	NA	NA	NA
MLH1	-0.00126063	-0.0195397	0.0174333	0.893439	1	0.932441	0.917898	1	1	NA	NA	NA	NA	NA	-0.0308092	-0.117432	0.0594119	0.475257	1	1	NA	NA	NA	NA	NA	NA	NA	NA	NA	NA	NA	NA	NA	NA	NA	NA	NA	NA	NA	NA	NA
MSH2	0.0356749	-8.56192e-05	0.0749521	0.0610686	1	0.449701	0.0231986	0.320914	1	NA	NA	NA	NA	NA	0.0970075	0.00658014	0.219051	0.066578	1	1	0.0598901	0.926556	1	NA	NA	NA	NA	NA	-0.00341797	0.0763528	0.964294	1	0.964294	NA	NA	NA	-0.00646943	0.0758308	NA	NA	NA
N4BP2	-0.000703376	-0.0139258	0.0126196	0.917155	1	0.932441	0.919526	1	1	NA	NA	NA	NA	NA	0.0177968	-0.0273219	0.0669536	0.451702	1	1	0.554351	1	1	NA	NA	NA	NA	NA	NA	NA	NA	NA	NA	NA	NA	NA	NA	NA	NA	NA	NA
NF1	-0.00881547	-0.0267653	0.00939932	0.338226	1	0.804135	0.200013	0.712636	1	NA	NA	NA	NA	NA	0.00414595	-0.0650913	0.0825668	0.91003	1	1	1	1	1	NA	NA	NA	NA	NA	0.104606	0.093673	0.264116	1	0.698161	NA	NA	NA	0.139523	0.109065	NA	NA	NA
NF2	0.00220681	-0.0109694	0.0155124	0.743569	1	0.896213	0.540908	0.863372	1	NA	NA	NA	NA	NA	0.0234868	-0.0220434	0.0738679	0.329245	1	1	0.237005	1	1	NA	NA	NA	NA	NA	0.0726584	0.085578	0.395864	1	0.698161	NA	NA	NA	0.0659105	0.083528	NA	NA	NA
PAX5	-0.0118357	-0.0301294	0.00668725	0.20654	1	0.629948	0.112846	0.664073	1	NA	NA	NA	NA	NA	0.0452395	-0.108038	0.278359	0.620057	1	1	NA	NA	NA	NA	NA	NA	NA	NA	NA	NA	NA	NA	NA	NA	NA	NA	NA	NA	NA	NA	NA
PBRM1	-0.00215217	-0.0189452	0.014946	0.803032	1	0.901383	0.852151	1	1	NA	NA	NA	NA	NA	-0.0224397	-0.0915577	0.0493174	0.519128	1	1	1	1	1	NA	NA	NA	NA	NA	NA	NA	NA	NA	NA	NA	NA	NA	NA	NA	NA	NA	NA
PRDM1	-0.00622741	-0.0237801	0.0116117	0.489423	1	0.806887	0.388673	0.819058	1	NA	NA	NA	NA	NA	0.00942026	-0.0673012	0.099116	0.819424	1	1	0.602773	1	1	NA	NA	NA	NA	NA	NA	NA	NA	NA	NA	NA	NA	NA	NA	NA	NA	NA	NA
PTEN	-0.0219633	-0.0361131	-0.00792816	0.00221656	0.13521	0.0994231	0.0107129	0.296391	0.889172	-0.0171652	0.00856959	0.0451731	0.135519	0.0811639	0.0261521	-0.0248591	0.0839628	0.338263	1	1	0.74205	1	1	NA	NA	NA	NA	NA	-0.00543749	0.0167667	0.745709	1	0.852239	0.795793	0.945769	1	-0.00511819	0.017061	NA	NA	NA
PTPRD	-0.0140833	-0.0310989	0.00305874	0.105314	1	0.494167	0.0539729	0.49775	1	NA	NA	NA	NA	NA	0.119659	-0.0207357	0.34441	0.174015	1	1	NA	NA	NA	NA	NA	NA	NA	NA	-0.00925598	0.0762668	0.903403	1	0.96363	NA	NA	NA	-0.0182191	0.0813535	NA	NA	NA
RAD17	-0.00517374	-0.0190972	0.00884389	0.467241	1	0.806887	0.297253	0.819058	1	NA	NA	NA	NA	NA	0.0110752	-0.0497201	0.0796058	0.7316	1	1	1	1	1	NA	NA	NA	NA	NA	NA	NA	NA	NA	NA	NA	NA	NA	NA	NA	NA	NA	NA
RB1	-0.00978794	-0.0395316	0.0210248	0.524192	1	0.81989	0.793071	1	1	NA	NA	NA	NA	NA	0.0630422	-0.0962613	0.318905	0.518551	1	1	NA	NA	NA	NA	NA	NA	NA	NA	-0.0663115	0.0566016	0.241378	1	0.698161	0.514014	0.945769	1	-0.0766156	0.0598905	NA	NA	NA
RFWD3	-0.00590134	-0.0280479	0.0168353	0.605162	1	0.867134	1	1	1	NA	NA	NA	NA	NA	0.0154391	-0.130842	0.216293	0.850523	1	1	NA	NA	NA	NA	NA	NA	NA	NA	NA	NA	NA	NA	NA	NA	NA	NA	NA	NA	NA	NA	NA
SETD1B	-0.00875219	-0.0270818	0.00986488	0.351985	1	0.804135	0.901232	1	1	NA	NA	NA	NA	NA	-0.0142191	-0.0714186	0.04494	0.623393	1	1	0.700717	1	1	NA	NA	NA	NA	NA	NA	NA	NA	NA	NA	NA	NA	NA	NA	NA	NA	NA	NA
SMAD4	-0.0133976	-0.027451	0.000363667	0.0586404	1	0.449701	0.11454	0.664073	1	NA	NA	NA	NA	NA	0.0315933	-0.0117166	0.0789524	0.164241	1	1	0.258265	1	1	NA	NA	NA	NA	NA	0.00442597	0.0106137	0.676675	1	0.852239	0.665512	0.945769	1	0.00749427	0.0108178	NA	NA	NA
SMARCB1	0.00337126	-0.00979959	0.0166838	0.617276	1	0.867134	0.482462	0.863372	1	NA	NA	NA	NA	NA	0.020754	-0.0239139	0.0696713	0.376794	1	1	0.38186	1	1	NA	NA	NA	NA	NA	NA	NA	NA	NA	NA	NA	NA	NA	NA	NA	NA	NA	NA
SOX21	0.036309	-0.00205689	0.0787516	0.0765039	1	0.449701	0.0909599	0.6567	1	NA	NA	NA	NA	NA	-8.05084e-16	NA	NA	1	1	1	NA	NA	NA	NA	NA	NA	NA	NA	NA	NA	NA	NA	NA	NA	NA	NA	NA	NA	NA	NA	NA
STK11	-0.0132336	-0.0299045	0.00356143	0.120362	1	0.524434	0.528748	0.863372	1	NA	NA	NA	NA	NA	0.0207518	-0.0411059	0.0921665	0.53348	1	1	1	1	1	NA	NA	NA	NA	NA	0.065445	0.0840796	0.436351	1	0.698161	NA	NA	NA	0.0722358	0.0921978	NA	NA	NA
SUFU	-0.0208136	-0.0349942	-0.00673042	0.00383601	0.233996	0.0994231	0.00322538	0.222956	0.267707	-0.0150209	0.00861305	0.0811639	0.243492	0.0811639	0.0191258	-0.0327118	0.0771555	0.487364	1	1	1	1	1	NA	NA	NA	NA	NA	NA	NA	NA	NA	NA	NA	NA	NA	NA	NA	NA	NA	NA
TNFAIP3	-0.00769822	-0.0263501	0.011279	0.421478	1	0.804135	0.309619	0.819058	1	NA	NA	NA	NA	NA	0.00942026	-0.0673012	0.099116	0.819424	1	1	0.602773	1	1	NA	NA	NA	NA	NA	NA	NA	NA	NA	NA	NA	NA	NA	NA	NA	NA	NA	NA
TSC1	-0.00784757	-0.0251362	0.00968555	0.376001	1	0.804135	0.346082	0.819058	1	NA	NA	NA	NA	NA	-0.00949269	-0.112537	0.110797	0.86087	1	1	NA	NA	NA	NA	NA	NA	NA	NA	0.104606	0.093673	0.264116	1	0.698161	NA	NA	NA	0.10516	0.0969837	NA	NA	NA
TSC2	0.00171119	-0.0197564	0.0238842	0.877502	1	0.932441	0.531629	0.863372	1	NA	NA	NA	NA	NA	-0.0262966	-0.102401	0.0528157	0.490858	1	1	1	1	1	NA	NA	NA	NA	NA	NA	NA	NA	NA	NA	NA	NA	NA	NA	NA	NA	NA	NA
USP44	-0.00811375	-0.0255579	0.0095792	0.364339	1	0.804135	0.846639	1	1	NA	NA	NA	NA	NA	-0.0226715	-0.0833704	0.0388146	0.454691	1	1	1	1	1	NA	NA	NA	NA	NA	NA	NA	NA	NA	NA	NA	NA	NA	NA	NA	NA	NA	NA
VHL	-0.00715257	-0.0246095	0.0105699	0.424464	1	0.804135	0.615381	0.928321	1	NA	NA	NA	NA	NA	-0.00525479	-0.0808337	0.0793791	0.894415	1	1	1	1	1	NA	NA	NA	NA	NA	NA	NA	NA	NA	NA	NA	NA	NA	NA	NA	NA	NA	NA
WT1	-0.00459195	-0.0237471	0.0149769	0.641235	1	0.869229	0.184026	0.710164	1	NA	NA	NA	NA	NA	0.0185473	-0.0430349	0.089276	0.574953	1	1	0.416448	1	1	NA	NA	NA	NA	NA	NA	NA	NA	NA	NA	NA	NA	NA	NA	NA	NA	NA	NA

## Sheet: EsophagealCancer
#Supplementary Table 5: Copy number loss driver results with univariate and multivariate coefficient estimates, p-values and q-values
	TCGA-WXS														PCAWG-WGS														GENIE-MSK-IMPACT
gene	tcga.age.uni.lr.coef	tcga.age.uni.lr.95low	tcga.age.uni.lr.95high	tcga.age.uni.p	tcga.age.uni.p.bonferroni	tcga.age.uni.q	tcga.chisq.loss.p	tcga.chisq.loss.fdr	tcga.chisq.loss.bonferroni	tcga.age.mv.lr.coef	tcga.age.mv.err	tcga.age.mv.p	tcga.age.mv.p.bonferroni	tcga.age.mv.q	pcawg.age.uni.lr.coef	pcawg.age.uni.lr.95low	pcawg.age.uni.lr.95high	pcawg.age.uni.p	pcawg.age.uni.p.bonferroni	pcawg.age.uni.q	pcawg.chisq.loss.p	pcawg.chisq.loss.fdr	pcawg.chisq.loss.bonferroni	pcawg.age.mv.lr.coef	pcawg.age.mv.err	pcawg.age.mv.p	pcawg.age.mv.p.bonferroni	pcawg.age.mv.q	GENIE.age.uni.lr.coef	GENIE.age.uni.lr.err	GENIE.age.uni.p	GENIE.age.uni.p.bonferroni	GENIE.age.uni.q	GENIE.chisq.loss.p	GENIE.chisq.loss.fdr	GENIE.chisq.loss.bonferroni	GENIE.age.mv.lr.coef	GENIE.age.mv.err	GENIE.age.mv.p	GENIE.age.mv.p.bonferroni	GENIE.age.mv.q
AMER1	0.0112383	-0.0175191	0.0403278	0.444176	1	0.791417	0.485911	0.878775	1	NA	NA	NA	NA	NA	-1.74562e-16	NA	NA	1	1	1	NA	NA	NA	NA	NA	NA	NA	NA	0.00291756	0.0767047	0.969659	1	0.969659	NA	NA	NA	-0.00421612	0.0895744	NA	NA	NA
APC	0.00473237	-0.0197074	0.029347	0.704106	1	0.88872	1	1	1	NA	NA	NA	NA	NA	0.0412962	-0.00300685	0.088914	0.0757857	1	0.595438	0.0676582	0.762245	1	NA	NA	NA	NA	NA	0.116127	0.116019	0.31686	1	0.96678	NA	NA	NA	0.259151	0.257551	NA	NA	NA
APOBEC3B	0.0198414	-0.00533458	0.0456471	0.125603	1	0.54727	0.171742	0.729905	1	NA	NA	NA	NA	NA	0.0184288	-0.0272899	0.0667654	0.438247	1	0.835408	0.563509	1	1	NA	NA	NA	NA	NA	NA	NA	NA	NA	NA	NA	NA	NA	NA	NA	NA	NA	NA
ARHGEF10	-0.0179906	-0.0431123	0.00650576	0.153496	1	0.55433	0.183581	0.743067	1	NA	NA	NA	NA	NA	0.0029522	-0.0409103	0.0478265	0.895336	1	1	1	1	1	NA	NA	NA	NA	NA	NA	NA	NA	NA	NA	NA	NA	NA	NA	NA	NA	NA	NA
ARHGEF10L	-0.00374817	-0.0294009	0.0217225	0.772819	1	0.924352	0.217252	0.782205	1	NA	NA	NA	NA	NA	-0.0216331	-0.0709992	0.0280154	0.386721	1	0.835408	1	1	1	NA	NA	NA	NA	NA	NA	NA	NA	NA	NA	NA	NA	NA	NA	NA	NA	NA	NA
ARID1A	0.0015709	-0.023306	0.0264717	0.901126	1	0.936939	0.292601	0.868663	1	NA	NA	NA	NA	NA	0.00498337	-0.0406902	0.0523514	0.832166	1	1	0.424655	1	1	NA	NA	NA	NA	NA	-0.0943536	0.0745527	0.205657	1	0.96678	NA	NA	NA	-0.190318	0.134596	NA	NA	NA
ATM	-0.0220787	-0.0478788	0.00290753	0.0869508	1	0.412863	0.368039	0.872486	1	NA	NA	NA	NA	NA	0.0229134	-0.0321334	0.0834636	0.431484	1	0.835408	0.377391	1	1	NA	NA	NA	NA	NA	-0.118613	0.0818241	0.147166	1	0.96678	NA	NA	NA	-1.37402	460.933	NA	NA	NA
AXIN1	0.0110852	-0.0143756	0.0368816	0.394599	1	0.791417	1	1	1	NA	NA	NA	NA	NA	0.0505553	0.000672113	0.106157	0.0578617	1	0.595438	0.0885373	0.762245	1	NA	NA	NA	NA	NA	NA	NA	NA	NA	NA	NA	NA	NA	NA	NA	NA	NA	NA
BAZ1A	0.00112462	-0.0268957	0.0290944	0.936939	1	0.936939	1	1	1	NA	NA	NA	NA	NA	0.029698	-0.0220604	0.0865327	0.278446	1	0.782968	0.184921	0.973769	1	NA	NA	NA	NA	NA	NA	NA	NA	NA	NA	NA	NA	NA	NA	NA	NA	NA	NA
BIRC3	-0.0255196	-0.0520626	3.81975e-05	0.053732	1	0.409707	0.169264	0.729905	1	NA	NA	NA	NA	NA	0.0156437	-0.0462088	0.0842433	0.633108	1	0.925618	0.9356	1	1	NA	NA	NA	NA	NA	-0.0537523	0.0694892	0.439206	1	0.96678	NA	NA	NA	-0.0553409	0.0739829	NA	NA	NA
BRCA1	0.0259659	-0.0124029	0.0655849	0.188592	1	0.639119	0.164197	0.729905	1	NA	NA	NA	NA	NA	0.0401396	-0.015676	0.103006	0.179693	1	0.730751	0.539313	1	1	NA	NA	NA	NA	NA	NA	NA	NA	NA	NA	NA	NA	NA	NA	NA	NA	NA	NA
BRCA2	-0.0337305	-0.0609756	-0.00779208	0.0124991	0.762445	0.190611	0.169264	0.729905	1	NA	NA	NA	NA	NA	0.0275356	-0.0500524	0.118754	0.513345	1	0.90333	1	1	1	NA	NA	NA	NA	NA	NA	NA	NA	NA	NA	NA	NA	NA	NA	NA	NA	NA	NA
CASP3	0.0386065	0.0133154	0.0652131	0.00341687	0.208429	0.114713	0.0182589	0.517334	1	NA	NA	NA	NA	NA	0.0280597	-0.0148749	0.0730063	0.20698	1	0.769843	0.103896	0.762245	1	NA	NA	NA	NA	NA	NA	NA	NA	NA	NA	NA	NA	NA	NA	NA	NA	NA	NA
CASP9	-0.00285269	-0.0285735	0.0227159	0.826645	1	0.936939	0.163601	0.729905	1	NA	NA	NA	NA	NA	-0.0136403	-0.0642557	0.0382007	0.597671	1	0.925618	1	1	1	NA	NA	NA	NA	NA	NA	NA	NA	NA	NA	NA	NA	NA	NA	NA	NA	NA	NA
CCNC	-0.00620539	-0.0333912	0.0206665	0.651151	1	0.868165	0.744738	0.944851	1	NA	NA	NA	NA	NA	-0.00698021	-0.0543591	0.0415798	0.773303	1	1	0.723228	1	1	NA	NA	NA	NA	NA	NA	NA	NA	NA	NA	NA	NA	NA	NA	NA	NA	NA	NA
CDKN2A	-0.0254456	-0.0552429	0.00348593	0.0879872	1	0.412863	0.485911	0.878775	1	NA	NA	NA	NA	NA	0.0246205	-0.0203409	0.0702498	0.282382	1	0.782968	0.0711355	0.762245	1	NA	NA	NA	NA	NA	0.0085628	0.0155074	0.580828	1	0.96678	0.682762	1	1	0.0157441	0.0169948	NA	NA	NA
CDKN2C	-0.00187935	-0.0284908	0.0245939	0.889116	1	0.936939	0.630764	0.944362	1	NA	NA	NA	NA	NA	-0.0152092	-0.063217	0.0334155	0.533113	1	0.90333	1	1	1	NA	NA	NA	NA	NA	NA	NA	NA	NA	NA	NA	NA	NA	NA	NA	NA	NA	NA
CPEB3	0.00668976	-0.0187789	0.0323444	0.606452	1	0.868165	1	1	1	NA	NA	NA	NA	NA	-0.0031063	-0.0530011	0.0488173	0.903768	1	1	1	1	1	NA	NA	NA	NA	NA	NA	NA	NA	NA	NA	NA	NA	NA	NA	NA	NA	NA	NA
DCC	0.0120649	-0.0135096	0.0381316	0.357524	1	0.791417	0.642394	0.944362	1	NA	NA	NA	NA	NA	-0.00048192	-0.0458219	0.0438621	0.983045	1	1	1	1	1	NA	NA	NA	NA	NA	NA	NA	NA	NA	NA	NA	NA	NA	NA	NA	NA	NA	NA
FANCA	0.00977989	-0.0162932	0.0361387	0.462757	1	0.791417	1	1	1	NA	NA	NA	NA	NA	0.0522308	-0.00528063	0.118164	0.0932402	1	0.595438	0.031464	0.744027	1	NA	NA	NA	NA	NA	NA	NA	NA	NA	NA	NA	NA	NA	NA	NA	NA	NA	NA
FANCC	0.00633278	-0.0200018	0.03283	0.636963	1	0.868165	0.202154	0.781049	1	NA	NA	NA	NA	NA	0.0576024	0.00620195	0.115571	0.0370915	1	0.595438	0.0164747	0.658987	1	NA	NA	NA	NA	NA	NA	NA	NA	NA	NA	NA	NA	NA	NA	NA	NA	NA	NA
FANCD2	-0.00969385	-0.0345857	0.0148917	0.440584	1	0.791417	0.371526	0.872486	1	NA	NA	NA	NA	NA	-0.0039923	-0.0531654	0.0469839	0.874508	1	1	0.553222	1	1	NA	NA	NA	NA	NA	NA	NA	NA	NA	NA	NA	NA	NA	NA	NA	NA	NA	NA
FBXO11	0.045779	-0.00252515	0.0977405	0.0700244	1	0.412863	0.0843119	0.55127	1	NA	NA	NA	NA	NA	-0.00441647	-0.0692349	0.0654414	0.895924	1	1	1	1	1	NA	NA	NA	NA	NA	NA	NA	NA	NA	NA	NA	NA	NA	NA	NA	NA	NA	NA
FBXW7	0.0362338	0.01109	0.0626067	0.00564161	0.344139	0.114713	0.0269562	0.529338	1	NA	NA	NA	NA	NA	0.0698064	0.0223477	0.122798	0.00602955	0.367803	0.367803	0.00417808	0.334247	0.334247	NA	NA	NA	NA	NA	-0.0243526	0.0505619	0.630062	1	0.96678	1	1	1	-0.0621638	0.0587256	NA	NA	NA
GPC3	0.0271082	-0.0085467	0.0639497	0.140135	1	0.55433	0.666978	0.944851	1	NA	NA	NA	NA	NA	-1.74562e-16	NA	NA	1	1	1	NA	NA	NA	NA	NA	NA	NA	NA	NA	NA	NA	NA	NA	NA	NA	NA	NA	NA	NA	NA	NA
GPC5	-0.00908994	-0.0344485	0.0159108	0.477255	1	0.791417	0.36354	0.872486	1	NA	NA	NA	NA	NA	0.044429	-0.0144278	0.111661	0.161793	1	0.730751	0.52899	1	1	NA	NA	NA	NA	NA	NA	NA	NA	NA	NA	NA	NA	NA	NA	NA	NA	NA	NA
IGF2BP2	0.0329265	-0.0117832	0.0797756	0.154485	1	0.55433	0.281188	0.868663	1	NA	NA	NA	NA	NA	0.0623774	-0.0270496	0.175639	0.216966	1	0.769843	0.954339	1	1	NA	NA	NA	NA	NA	NA	NA	NA	NA	NA	NA	NA	NA	NA	NA	NA	NA	NA
IKZF1	-0.0199801	-0.0679227	0.0260767	0.400348	1	0.791417	1	1	1	NA	NA	NA	NA	NA	-0.0681995	-0.224289	0.0776679	0.339513	1	0.800223	NA	NA	NA	NA	NA	NA	NA	NA	NA	NA	NA	NA	NA	NA	NA	NA	NA	NA	NA	NA	NA
KDM6A	-0.00130983	-0.0260015	0.0233154	0.916726	1	0.936939	1	1	1	NA	NA	NA	NA	NA	-1.74562e-16	NA	NA	1	1	1	NA	NA	NA	NA	NA	NA	NA	NA	NA	NA	NA	NA	NA	NA	NA	NA	NA	NA	NA	NA	NA
LARP4B	-0.00657541	-0.0339338	0.0204502	0.633882	1	0.868165	0.623298	0.944362	1	NA	NA	NA	NA	NA	-0.0311874	-0.0860724	0.023764	0.259572	1	0.782968	0.659845	1	1	NA	NA	NA	NA	NA	NA	NA	NA	NA	NA	NA	NA	NA	NA	NA	NA	NA	NA
LATS2	-0.0306628	-0.0570539	-0.0053941	0.0194464	1	0.237246	0.454088	0.872486	1	NA	NA	NA	NA	NA	0.0286388	-0.0391927	0.106568	0.433276	1	0.835408	1	1	1	NA	NA	NA	NA	NA	NA	NA	NA	NA	NA	NA	NA	NA	NA	NA	NA	NA	NA
LEPROTL1	-0.00989269	-0.0347707	0.0146262	0.43044	1	0.791417	0.552493	0.939237	1	NA	NA	NA	NA	NA	-0.0111958	-0.0551264	0.0326856	0.614187	1	0.925618	0.796547	1	1	NA	NA	NA	NA	NA	NA	NA	NA	NA	NA	NA	NA	NA	NA	NA	NA	NA	NA
LRP1B	-0.0290249	-0.0555357	-0.00360434	0.0277511	1	0.282137	0.0495639	0.55127	1	NA	NA	NA	NA	NA	0.0054387	-0.0454879	0.0593491	0.837062	1	1	0.913967	1	1	NA	NA	NA	NA	NA	NA	NA	NA	NA	NA	NA	NA	NA	NA	NA	NA	NA	NA
MAP2K4	0.0220622	-0.00250416	0.0473592	0.0816217	1	0.412863	0.0764075	0.55127	1	NA	NA	NA	NA	NA	-0.0208934	-0.0648084	0.0219354	0.341079	1	0.800223	0.820681	1	1	NA	NA	NA	NA	NA	0.130177	0.121076	0.282301	1	0.96678	0.939334	1	1	3.05888e-15	1379.07	NA	NA	NA
MEN1	0.0197912	-0.0116024	0.0518879	0.219335	1	0.668973	0.342256	0.872486	1	NA	NA	NA	NA	NA	0.04693	-0.0170776	0.121377	0.177592	1	0.730751	0.341055	1	1	NA	NA	NA	NA	NA	NA	NA	NA	NA	NA	NA	NA	NA	NA	NA	NA	NA	NA
MGMT	-0.01523	-0.0426938	0.0115639	0.268774	1	0.716299	0.418235	0.872486	1	NA	NA	NA	NA	NA	0.056963	-0.00878737	0.134604	0.114067	1	0.632551	0.125877	0.839182	1	NA	NA	NA	NA	NA	NA	NA	NA	NA	NA	NA	NA	NA	NA	NA	NA	NA	NA
MLH1	-0.0123392	-0.0378656	0.0128055	0.337803	1	0.791417	0.760705	0.944851	1	NA	NA	NA	NA	NA	0.00695414	-0.0396167	0.0555931	0.772517	1	1	0.42094	1	1	NA	NA	NA	NA	NA	-0.0586016	0.0696153	0.399904	1	0.96678	NA	NA	NA	-1.57221	449.486	NA	NA	NA
MSH2	0.045779	-0.00252515	0.0977405	0.0700244	1	0.412863	0.0843119	0.55127	1	NA	NA	NA	NA	NA	-0.0162957	-0.0834409	0.054626	0.637311	1	0.925618	0.791349	1	1	NA	NA	NA	NA	NA	NA	NA	NA	NA	NA	NA	NA	NA	NA	NA	NA	NA	NA
N4BP2	-0.00557916	-0.0302179	0.0188852	0.654682	1	0.868165	0.766997	0.944851	1	NA	NA	NA	NA	NA	0.0266152	-0.0169934	0.0725809	0.240168	1	0.771066	0.104802	0.762245	1	NA	NA	NA	NA	NA	NA	NA	NA	NA	NA	NA	NA	NA	NA	NA	NA	NA	NA
NF1	0.00625861	-0.0293654	0.0419913	0.729335	1	0.889789	0.389459	0.872486	1	NA	NA	NA	NA	NA	0.0167205	-0.0452337	0.0855678	0.610855	1	0.925618	0.498094	1	1	NA	NA	NA	NA	NA	0.0359678	0.0865813	0.677833	1	0.96678	NA	NA	NA	0.109053	0.150066	NA	NA	NA
NF2	0.0140781	-0.0108209	0.0394209	0.27008	1	0.716299	0.228001	0.782205	1	NA	NA	NA	NA	NA	-0.00133975	-0.0473426	0.0459739	0.954693	1	1	1	1	1	NA	NA	NA	NA	NA	NA	NA	NA	NA	NA	NA	NA	NA	NA	NA	NA	NA	NA
PAX5	-0.0146017	-0.0394819	0.00979104	0.243424	1	0.707088	0.376091	0.872486	1	NA	NA	NA	NA	NA	0.020999	-0.023799	0.0682896	0.367148	1	0.829482	0.223057	1	1	NA	NA	NA	NA	NA	NA	NA	NA	NA	NA	NA	NA	NA	NA	NA	NA	NA	NA
PBRM1	-0.00856395	-0.03477	0.0173975	0.518095	1	0.810354	0.637081	0.944362	1	NA	NA	NA	NA	NA	0.00772749	-0.036665	0.053639	0.735039	1	1	0.715378	1	1	NA	NA	NA	NA	NA	-0.0191416	0.0721492	0.790774	1	0.96678	NA	NA	NA	-0.0103109	0.0778243	NA	NA	NA
PRDM1	-0.00989543	-0.0377348	0.0174678	0.48004	1	0.791417	0.407334	0.872486	1	NA	NA	NA	NA	NA	0.00520782	-0.043509	0.0563796	0.836392	1	1	0.409294	1	1	NA	NA	NA	NA	NA	NA	NA	NA	NA	NA	NA	NA	NA	NA	NA	NA	NA	NA
PTEN	0.00188643	-0.0233856	0.0271828	0.883236	1	0.936939	0.878611	1	1	NA	NA	NA	NA	NA	0.0160676	-0.0324985	0.0678691	0.526103	1	0.90333	0.557624	1	1	NA	NA	NA	NA	NA	-0.00476572	0.0433589	0.912478	1	0.969659	1	1	1	-0.004757	0.0506235	NA	NA	NA
PTPRD	0.0011482	-0.0240263	0.0264028	0.92857	1	0.936939	1	1	1	NA	NA	NA	NA	NA	0.00133541	-0.0421455	0.0444575	0.951394	1	1	0.288249	1	1	NA	NA	NA	NA	NA	-0.0112606	0.0369384	0.760482	1	0.96678	1	1	1	-0.0330961	0.0454561	NA	NA	NA
RAD17	0.00273752	-0.0222818	0.0278887	0.8299	1	0.936939	0.761981	0.944851	1	NA	NA	NA	NA	NA	0.0432558	-0.000704744	0.0904234	0.0606723	1	0.595438	0.104809	0.762245	1	NA	NA	NA	NA	NA	NA	NA	NA	NA	NA	NA	NA	NA	NA	NA	NA	NA	NA
RB1	-0.038856	-0.0660664	-0.0130817	0.00388715	0.237116	0.114713	0.23006	0.782205	1	NA	NA	NA	NA	NA	0.0755799	0.00154171	0.166481	0.0678895	1	0.595438	0.315769	1	1	NA	NA	NA	NA	NA	0.0131407	0.0459685	0.774983	1	0.96678	0.89487	1	1	0.00462534	0.0532725	NA	NA	NA
RFWD3	0.00176488	-0.0250449	0.0285666	0.896852	1	0.936939	0.627185	0.944362	1	NA	NA	NA	NA	NA	0.0156445	-0.0303508	0.0641569	0.512479	1	0.90333	0.424655	1	1	NA	NA	NA	NA	NA	NA	NA	NA	NA	NA	NA	NA	NA	NA	NA	NA	NA	NA
SETD1B	0.0289063	9.68948e-05	0.0587034	0.0521306	1	0.409707	0.0095296	0.405008	0.810016	NA	NA	NA	NA	NA	0.0389395	-0.0137919	0.0976579	0.166158	1	0.730751	0.184921	0.973769	1	NA	NA	NA	NA	NA	NA	NA	NA	NA	NA	NA	NA	NA	NA	NA	NA	NA	NA
SMAD4	0.00519508	-0.0204536	0.0310841	0.691409	1	0.88872	0.75601	0.944851	1	NA	NA	NA	NA	NA	-0.00048192	-0.0458219	0.0438621	0.983045	1	1	1	1	1	NA	NA	NA	NA	NA	-0.00465931	0.0239786	0.845932	1	0.96678	1	1	1	-0.00552196	0.0259324	NA	NA	NA
SMARCB1	0.00842018	-0.0166458	0.0337376	0.510625	1	0.810354	0.648719	0.944362	1	NA	NA	NA	NA	NA	-3.01292e-16	-0.0449223	0.0460522	1	1	1	1	1	1	NA	NA	NA	NA	NA	0.116127	0.116019	0.31686	1	0.96678	NA	NA	NA	0.0632297	0.134294	NA	NA	NA
SOX21	-0.0116997	-0.0374762	0.0136101	0.367128	1	0.791417	0.357969	0.872486	1	NA	NA	NA	NA	NA	0.0597836	-0.00466665	0.13579	0.0906459	1	0.595438	0.515586	1	1	NA	NA	NA	NA	NA	NA	NA	NA	NA	NA	NA	NA	NA	NA	NA	NA	NA	NA
STK11	-0.0159379	-0.0408893	0.00848339	0.203874	1	0.654542	0.460571	0.872486	1	NA	NA	NA	NA	NA	0.0460491	-0.0059194	0.104189	0.0976128	1	0.595438	0.194754	0.973769	1	NA	NA	NA	NA	NA	NA	NA	NA	NA	NA	NA	NA	NA	NA	NA	NA	NA	NA
SUFU	0.00477477	-0.0208019	0.0304697	0.71389	1	0.88872	1	1	1	NA	NA	NA	NA	NA	0.0375241	-0.0203868	0.102979	0.227167	1	0.769843	0.244268	1	1	NA	NA	NA	NA	NA	NA	NA	NA	NA	NA	NA	NA	NA	NA	NA	NA	NA	NA
TNFAIP3	-0.00725135	-0.0364165	0.0215046	0.621769	1	0.868165	0.72753	0.944851	1	NA	NA	NA	NA	NA	-0.0227567	-0.0773231	0.032751	0.41173	1	0.835408	0.52899	1	1	NA	NA	NA	NA	NA	NA	NA	NA	NA	NA	NA	NA	NA	NA	NA	NA	NA	NA
TSC1	0.00166651	-0.0250015	0.0283251	0.902056	1	0.936939	1	1	1	NA	NA	NA	NA	NA	0.0566125	0.000573841	0.120803	0.0619412	1	0.595438	0.0372014	0.744027	1	NA	NA	NA	NA	NA	NA	NA	NA	NA	NA	NA	NA	NA	NA	NA	NA	NA	NA
TSC2	0.00810098	-0.0176479	0.0340806	0.53755	1	0.819763	0.876059	1	1	NA	NA	NA	NA	NA	0.0257862	-0.022237	0.0775552	0.306364	1	0.800223	0.300239	1	1	NA	NA	NA	NA	NA	NA	NA	NA	NA	NA	NA	NA	NA	NA	NA	NA	NA	NA
USP44	0.0125271	-0.0155769	0.0410103	0.383336	1	0.791417	0.125458	0.710928	1	NA	NA	NA	NA	NA	0.00215903	-0.050457	0.057852	0.936971	1	1	0.919218	1	1	NA	NA	NA	NA	NA	NA	NA	NA	NA	NA	NA	NA	NA	NA	NA	NA	NA	NA
VHL	-0.0134422	-0.0384137	0.0110952	0.285217	1	0.724926	0.372906	0.872486	1	NA	NA	NA	NA	NA	-0.0146703	-0.0632383	0.0346647	0.552839	1	0.911438	0.723616	1	1	NA	NA	NA	NA	NA	NA	NA	NA	NA	NA	NA	NA	NA	NA	NA	NA	NA	NA
WT1	0.0101343	-0.0168925	0.0374542	0.462814	1	0.791417	0.0717034	0.55127	1	NA	NA	NA	NA	NA	-0.0302407	-0.0927689	0.0333333	0.339241	1	0.800223	0.816922	1	1	NA	NA	NA	NA	NA	NA	NA	NA	NA	NA	NA	NA	NA	NA	NA	NA	NA	NA

[truncated: 22 more sheets: Glioblastoma, Head&NeckCarcinoma, KidneyClearCell, KidneyChromophobe, KidneyPapillary, NonHodgkinLymphoma, LowerGradeGlioma, HepatocellularCarcinoma, LungAdenocarcinoma, LungSquamousCell, Medulloblastoma, Melanoma, OvarianCancer, PancreaticCancer, PancreaticEndocrine, Pheochromocytoma, ProstateCancer, Sarcoma, Stomach, ThyroidCancer …]
