# Supplementary material for: Age influences on the molecular presentation of tumours
Source: Nat Commun. 2022 Jan 11;13:208. doi: 10.1038/s41467-021-27889-y (PMC8752853; doi:10.1038/s41467-021-27889-y)
Supplement: Supplementary file 9 — Supplementary Data 7 [file 41467_2021_27889_MOESM9_ESM.xlsx]

## Sheet: COSMICDrivers
#Supplementary Table 7: COSMIC SNV drivers & Mitochondria results
A1CF
ABI1
ABL1
ABL2
ACKR3
ACSL3
ACSL6
ACVR1
ACVR2A
AFDN
AFF1
AFF3
AFF4
AKAP9
AKT1
AKT2
AKT3
ALDH2
ALK
AMER1
ANK1
APC
APOBEC3B
AR
ARAF
ARHGAP26
ARHGAP5
ARHGEF10
ARHGEF10L
ARHGEF12
ARID1A
ARID1B
ARID2
ARNT
ASPSCR1
ASXL1
ASXL2
ATF1
ATIC
ATM
ATP1A1
ATP2B3
ATR
ATRX
AXIN1
AXIN2
B2M
BAP1
BARD1
BAX
BAZ1A
BCL10
BCL11A
BCL11B
BCL2
BCL2L12
BCL3
BCL6
BCL7A
BCL9
BCL9L
BCLAF1
BCOR
BCORL1
BCR
BIRC3
BIRC6
BLM
BMP5
BMPR1A
BRAF
BRCA1
BRCA2
BRD3
BRD4
BRIP1
BTG1
BTK
BUB1B
C15orf65
CACNA1D
CALR
CAMTA1
CANT1
CARD11
CARS
CASP3
CASP8
CASP9
CBFA2T3
CBFB
CBL
CBLB
CBLC
CCDC6
CCNB1IP1
CCNC
CCND1
CCND2
CCND3
CCNE1
CCR4
CCR7
CD209
CD274
CD28
CD74
CD79A
CD79B
CDC73
CDH1
CDH10
CDH11
CDH17
CDK12
CDK4
CDK6
CDKN1A
CDKN1B
CDKN2A
CDKN2C
CDX2
CEBPA
CEP89
CHCHD7
CHD2
CHD4
CHEK2
CHIC2
CHST11
CIC
CIITA
CLIP1
CLP1
CLTC
CLTCL1
CNBD1
CNBP
CNOT3
CNTNAP2
CNTRL
COL1A1
COL2A1
COL3A1
COX6C
CPEB3
CREB1
CREB3L1
CREB3L2
CREBBP
CRLF2
CRNKL1
CRTC1
CRTC3
CSF1R
CSF3R
CSMD3
CTCF
CTNNA2
CTNNB1
CTNND1
CTNND2
CUL3
CUX1
CXCR4
CYLD
CYP2C8
CYSLTR2
DAXX
DCAF12L2
DCC
DCTN1
DDB2
DDIT3
DDR2
DDX10
DDX3X
DDX5
DDX6
DEK
DGCR8
DICER1
DNAJB1
DNM2
DNMT3A
DROSHA
DUX4L1
EBF1
ECT2L
EED
EGFR
EIF1AX
EIF3E
EIF4A2
ELF3
ELF4
ELK4
ELL
ELN
EML4
EP300
EPAS1
EPHA3
EPHA7
EPS15
ERBB2
ERBB3
ERBB4
ERC1
ERCC2
ERCC3
ERCC4
ERCC5
ERG
ESR1
ETNK1
ETV1
ETV4
ETV5
ETV6
EWSR1
EXT1
EXT2
EZH2
EZR
FAM131B
FAM135B
FAM47C
FANCA
FANCC
FANCD2
FANCE
FANCF
FANCG
FAS
FAT1
FAT3
FAT4
FBLN2
FBXO11
FBXW7
FCGR2B
FCRL4
FEN1
FES
FEV
FGFR1
FGFR1OP
FGFR2
FGFR3
FGFR4
FH
FHIT
FIP1L1
FKBP9
FLCN
FLI1
FLNA
FLT3
FLT4
FNBP1
FOXA1
FOXL2
FOXO1
FOXO3
FOXO4
FOXP1
FOXR1
FSTL3
FUBP1
FUS
GAS7
GATA1
GATA2
GATA3
GLI1
GMPS
GNA11
GNAQ
GNAS
GOLGA5
GOPC
GPC3
GPC5
GPHN
GRIN2A
GRM3
H3F3A
H3F3B
HERPUD1
HEY1
HIF1A
HIP1
HIST1H3B
HIST1H4I
HLA-A
HLF
HMGA1
HMGA2
HMGN2P46
HNF1A
HNRNPA2B1
HOOK3
HOXA11
HOXA13
HOXA9
HOXC11
HOXC13
HOXD11
HOXD13
HRAS
HSP90AA1
HSP90AB1
ID3
IDH1
IDH2
IGF2BP2
IGH
IGK
IGL
IKBKB
IKZF1
IL2
IL21R
IL6ST
IL7R
IRF4
IRS4
ISX
ITGAV
ITK
JAK1
JAK2
JAK3
JAZF1
JUN
KAT6A
KAT6B
KAT7
KCNJ5
KDM5A
KDM5C
KDM6A
KDR
KDSR
KEAP1
KIAA1549
KIF5B
KIT
KLF4
KLF6
KLK2
KMT2A
KMT2C
KMT2D
KNL1
KNSTRN
KRAS
KTN1
LARP4B
LASP1
LATS1
LATS2
LCK
LCP1
LEF1
LEPROTL1
LHFPL6
LIFR
LMNA
LMO1
LMO2
LPP
LRIG3
LRP1B
LSM14A
LYL1
LZTR1
MACC1
MAF
MAFB
MALAT1
MALT1
MAML2
MAP2K1
MAP2K2
MAP2K4
MAP3K1
MAP3K13
MAPK1
MAX
MB21D2
MDM2
MDM4
MDS2
MECOM
MED12
MEN1
MET
MGMT
MITF
MLF1
MLH1
MLLT1
MLLT10
MLLT11
MLLT3
MLLT6
MN1
MNX1
MPL
MRTFA
MSH2
MSH6
MSI2
MSN
MTCP1
MTOR
MUC1
MUC16
MUC4
MUTYH
MYB
MYC
MYCL
MYCN
MYD88
MYH11
MYH9
MYO5A
MYOD1
N4BP2
NAB2
NACA
NBEA
NBN
NCKIPSD
NCOA1
NCOA2
NCOA4
NCOR1
NCOR2
NDRG1
NF1
NF2
NFATC2
NFE2L2
NFIB
NFKB2
NFKBIE
NIN
NKX2-1
NONO
NOTCH1
NOTCH2
NPM1
NR4A3
NRAS
NRG1
NSD1
NSD2
NSD3
NT5C2
NTHL1
NTRK1
NTRK3
NUMA1
NUP214
NUP98
NUTM1
NUTM2B
NUTM2D
OLIG2
OMD
P2RY8
PABPC1
PAFAH1B2
PALB2
PATZ1
PAX3
PAX5
PAX7
PAX8
PBRM1
PBX1
PCBP1
PCM1
PDCD1LG2
PDE4DIP
PDGFB
PDGFRA
PDGFRB
PER1
PHF6
PHOX2B
PICALM
PIK3CA
PIK3CB
PIK3R1
PIM1
PLAG1
PLCG1
PML
PMS1
PMS2
POLD1
POLE
POLG
POLQ
POT1
POU2AF1
POU5F1
PPARG
PPFIBP1
PPM1D
PPP2R1A
PPP6C
PRCC
PRDM1
PRDM16
PRDM2
PREX2
PRF1
PRKACA
PRKAR1A
PRKCB
PRPF40B
PRRX1
PSIP1
PTCH1
PTEN
PTK6
PTPN11
PTPN13
PTPN6
PTPRB
PTPRC
PTPRD
PTPRK
PTPRT
PWWP2A
QKI
RABEP1
RAC1
RAD17
RAD21
RAD51B
RAF1
RALGDS
RANBP2
RAP1GDS1
RARA
RB1
RBM10
RBM15
RECQL4
REL
RET
RFWD3
RGPD3
RGS7
RHOA
RHOH
RMI2
RNF213
RNF43
ROBO2
ROS1
RPL10
RPL22
RPL5
RPN1
RSPO2
RSPO3
RUNX1
RUNX1T1
S100A7
SALL4
SBDS
SDC4
SDHA
SDHAF2
SDHB
SDHC
SDHD
2020-09-05
2020-09-06
2020-09-09
SET
SETBP1
SETD1B
SETD2
SETDB1
SF3B1
SFPQ
SFRP4
SGK1
SH2B3
SH3GL1
SHTN1
SIRPA
SIX1
SIX2
SKI
SLC34A2
SLC45A3
SMAD2
SMAD3
SMAD4
SMARCA4
SMARCB1
SMARCD1
SMARCE1
SMC1A
SMO
SND1
SNX29
SOCS1
SOX2
SOX21
SPECC1
SPEN
SPOP
SRC
SRGAP3
SRSF2
SRSF3
SS18
SS18L1
SSX1
SSX2
SSX4
STAG1
STAG2
STAT3
STAT5B
STAT6
STIL
STK11
STRN
SUFU
SUZ12
SYK
TAF15
TAL1
TAL2
TBL1XR1
TBX3
TCEA1
TCF12
TCF3
TCF7L2
TCL1A
TEC
TENT5C
TERT
TET1
TET2
TFE3
TFEB
TFG
TFPT
TFRC
TGFBR2
THRAP3
TLX1
TLX3
TMEM127
TMPRSS2
TNC
TNFAIP3
TNFRSF14
TNFRSF17
TOP1
TP53
TP63
TPM3
TPM4
TPR
TRA
TRAF7
TRB
TRD
TRIM24
TRIM27
TRIM33
TRIP11
TRRAP
TSC1
TSC2
TSHR
U2AF1
UBR5
USP44
USP6
USP8
VAV1
VHL
VTI1A
WAS
WDCP
WIF1
WNK2
WRN
WT1
WWTR1
XPA
XPC
XPO1
YWHAE
ZBTB16
ZCCHC8
ZEB1
ZFHX3
ZMYM2
ZMYM3
ZNF331
ZNF384
ZNF429
ZNF479
ZNF521
ZNRF3
ZRSR2

## Sheet: Pan-cancer
#Supplementary Table 7: SNV driver results with univariate and multivariate coefficient estimates, p-values and q-values
	TCGA-WXS											PCAWG-WGS											GENIE-MSK-IMPACT
gene	tcga.age.uni.lr.coef	tcga.age.uni.lr.95low	tcga.age.uni.lr.95high	tcga.age.uni.p	tcga.age.uni.p.bonferroni	tcga.age.uni.q	tcga.age.mv.lr.coef	tcga.age.mv.err	tcga.age.mv.p	.bonferroni	tcga.age.mv.q	pcawg.age.uni.lr.coef	pcawg.age.uni.lr.95low	pcawg.age.uni.lr.95high	pcawg.age.uni.p	pcawg.age.uni.p.bonferroni	pcawg.age.uni.q	pcawg.age.mv.lr.coef	pcawg.age.mv.err	pcawg.age.mv.p	pcawg.age.mv.p.bonferroni	pcawg.age.mv.q	msk.age.uni.lr.coef	msk.age.uni.lr.err	msk.age.uni.p	msk.age.uni.p.bonferroni	msk.age.uni.q	msk.age.mv.lr.coef	msk.age.mv.err	msk.age.mv.p	msk.age.mv.p.bonferroni	msk.age.mv.q
ARID2	0.0321924	0.0230207	0.0415711	1.01244e-11	6.88458e-09	3.43723e-10	0.0287395	0.00572757	5.22802e-07	0.000200756	0.000200756	0.0245667	0.00450604	0.0477602	0.0257753	0.927912	0.0576154	0.0111353	0.0156815	0.477648	1	0.625022	0.0171288	0.00568537	0.00258864	0.737762	0.0380206	0.0119434	0.00649394	0.0658922	1	1
IDH1	-0.0812658	-0.0882824	-0.0743824	2.54967e-116	1.73378e-113	1.73123e-113	-0.0248572	0.00532525	3.04453e-06	0.0011691	0.000584549	-0.0204127	-0.0347055	-0.00524222	0.00625246	0.225089	0.016971	-0.0038941	0.0182407	0.830949	1	0.892142	-0.0387295	0.00505778	1.89703e-14	5.40654e-12	2.97201e-12	-0.0173557	0.00729081	0.0172893	1	1
CASP8	0.0307807	0.0189879	0.0429121	4.53111e-07	0.000308116	5.59387e-06	0.0298266	0.00722412	3.64736e-05	0.0140059	0.00360653	NA	NA	NA	NA	NA	NA	NA	NA	NA	NA	NA	0.00870073	0.00809173	0.282257	1	0.639888	0.0183916	0.00909092	NA	NA	NA
KIAA1549	0.0322652	0.0212591	0.0435796	1.44117e-08	9.79997e-06	2.64475e-07	0.0287847	0.00698327	3.7568e-05	0.0144261	0.00360653	NA	NA	NA	NA	NA	NA	NA	NA	NA	NA	NA	NA	NA	NA	NA	NA	NA	NA	NA	NA	NA
LATS1	0.0319038	0.0187803	0.0454316	2.67049e-06	0.00181593	2.59038e-05	0.0329726	0.00837248	8.20907e-05	0.0315228	0.00630457	NA	NA	NA	NA	NA	NA	NA	NA	NA	NA	NA	0.00590378	0.00764525	0.439987	1	0.763788	0.00856201	0.00883324	NA	NA	NA
RNF43	0.0430915	0.0306764	0.0558899	2.05889e-11	1.40005e-08	6.0782e-10	0.0304029	0.0078473	0.000106926	0.0410595	0.00684325	NA	NA	NA	NA	NA	NA	NA	NA	NA	NA	NA	0.00611057	0.00568575	0.282501	1	0.639888	0.0153806	0.00672098	NA	NA	NA
ATRX	-0.0265763	-0.0324179	-0.0207294	4.85364e-19	3.30047e-16	3.6618e-17	-0.0152016	0.00403491	0.000164881	0.0633145	0.00898237	NA	NA	NA	NA	NA	NA	NA	NA	NA	NA	NA	-0.0133349	0.00489361	0.00643094	1	0.0775011	-0.0183368	0.0057747	0.00149641	0.12121	0.164606
PBRM1	0.0218582	0.0133232	0.0305601	6.62412e-07	0.00045044	7.3734e-06	0.0202528	0.00542131	0.000187133	0.071859	0.00898237	0.0225765	0.00731586	0.0396306	0.00610635	0.219828	0.016971	0.0105722	0.014899	0.477958	1	0.625022	0.00428409	0.00479228	0.371346	1	0.715297	0.00746766	0.00608848	NA	NA	NA
NOTCH2	0.0290112	0.0192502	0.0390145	8.59886e-09	5.84722e-06	1.81731e-07	0.0226051	0.00611209	0.000216946	0.0833071	0.00925634	NA	NA	NA	NA	NA	NA	NA	NA	NA	NA	NA	0.00822504	0.00669709	0.21939	1	0.567219	0.00974682	0.00765144	NA	NA	NA
NACA	0.0280298	0.0164377	0.0399473	2.93087e-06	0.00199299	2.8029e-05	0.0257956	0.00721126	0.000347389	0.133398	0.0133398	NA	NA	NA	NA	NA	NA	NA	NA	NA	NA	NA	NA	NA	NA	NA	NA	NA	NA	NA	NA	NA
KDM5C	0.030737	0.0188682	0.0429714	5.6955e-07	0.000387294	6.55465e-06	0.0255815	0.00735802	0.000507655	0.194939	0.0177218	0.0156605	-0.0058931	0.0411451	0.189789	1	0.28848	NA	NA	NA	NA	NA	0.00146681	0.00647817	0.820872	1	0.934164	-0.00130738	0.00753427	NA	NA	NA
IKBKB	0.0320852	0.0151193	0.0496853	0.000271584	0.184677	0.00135592	0.0371678	0.0107694	0.000558025	0.214282	0.0178568	NA	NA	NA	NA	NA	NA	NA	NA	NA	NA	NA	NA	NA	NA	NA	NA	NA	NA	NA	NA	NA
FOXA1	0.023981	0.00887714	0.0396672	0.002253	1	0.00735476	0.0334343	0.00980435	0.000649273	0.249321	0.0191785	NA	NA	NA	NA	NA	NA	NA	NA	NA	NA	NA	0.0248532	0.00653654	0.000143415	0.0408732	0.00354762	0.0243231	0.00778103	0.00177228	0.143555	0.193178
MAP3K1	0.0185397	0.00794266	0.0293794	0.000694694	0.472392	0.00300444	0.0218031	0.00651578	0.000819281	0.314604	0.0209736	0.0104037	-0.0107999	0.0354681	0.374986	1	0.491361	NA	NA	NA	NA	NA	-0.00928336	0.00531387	0.080636	1	0.344728	0.00874778	0.00621819	0.159485	1	1
BRD4	0.0308171	0.0176779	0.0443713	5.96669e-06	0.00405735	5.31282e-05	0.0264729	0.00788756	0.000789983	0.303353	0.0209736	NA	NA	NA	NA	NA	NA	NA	NA	NA	NA	NA	0.0110144	0.00759085	0.146778	1	0.456857	0.0207398	0.00867482	NA	NA	NA
KDM6A	0.0400218	0.0304692	0.0498245	5.12258e-16	3.48335e-13	2.89852e-14	0.0198157	0.00614806	0.00126822	0.486997	0.0221986	-0.00447372	-0.0229175	0.016546	0.653881	1	0.752953	NA	NA	NA	NA	NA	0.0389471	0.00541199	6.17973e-13	1.76122e-10	7.26119e-11	0.0289985	0.00649244	7.95073e-06	0.000644009	0.000938186
NF1	0.0224816	0.0159767	0.0290913	1.79384e-11	1.21981e-08	5.53644e-10	0.0131879	0.00409824	0.00129112	0.49579	0.0221986	0.00330269	-0.0145338	0.0237542	0.733613	1	0.77437	NA	NA	NA	NA	NA	0.0085656	0.00413799	0.0384532	1	0.246605	0.00680265	0.00479013	0.155568	1	1
SMC1A	0.0301365	0.0164476	0.0442723	2.15887e-05	0.0146803	0.000157094	0.0268783	0.008124	0.000937943	0.36017	0.0221986	NA	NA	NA	NA	NA	NA	NA	NA	NA	NA	NA	NA	NA	NA	NA	NA	NA	NA	NA	NA	NA
CLIP1	0.0276221	0.0140575	0.0416371	8.5664e-05	0.0582515	0.000514742	0.0280795	0.00861364	0.00111458	0.427998	0.0221986	NA	NA	NA	NA	NA	NA	NA	NA	NA	NA	NA	NA	NA	NA	NA	NA	NA	NA	NA	NA	NA
LARP4B	0.0377891	0.0251219	0.0508924	8.8904e-09	6.04548e-06	1.81731e-07	0.0260909	0.0080907	0.00126061	0.484074	0.0221986	NA	NA	NA	NA	NA	NA	NA	NA	NA	NA	NA	NA	NA	NA	NA	NA	NA	NA	NA	NA	NA
DGCR8	0.0315666	0.0158653	0.047913	0.000111562	0.0758619	0.000641952	0.0330881	0.0102913	0.00130376	0.500645	0.0221986	NA	NA	NA	NA	NA	NA	NA	NA	NA	NA	NA	NA	NA	NA	NA	NA	NA	NA	NA	NA	NA
SETBP1	0.0324229	0.0225604	0.0425408	1.96646e-10	1.33719e-07	5.34091e-09	0.0206565	0.00642949	0.0013146	0.504807	0.0221986	NA	NA	NA	NA	NA	NA	NA	NA	NA	NA	NA	NA	NA	NA	NA	NA	NA	NA	NA	NA	NA
OLIG2	0.0718342	0.0245227	0.125803	0.00532536	1	0.0150663	0.0867907	0.0270417	0.0013296	0.510568	0.0221986	NA	NA	NA	NA	NA	NA	NA	NA	NA	NA	NA	NA	NA	NA	NA	NA	NA	NA	NA	NA	NA
LZTR1	0.0291096	0.0159809	0.0426669	1.88519e-05	0.0128193	0.000141229	0.0262339	0.0082344	0.00144312	0.554157	0.0230899	NA	NA	NA	NA	NA	NA	NA	NA	NA	NA	NA	NA	NA	NA	NA	NA	NA	NA	NA	NA	NA
RBM10	0.032319	0.0205436	0.0444545	1.1547e-07	7.85196e-05	1.63342e-06	0.0229747	0.00738608	0.00186743	0.717094	0.027538	NA	NA	NA	NA	NA	NA	NA	NA	NA	NA	NA	0.047024	0.00548894	1.06164e-17	3.02566e-15	4.98969e-15	0.0316235	0.00616855	2.95069e-07	2.39006e-05	3.51132e-05
DDX5	0.0265329	0.00971103	0.0439921	0.00239296	1	0.00777425	0.0315754	0.0101651	0.00189483	0.727615	0.027538	NA	NA	NA	NA	NA	NA	NA	NA	NA	NA	NA	NA	NA	NA	NA	NA	NA	NA	NA	NA	NA
DNM2	0.0270344	0.0128557	0.041721	0.000239207	0.16266	0.00120312	0.0275172	0.00887699	0.00193626	0.743526	0.027538	NA	NA	NA	NA	NA	NA	NA	NA	NA	NA	NA	NA	NA	NA	NA	NA	NA	NA	NA	NA	NA
BCL6	0.029179	0.0141919	0.0446811	0.000174214	0.118465	0.000916986	0.029816	0.00969015	0.00209135	0.803079	0.0286814	NA	NA	NA	NA	NA	NA	NA	NA	NA	NA	NA	0.00576028	0.0101731	0.571241	1	0.816046	0.0104918	0.0116259	NA	NA	NA
THRAP3	0.0276398	0.0135956	0.0421142	0.000144163	0.0980309	0.000795827	0.0270271	0.00881724	0.00217481	0.835128	0.0287975	NA	NA	NA	NA	NA	NA	NA	NA	NA	NA	NA	NA	NA	NA	NA	NA	NA	NA	NA	NA	NA
SNX29	0.0422932	0.0192696	0.0664903	0.000440518	0.299552	0.00204871	0.0413373	0.0136125	0.00239161	0.918377	0.0292893	NA	NA	NA	NA	NA	NA	NA	NA	NA	NA	NA	NA	NA	NA	NA	NA	NA	NA	NA	NA	NA
DNMT3A	0.0169896	0.00715894	0.027048	0.000808132	0.54953	0.00340821	0.0184086	0.00606303	0.00239578	0.919979	0.0292893	NA	NA	NA	NA	NA	NA	NA	NA	NA	NA	NA	0.00733316	0.00679772	0.280691	1	0.639888	0.00840518	0.00803954	NA	NA	NA
HLA-A	0.0184736	0.00552617	0.0318139	0.0058477	1	0.0162729	0.0250188	0.00825541	0.00244077	0.937257	0.0292893	NA	NA	NA	NA	NA	NA	NA	NA	NA	NA	NA	NA	NA	NA	NA	NA	NA	NA	NA	NA	NA
CHD4	0.0255496	0.0163924	0.0349162	6.35798e-08	4.32343e-05	9.59349e-07	0.0176037	0.00591584	0.00292326	1	0.0318846	NA	NA	NA	NA	NA	NA	NA	NA	NA	NA	NA	NA	NA	NA	NA	NA	NA	NA	NA	NA	NA
SET	0.0436035	0.01794	0.0715913	0.00141141	0.959756	0.00513768	0.0496485	0.0167471	0.00303078	1	0.0318846	0.0155787	-0.000351175	0.0335699	0.0710828	1	0.142166	NA	NA	NA	NA	NA	NA	NA	NA	NA	NA	NA	NA	NA	NA	NA
FSTL3	0.0730758	0.0230933	0.129579	0.00701144	1	0.0186697	0.112987	0.0381327	0.00304656	1	0.0318846	NA	NA	NA	NA	NA	NA	NA	NA	NA	NA	NA	NA	NA	NA	NA	NA	NA	NA	NA	NA	NA
RAC1	0.0191571	0.000147339	0.0391551	0.0539189	1	0.0971111	0.0344814	0.0116383	0.00304896	1	0.0318846	NA	NA	NA	NA	NA	NA	NA	NA	NA	NA	NA	-0.00147288	0.0123388	0.904983	1	0.973561	-0.00705166	0.0128554	NA	NA	NA
CDC73	0.0291758	0.0131677	0.0457467	0.000443613	0.301657	0.00204907	0.029633	0.0100097	0.00307222	1	0.0318846	NA	NA	NA	NA	NA	NA	NA	NA	NA	NA	NA	0.00226875	0.00982879	0.817449	1	0.932527	0.00875096	0.0117095	NA	NA	NA
CRTC1	0.0331556	0.0142592	0.0529643	0.000776544	0.52805	0.00329546	0.0362885	0.0122947	0.00316178	1	0.0319506	NA	NA	NA	NA	NA	NA	NA	NA	NA	NA	NA	NA	NA	NA	NA	NA	NA	NA	NA	NA	NA
BCR	0.029132	0.0127076	0.0461684	0.000637447	0.433464	0.00279243	0.0281953	0.00960216	0.00332101	1	0.032434	NA	NA	NA	NA	NA	NA	NA	NA	NA	NA	NA	NA	NA	NA	NA	NA	NA	NA	NA	NA	NA
SND1	0.0276628	0.0128591	0.0429814	0.000316005	0.214884	0.00156619	0.0270474	0.00922799	0.00337854	1	0.032434	NA	NA	NA	NA	NA	NA	NA	NA	NA	NA	NA	NA	NA	NA	NA	NA	NA	NA	NA	NA	NA
NFATC2	0.0262413	0.0140289	0.0388206	3.30987e-05	0.0225071	0.00022701	0.0225733	0.00778955	0.00375681	1	0.0351858	NA	NA	NA	NA	NA	NA	NA	NA	NA	NA	NA	NA	NA	NA	NA	NA	NA	NA	NA	NA	NA
CIC	-0.0123962	-0.0204303	-0.00427321	0.00262428	1	0.00844494	0.0153418	0.00537119	0.00428602	1	0.037165	NA	NA	NA	NA	NA	NA	NA	NA	NA	NA	NA	-0.0235024	0.00502449	2.90282e-06	0.000827304	0.00012403	0.0037659	0.00689782	0.585097	1	1
TP53	0.0154215	0.0123522	0.0185082	9.14752e-23	6.22032e-20	1.03519e-20	-0.00640592	0.00225234	0.00445357	1	0.037165	0.0280769	0.0228577	0.0334798	3.53e-25	1.2708e-23	1.34e-23	-0.00341254	0.00424552	0.421514	1	0.625022	-0.00244277	0.00183108	0.182186	1	0.518954	-0.00983214	0.00231045	NA	NA	NA
GPC5	0.0257921	0.0146158	0.0372817	8.09744e-06	0.00550626	6.8727e-05	0.0200389	0.00701886	0.00430363	1	0.037165	NA	NA	NA	NA	NA	NA	NA	NA	NA	NA	NA	NA	NA	NA	NA	NA	NA	NA	NA	NA	NA
BAX	0.0364635	0.00920056	0.0656769	0.0112256	1	0.0278181	0.0462724	0.0162448	0.00439326	1	0.037165	NA	NA	NA	NA	NA	NA	NA	NA	NA	NA	NA	NA	NA	NA	NA	NA	NA	NA	NA	NA	NA
PRCC	0.0332359	0.00715989	0.0604122	0.0143124	1	0.0337435	0.0433987	0.0152463	0.00442031	1	0.037165	NA	NA	NA	NA	NA	NA	NA	NA	NA	NA	NA	NA	NA	NA	NA	NA	NA	NA	NA	NA	NA
KDM5A	0.0276852	0.0157073	0.0400217	7.9895e-06	0.00543286	6.86693e-05	0.0226564	0.00799	0.00457408	1	0.037165	NA	NA	NA	NA	NA	NA	NA	NA	NA	NA	NA	0.00412589	0.00673417	0.540088	1	0.808411	0.00917289	0.00794675	NA	NA	NA
KDSR	0.034711	0.00498338	0.0667765	0.0274968	1	0.0565768	0.0509337	0.0179937	0.00464563	1	0.037165	NA	NA	NA	NA	NA	NA	NA	NA	NA	NA	NA	NA	NA	NA	NA	NA	NA	NA	NA	NA	NA
PMS2	0.0250289	0.0100562	0.0405505	0.00128348	0.872764	0.00476219	0.0262337	0.00933549	0.00495247	1	0.0388112	NA	NA	NA	NA	NA	NA	NA	NA	NA	NA	NA	0.00651846	0.0115111	0.571206	1	0.816046	0.0105352	0.0132631	NA	NA	NA
EML4	0.0313247	0.0149438	0.0483329	0.000232937	0.158397	0.00118033	0.028638	0.0102535	0.00522206	1	0.0401054	NA	NA	NA	NA	NA	NA	NA	NA	NA	NA	NA	NA	NA	NA	NA	NA	NA	NA	NA	NA	NA
BCOR	0.0255781	0.0156641	0.0357379	5.81526e-07	0.000395437	6.58093e-06	0.0168006	0.00606702	0.00561991	1	0.0423147	NA	NA	NA	NA	NA	NA	NA	NA	NA	NA	NA	0.0103361	0.00581566	0.0755197	1	0.331803	0.0128253	0.00665371	0.053913	1	1
FES	0.0253212	0.00709282	0.0443683	0.0076899	1	0.0200825	0.0306853	0.0111646	0.00598803	1	0.0442193	NA	NA	NA	NA	NA	NA	NA	NA	NA	NA	NA	NA	NA	NA	NA	NA	NA	NA	NA	NA	NA
WIF1	0.0278384	0.00834288	0.0481319	0.00605308	1	0.0165062	0.0310436	0.0113387	0.00618456	1	0.0448089	NA	NA	NA	NA	NA	NA	NA	NA	NA	NA	NA	NA	NA	NA	NA	NA	NA	NA	NA	NA	NA
RFWD3	0.0358137	0.0161715	0.0565455	0.000499618	0.33974	0.00226161	0.0341345	0.0125362	0.00647152	1	0.0460197	NA	NA	NA	NA	NA	NA	NA	NA	NA	NA	NA	NA	NA	NA	NA	NA	NA	NA	NA	NA	NA
PTPRB	0.0208409	0.0120565	0.0298092	4.16101e-06	0.00282949	3.92407e-05	0.0150813	0.0055573	0.00665206	1	0.0463907	NA	NA	NA	NA	NA	NA	NA	NA	NA	NA	NA	NA	NA	NA	NA	NA	NA	NA	NA	NA	NA
MECOM	0.0147732	0.00404693	0.0257206	0.00751974	1	0.0197139	0.017386	0.0064198	0.00676531	1	0.0463907	NA	NA	NA	NA	NA	NA	NA	NA	NA	NA	NA	NA	NA	NA	NA	NA	NA	NA	NA	NA	NA
CREBBP	0.0303992	0.0225326	0.0384245	6.38168e-14	4.33954e-11	2.54892e-12	0.0135783	0.00506716	0.00736973	1	0.0487927	0.0267078	0.00887327	0.0469286	0.00590107	0.212438	0.016971	0.0409033	0.011777	0.000514381	0.00771571	0.00874447	0.0106467	0.0046604	0.0223414	1	0.184219	0.0138728	0.00553751	0.0122366	0.991165	1
ALK	0.025825	0.0158467	0.0360505	5.36284e-07	0.000364673	6.27822e-06	0.0170751	0.00635978	0.00725606	1	0.0487927	NA	NA	NA	NA	NA	NA	NA	NA	NA	NA	NA	0.000178104	0.00570543	0.975097	1	0.985564	-0.00524813	0.00664103	NA	NA	NA
FAT1	0.0279595	0.0211662	0.034873	1.26954e-15	8.63288e-13	6.63091e-14	0.0118144	0.00447113	0.00823267	1	0.0518253	NA	NA	NA	NA	NA	NA	NA	NA	NA	NA	NA	0.01796	0.00451807	7.03386e-05	0.0200465	0.00194465	0.0145321	0.00552202	0.00849671	0.688234	0.866665
NOTCH1	0.0123913	0.00458697	0.0203297	0.00202635	1	0.00676762	0.0134375	0.00506979	0.00803734	1	0.0518253	0.00800642	-0.00747221	0.0254483	0.338509	1	0.459405	NA	NA	NA	NA	NA	-0.00294428	0.00479235	0.538971	1	0.808411	0.0047532	0.00573099	NA	NA	NA
ANK1	0.0279905	0.0190597	0.0371237	1.23305e-09	8.38475e-07	3.22016e-08	0.0152762	0.00577418	0.00815464	1	0.0518253	NA	NA	NA	NA	NA	NA	NA	NA	NA	NA	NA	NA	NA	NA	NA	NA	NA	NA	NA	NA	NA
SPEN	0.0251209	0.0168728	0.0335396	3.42329e-09	2.32784e-06	8.60894e-08	0.0139258	0.00528542	0.00841963	1	0.0521474	NA	NA	NA	NA	NA	NA	NA	NA	NA	NA	NA	0.00401902	0.00555586	0.469444	1	0.770735	0.00888632	0.00665227	NA	NA	NA
BLM	0.0298785	0.0150928	0.0451265	9.55397e-05	0.064967	0.000554457	0.0233537	0.00895245	0.00909047	1	0.0554086	NA	NA	NA	NA	NA	NA	NA	NA	NA	NA	NA	0.02267	0.00854015	0.00794209	1	0.0910435	0.0258959	0.0097329	0.00779892	0.631712	0.811087
TEC	0.0225856	0.00522883	0.0405904	0.012234	1	0.0297738	0.02785	0.0107661	0.00968652	1	0.0581191	NA	NA	NA	NA	NA	NA	NA	NA	NA	NA	NA	NA	NA	NA	NA	NA	NA	NA	NA	NA	NA
EZR	0.0352215	0.014762	0.0568442	0.00101718	0.691681	0.00403897	0.0324097	0.0125682	0.00991692	1	0.0585861	NA	NA	NA	NA	NA	NA	NA	NA	NA	NA	NA	NA	NA	NA	NA	NA	NA	NA	NA	NA	NA
CD209	0.0182358	0.000445397	0.0369821	0.0500531	1	0.0918542	0.0283859	0.0110672	0.0103213	1	0.0600509	NA	NA	NA	NA	NA	NA	NA	NA	NA	NA	NA	NA	NA	NA	NA	NA	NA	NA	NA	NA	NA
ERCC2	0.0301746	0.0149139	0.0459972	0.000140349	0.0954376	0.000787581	0.0248128	0.00970005	0.0105274	1	0.060336	NA	NA	NA	NA	NA	NA	NA	NA	NA	NA	NA	0.0334873	0.0084998	8.15561e-05	0.0232435	0.00212952	0.0251733	0.00946786	0.00784161	0.63517	0.811087
NFE2L2	0.0234879	0.0122655	0.0350266	5.1853e-05	0.03526	0.000341827	0.018413	0.00724107	0.010995	1	0.0611894	0.0491052	0.0231458	0.0788281	0.000564194	0.020311	0.00260416	0.0337214	0.0211572	0.110969	1	0.270491	0.0080932	0.0075911	0.286359	1	0.640899	-0.0106839	0.00859226	NA	NA	NA
ELF3	0.0450746	0.0299615	0.0608289	1.01214e-08	6.88256e-06	1.96355e-07	0.0245377	0.00963755	0.0108949	1	0.0611894	NA	NA	NA	NA	NA	NA	NA	NA	NA	NA	NA	-0.00279422	0.0127829	0.826968	1	0.938829	-0.00672399	0.0140392	NA	NA	NA
HNF1A	0.0295235	0.0131179	0.0465133	0.000525005	0.357004	0.00236078	0.0233995	0.00925235	0.0114377	1	0.0627438	NA	NA	NA	NA	NA	NA	NA	NA	NA	NA	NA	0.00297351	0.00948325	0.75386	1	0.896998	0.0145078	0.0112736	NA	NA	NA
CDH17	0.0207036	0.00708997	0.0346899	0.00326292	1	0.0102098	0.0201419	0.00802913	0.012121	1	0.0648874	NA	NA	NA	NA	NA	NA	NA	NA	NA	NA	NA	NA	NA	NA	NA	NA	NA	NA	NA	NA	NA
PER1	0.024707	0.0100506	0.0398533	0.00114642	0.779562	0.00441363	0.0227061	0.00905606	0.0121664	1	0.0648874	NA	NA	NA	NA	NA	NA	NA	NA	NA	NA	NA	NA	NA	NA	NA	NA	NA	NA	NA	NA	NA
GNA11	0.0240061	0.0072015	0.0414304	0.00593435	1	0.0163798	0.0257927	0.0103521	0.0127191	1	0.0669057	NA	NA	NA	NA	NA	NA	NA	NA	NA	NA	NA	-0.00727792	0.012636	0.564638	1	0.814049	0.00764062	0.0150677	NA	NA	NA
ETV4	0.0458136	0.0191089	0.0742787	0.00112017	0.761714	0.00436373	0.039939	0.0160807	0.0130041	1	0.0674808	NA	NA	NA	NA	NA	NA	NA	NA	NA	NA	NA	NA	NA	NA	NA	NA	NA	NA	NA	NA	NA
GPC3	0.0265621	0.00892076	0.0449509	0.00382514	1	0.0115434	0.0267531	0.0108214	0.0134272	1	0.0687474	NA	NA	NA	NA	NA	NA	NA	NA	NA	NA	NA	NA	NA	NA	NA	NA	NA	NA	NA	NA	NA
ASXL1	0.0322548	0.0214034	0.0434127	9.09995e-09	6.18796e-06	1.81731e-07	0.016616	0.00676849	0.0140921	1	0.0712023	NA	NA	NA	NA	NA	NA	NA	NA	NA	NA	NA	0.00736975	0.0065678	0.261819	1	0.621489	0.0108583	0.00747422	NA	NA	NA
ALDH2	0.0412937	0.0205685	0.063081	0.000138155	0.0939456	0.000781729	0.0293059	0.0119713	0.0143644	1	0.0716354	NA	NA	NA	NA	NA	NA	NA	NA	NA	NA	NA	NA	NA	NA	NA	NA	NA	NA	NA	NA	NA
ZEB1	0.0269721	0.0156319	0.0386236	4.21923e-06	0.00286908	3.92447e-05	0.0174025	0.00715317	0.0149808	1	0.0731678	NA	NA	NA	NA	NA	NA	NA	NA	NA	NA	NA	NA	NA	NA	NA	NA	NA	NA	NA	NA	NA
STAT6	0.0194465	0.00304461	0.0364401	0.022338	1	0.0486017	0.0250603	0.0103082	0.0150528	1	0.0731678	NA	NA	NA	NA	NA	NA	NA	NA	NA	NA	NA	NA	NA	NA	NA	NA	NA	NA	NA	NA	NA
FANCD2	0.0271606	0.0143304	0.0404003	4.38606e-05	0.0298252	0.000294865	0.0195824	0.00807214	0.0152698	1	0.0732949	NA	NA	NA	NA	NA	NA	NA	NA	NA	NA	NA	NA	NA	NA	NA	NA	NA	NA	NA	NA	NA
SMAD2	0.0321155	0.0142521	0.0506616	0.000539578	0.366913	0.00241035	0.0252383	0.0104429	0.0156582	1	0.073326	NA	NA	NA	NA	NA	NA	NA	NA	NA	NA	NA	-0.0273553	0.00813288	0.000769488	0.219304	0.0157243	-0.0197042	0.00895324	0.0277506	1	1
ZMYM2	0.0162585	0.00255709	0.0303949	0.0219543	1	0.048087	0.0218188	0.00902214	0.0155904	1	0.073326	NA	NA	NA	NA	NA	NA	NA	NA	NA	NA	NA	NA	NA	NA	NA	NA	NA	NA	NA	NA	NA
TET1	0.0263872	0.0164764	0.0365428	2.51035e-07	0.000170704	3.34221e-06	0.0155701	0.00648412	0.0163388	1	0.0751639	NA	NA	NA	NA	NA	NA	NA	NA	NA	NA	NA	0.0033056	0.00657867	0.615335	1	0.833451	0.0106987	0.00821665	NA	NA	NA
JUN	0.040471	0.0125135	0.0702075	0.005892	1	0.0163292	0.0399549	0.0166678	0.0165239	1	0.0751639	NA	NA	NA	NA	NA	NA	NA	NA	NA	NA	NA	0.00236259	0.0121692	0.846062	1	0.942297	0.00660678	0.0136722	NA	NA	NA
ZNF331	0.021815	0.00489457	0.03932	0.0129262	1	0.0311932	0.0241726	0.0100946	0.0166378	1	0.0751639	NA	NA	NA	NA	NA	NA	NA	NA	NA	NA	NA	NA	NA	NA	NA	NA	NA	NA	NA	NA	NA
FCRL4	0.0253003	0.0101663	0.0409135	0.00124979	0.849856	0.00466267	0.021234	0.0090048	0.0183701	1	0.0820245	NA	NA	NA	NA	NA	NA	NA	NA	NA	NA	NA	NA	NA	NA	NA	NA	NA	NA	NA	NA	NA
BRD3	0.0260791	0.00788159	0.0451177	0.00599509	1	0.0164804	0.0275981	0.011732	0.0186541	1	0.0823354	NA	NA	NA	NA	NA	NA	NA	NA	NA	NA	NA	NA	NA	NA	NA	NA	NA	NA	NA	NA	NA
PPP2R1A	0.0307528	0.0170962	0.0448351	1.37587e-05	0.00935593	0.00010863	0.0199264	0.00855999	0.0199196	1	0.0859454	NA	NA	NA	NA	NA	NA	NA	NA	NA	NA	NA	-0.0134644	0.00812732	0.0975837	1	0.387969	-0.00802906	0.00966026	0.405892	1	1
YWHAE	0.0280058	0.00315887	0.0545871	0.0324151	1	0.0637966	0.0381841	0.0163982	0.019883	1	0.0859454	NA	NA	NA	NA	NA	NA	NA	NA	NA	NA	NA	NA	NA	NA	NA	NA	NA	NA	NA	NA	NA
PDCD1LG2	0.0363652	0.00487483	0.0713938	0.0313425	1	0.0624092	0.0500534	0.0215603	0.020257	1	0.0864297	NA	NA	NA	NA	NA	NA	NA	NA	NA	NA	NA	0.0275388	0.0421469	0.513498	1	0.791733	0.0149657	0.0486655	NA	NA	NA
NUMA1	0.0226557	0.0115976	0.0340144	7.38687e-05	0.0502307	0.000464415	0.0167121	0.00722514	0.0207203	1	0.087435	NA	NA	NA	NA	NA	NA	NA	NA	NA	NA	NA	NA	NA	NA	NA	NA	NA	NA	NA	NA	NA
BARD1	0.0255891	0.00930829	0.0424728	0.00247403	1	0.00799937	0.0248832	0.010923	0.022723	1	0.0948439	NA	NA	NA	NA	NA	NA	NA	NA	NA	NA	NA	0.000268809	0.0102693	0.979117	1	0.985564	0.00142147	0.012158	NA	NA	NA
POT1	0.0262991	0.00996123	0.0432401	0.00193172	1	0.00659115	0.0223419	0.00984422	0.0232349	1	0.0959375	NA	NA	NA	NA	NA	NA	NA	NA	NA	NA	NA	NA	NA	NA	NA	NA	NA	NA	NA	NA	NA
MLLT1	0.0272308	0.00529234	0.0503588	0.0177222	1	0.040439	0.0325452	0.0144137	0.02395	1	0.0967267	NA	NA	NA	NA	NA	NA	NA	NA	NA	NA	NA	NA	NA	NA	NA	NA	NA	NA	NA	NA	NA
TBX3	0.0231391	0.00865862	0.038048	0.00201662	1	0.00676762	0.0189681	0.00840532	0.0240283	1	0.0967267	NA	NA	NA	NA	NA	NA	NA	NA	NA	NA	NA	0.00887742	0.00609221	0.145068	1	0.454546	0.0160075	0.0069267	NA	NA	NA
PDGFB	0.0360651	0.00482883	0.0689146	0.0271312	1	0.0562333	0.0387634	0.0171959	0.0241817	1	0.0967267	NA	NA	NA	NA	NA	NA	NA	NA	NA	NA	NA	NA	NA	NA	NA	NA	NA	NA	NA	NA	NA
EXT1	0.0357472	0.019667	0.0524515	1.89276e-05	0.0128708	0.000141229	0.0230469	0.010258	0.0246576	1	0.097608	NA	NA	NA	NA	NA	NA	NA	NA	NA	NA	NA	NA	NA	NA	NA	NA	NA	NA	NA	NA	NA
GNAS	0.0268516	0.0172607	0.0366719	5.81536e-08	3.95444e-05	8.97415e-07	0.0133223	0.00595752	0.0253373	1	0.097608	NA	NA	NA	NA	NA	NA	NA	NA	NA	NA	NA	0.00765311	0.00748126	0.306321	1	0.648518	0.00322646	0.00870816	NA	NA	NA
BCL9L	0.0281034	0.0158229	0.0407378	9.72091e-06	0.00661022	7.85774e-05	0.0168044	0.00751617	0.0253673	1	0.097608	NA	NA	NA	NA	NA	NA	NA	NA	NA	NA	NA	NA	NA	NA	NA	NA	NA	NA	NA	NA	NA
IL21R	0.0260288	0.0113936	0.0411667	0.000606217	0.412227	0.00267287	0.0198775	0.00890504	0.0256043	1	0.097608	NA	NA	NA	NA	NA	NA	NA	NA	NA	NA	NA	NA	NA	NA	NA	NA	NA	NA	NA	NA	NA
CTNND1	0.0259224	0.0133044	0.038935	7.29368e-05	0.0495971	0.000462842	0.0188435	0.00844575	0.0256729	1	0.097608	NA	NA	NA	NA	NA	NA	NA	NA	NA	NA	NA	NA	NA	NA	NA	NA	NA	NA	NA	NA	NA
EPHA3	0.0250016	0.0162455	0.0339445	3.0464e-08	2.07155e-05	4.92502e-07	0.0121584	0.00547098	0.0262606	1	0.0988633	NA	NA	NA	NA	NA	NA	NA	NA	NA	NA	NA	0.00751873	0.00568114	0.185684	1	0.521598	-0.00212546	0.00641914	NA	NA	NA
HIP1	0.0245986	0.0107778	0.0388621	0.000592244	0.402726	0.00262833	0.018454	0.00841228	0.0282569	1	0.105346	NA	NA	NA	NA	NA	NA	NA	NA	NA	NA	NA	NA	NA	NA	NA	NA	NA	NA	NA	NA	NA
ARHGAP26	0.0172752	-8.53466e-05	0.0352691	0.0552275	1	0.0986828	0.0228811	0.010458	0.0286763	1	0.105882	NA	NA	NA	NA	NA	NA	NA	NA	NA	NA	NA	NA	NA	NA	NA	NA	NA	NA	NA	NA	NA
MN1	0.0153362	0.00295042	0.0280674	0.0166276	1	0.0383159	0.0171541	0.00799166	0.0318328	1	0.115745	NA	NA	NA	NA	NA	NA	NA	NA	NA	NA	NA	NA	NA	NA	NA	NA	NA	NA	NA	NA	NA
NCOR2	0.0212282	0.0115375	0.0311424	2.17479e-05	0.0147886	0.000157094	0.0135661	0.00632443	0.0319504	1	0.115745	NA	NA	NA	NA	NA	NA	NA	NA	NA	NA	NA	NA	NA	NA	NA	NA	NA	NA	NA	NA	NA
KEAP1	0.0329162	0.0221044	0.0440279	3.92024e-09	2.66576e-06	9.50657e-08	0.0159473	0.0074809	0.0330288	1	0.118533	NA	NA	NA	NA	NA	NA	NA	NA	NA	NA	NA	0.0338066	0.00573299	3.70479e-09	1.05586e-06	2.90208e-07	0.00598347	0.00683922	0.381641	1	1
PIK3CA	0.0187007	0.0142541	0.023194	2.3813e-16	1.61929e-13	1.6169e-14	0.00623359	0.00295441	0.0348643	1	0.123962	0.00903139	0.000224337	0.0184146	0.0512924	1	0.108284	NA	NA	NA	NA	NA	-0.00775272	0.0025198	0.00209291	0.596478	0.0327889	0.0136862	0.00310389	1.03675e-05	0.000839771	0.001213
HOXA11	0.0245691	5.8156e-05	0.0505702	0.0560702	1	0.0992635	0.0310148	0.0147339	0.0352914	1	0.124329	NA	NA	NA	NA	NA	NA	NA	NA	NA	NA	NA	NA	NA	NA	NA	NA	NA	NA	NA	NA	NA
STAG2	0.0282897	0.0182529	0.0385864	4.85977e-08	3.30464e-05	7.67391e-07	0.0129777	0.00618507	0.0358842	1	0.124888	NA	NA	NA	NA	NA	NA	NA	NA	NA	NA	NA	0.0149264	0.00624113	0.0167742	1	0.151613	0.00958212	0.00712323	0.178563	1	1
GPHN	0.0263656	0.0104258	0.042826	0.00141494	0.962161	0.00513768	0.0197084	0.0094038	0.0361005	1	0.124888	NA	NA	NA	NA	NA	NA	NA	NA	NA	NA	NA	NA	NA	NA	NA	NA	NA	NA	NA	NA	NA
QKI	0.0267452	0.00665599	0.0478288	0.0108095	1	0.0270835	0.0259928	0.0124654	0.0370516	1	0.127034	NA	NA	NA	NA	NA	NA	NA	NA	NA	NA	NA	NA	NA	NA	NA	NA	NA	NA	NA	NA	NA
TLX3	0.0325718	0.00494192	0.0624565	0.0260942	1	0.0545169	0.0339766	0.0163681	0.0379143	1	0.127733	NA	NA	NA	NA	NA	NA	NA	NA	NA	NA	NA	NA	NA	NA	NA	NA	NA	NA	NA	NA	NA
PTPN11	0.020253	0.00562278	0.035332	0.00750636	1	0.0197139	0.0171658	0.00827188	0.0379681	1	0.127733	NA	NA	NA	NA	NA	NA	NA	NA	NA	NA	NA	0.00423115	0.00912791	0.642978	1	0.846497	0.0194908	0.0102264	NA	NA	NA
NCKIPSD	0.0285799	0.00589436	0.0526692	0.0164566	1	0.0382672	0.0296763	0.0143783	0.0390207	1	0.127733	NA	NA	NA	NA	NA	NA	NA	NA	NA	NA	NA	NA	NA	NA	NA	NA	NA	NA	NA	NA	NA
APOBEC3B	0.0267919	0.00299946	0.0518998	0.0315151	1	0.0625519	0.0309767	0.0150166	0.0391297	1	0.127733	NA	NA	NA	NA	NA	NA	NA	NA	NA	NA	NA	NA	NA	NA	NA	NA	NA	NA	NA	NA	NA
MYO5A	0.0213028	0.00977723	0.0331471	0.000350363	0.238247	0.00171148	0.0155248	0.00752814	0.0391851	1	0.127733	NA	NA	NA	NA	NA	NA	NA	NA	NA	NA	NA	NA	NA	NA	NA	NA	NA	NA	NA	NA	NA
CLTC	0.0208909	0.00810257	0.0340515	0.00159259	1	0.00563214	0.0172847	0.00838437	0.0392514	1	0.127733	NA	NA	NA	NA	NA	NA	NA	NA	NA	NA	NA	NA	NA	NA	NA	NA	NA	NA	NA	NA	NA
AXIN1	0.0192987	0.00546613	0.033569	0.0070679	1	0.0187465	0.0181912	0.00885655	0.0399771	1	0.127927	NA	NA	NA	NA	NA	NA	NA	NA	NA	NA	NA	0.0174114	0.00848716	0.0402189	1	0.246605	0.0268889	0.00989445	0.00657628	0.532679	0.697086
NT5C2	0.0297268	0.00738317	0.0531969	0.0108953	1	0.0271982	0.0288449	0.0140318	0.0398138	1	0.127927	NA	NA	NA	NA	NA	NA	NA	NA	NA	NA	NA	NA	NA	NA	NA	NA	NA	NA	NA	NA	NA
ERG	0.0280141	0.0113841	0.0453609	0.00121504	0.82623	0.00458342	0.0215104	0.0105111	0.040712	1	0.129202	NA	NA	NA	NA	NA	NA	NA	NA	NA	NA	NA	-0.000223778	0.00919778	0.98059	1	0.985564	0.00684985	0.0102978	NA	NA	NA
PSIP1	0.0251037	0.00973872	0.0410691	0.00167022	1	0.00578612	0.0202278	0.0099074	0.0411832	1	0.129626	NA	NA	NA	NA	NA	NA	NA	NA	NA	NA	NA	NA	NA	NA	NA	NA	NA	NA	NA	NA	NA
LSM14A	0.030177	0.00961608	0.0517131	0.00491609	1	0.0140845	0.0252416	0.0123926	0.0416673	1	0.130083	NA	NA	NA	NA	NA	NA	NA	NA	NA	NA	NA	NA	NA	NA	NA	NA	NA	NA	NA	NA	NA
MAML2	0.0226909	0.0075484	0.0383632	0.00387358	1	0.0116379	0.019078	0.0094729	0.0440141	1	0.136302	NA	NA	NA	NA	NA	NA	NA	NA	NA	NA	NA	NA	NA	NA	NA	NA	NA	NA	NA	NA	NA
KTN1	0.0183959	0.00477113	0.0324242	0.00907377	1	0.0230753	0.0174698	0.00871328	0.044967	1	0.138139	NA	NA	NA	NA	NA	NA	NA	NA	NA	NA	NA	NA	NA	NA	NA	NA	NA	NA	NA	NA	NA
FLT4	0.018582	0.00774537	0.029691	0.000898477	0.610964	0.00369737	0.0135688	0.00686349	0.0480471	1	0.146429	NA	NA	NA	NA	NA	NA	NA	NA	NA	NA	NA	0.0160344	0.00631714	0.0111412	1	0.109091	0.025692	0.00734324	0.00046749	0.0378667	0.0528263
SPOP	0.0196155	0.00670223	0.0329266	0.00334839	1	0.0104291	0.019509	0.00994559	0.0498124	1	0.147242	NA	NA	NA	NA	NA	NA	NA	NA	NA	NA	NA	0.0335625	0.00779104	1.64865e-05	0.00469864	0.000553474	0.0240151	0.00971333	0.0134214	1	1
CXCR4	0.0244725	0.0024361	0.0476748	0.0336766	1	0.0658974	0.02621	0.0133326	0.0493146	1	0.147242	NA	NA	NA	NA	NA	NA	NA	NA	NA	NA	NA	-0.0211457	0.01322	0.109704	1	0.408676	-0.00687834	0.0149229	NA	NA	NA
RUNX1	0.0204537	0.00765501	0.0336583	0.00203328	1	0.00676762	0.014561	0.00741166	0.049459	1	0.147242	NA	NA	NA	NA	NA	NA	NA	NA	NA	NA	NA	0.00985281	0.00711022	0.165831	1	0.492736	0.0203564	0.00796998	NA	NA	NA
TET2	0.0128836	0.00143355	0.0246086	0.029244	1	0.059642	0.0138104	0.00704158	0.0498475	1	0.147242	NA	NA	NA	NA	NA	NA	NA	NA	NA	NA	NA	0.00334914	0.00615292	0.586223	1	0.819615	0.000478596	0.00733039	NA	NA	NA
SETD2	0.0210073	0.0126908	0.0294807	9.30077e-07	0.000632452	1.00242e-05	0.0103045	0.00527123	0.0505998	1	0.148323	0.0155787	-0.000351175	0.0335699	0.0710828	1	0.142166	NA	NA	NA	NA	NA	0.00889401	0.00479026	0.0633556	1	0.320184	0.00881813	0.00568017	0.120557	1	1
PRDM2	0.0297233	0.0183011	0.0414762	4.91365e-07	0.000334128	5.91744e-06	0.0147709	0.00758047	0.051349	1	0.149379	NA	NA	NA	NA	NA	NA	NA	NA	NA	NA	NA	NA	NA	NA	NA	NA	NA	NA	NA	NA	NA
ACVR1	0.031735	0.00931197	0.0553384	0.00680273	1	0.0181852	0.0262586	0.0135434	0.0525196	1	0.151251	NA	NA	NA	NA	NA	NA	NA	NA	NA	NA	NA	-0.000671588	0.0125633	0.957368	1	0.985564	0.00443849	0.0144238	NA	NA	NA
FH	0.0304397	0.0114796	0.0502658	0.00207494	1	0.00683923	0.0236673	0.0122321	0.0530087	1	0.151251	NA	NA	NA	NA	NA	NA	NA	NA	NA	NA	NA	-0.00625734	0.0105546	0.553277	1	0.811719	-0.020622	0.0121621	NA	NA	NA
RANBP2	0.0219471	0.0131081	0.030975	1.45993e-06	0.000992754	1.45778e-05	0.0112622	0.00582476	0.0531741	1	0.151251	NA	NA	NA	NA	NA	NA	NA	NA	NA	NA	NA	NA	NA	NA	NA	NA	NA	NA	NA	NA	NA
CD74	0.0309946	0.00463434	0.0592864	0.0258054	1	0.0544158	0.030564	0.0158494	0.0538052	1	0.15192	NA	NA	NA	NA	NA	NA	NA	NA	NA	NA	NA	NA	NA	NA	NA	NA	NA	NA	NA	NA	NA
AKT1	0.0228598	0.00256169	0.0440847	0.0307323	1	0.0615552	0.0228755	0.011946	0.0555047	1	0.155575	NA	NA	NA	NA	NA	NA	NA	NA	NA	NA	NA	-0.0204426	0.00711405	0.00405886	1	0.0545047	-0.0101976	0.00829829	0.219116	1	1
ACVR2A	0.0227743	0.00743318	0.0386895	0.00425764	1	0.0125524	0.01832	0.00960736	0.0565373	1	0.157321	NA	NA	NA	NA	NA	NA	NA	NA	NA	NA	NA	NA	NA	NA	NA	NA	NA	NA	NA	NA	NA
CALR	-0.0274575	-0.0510211	-0.00328369	0.023792	1	0.051285	-0.0276193	0.0145289	0.0573029	1	0.158305	NA	NA	NA	NA	NA	NA	NA	NA	NA	NA	NA	0.0228752	0.0173143	0.186444	1	0.521598	0.0202182	0.0181446	NA	NA	NA
TRIM27	0.0286478	0.00625244	0.0520966	0.0142072	1	0.0336121	0.0250584	0.0132289	0.058197	1	0.159626	NA	NA	NA	NA	NA	NA	NA	NA	NA	NA	NA	NA	NA	NA	NA	NA	NA	NA	NA	NA	NA
MTOR	0.0236961	0.0147459	0.0328429	2.83083e-07	0.000192496	3.6964e-06	0.0106502	0.00564866	0.0593707	1	0.16169	NA	NA	NA	NA	NA	NA	NA	NA	NA	NA	NA	0.00240777	0.00537847	0.654393	1	0.851919	0.00044543	0.00633147	NA	NA	NA
CSF3R	0.0248773	0.00986062	0.0404604	0.00142671	0.970162	0.00515285	0.0179473	0.00955863	0.0604362	1	0.163433	NA	NA	NA	NA	NA	NA	NA	NA	NA	NA	NA	-0.00682099	0.00969439	0.481681	1	0.770735	-0.00198612	0.0115384	NA	NA	NA
MYH11	0.0200865	0.010371	0.0300162	6.09053e-05	0.0414156	0.000393854	0.0114315	0.00619108	0.0648277	1	0.173729	NA	NA	NA	NA	NA	NA	NA	NA	NA	NA	NA	NA	NA	NA	NA	NA	NA	NA	NA	NA	NA
CDH11	0.0300307	0.019205	0.0411323	7.85176e-08	5.3392e-05	1.15899e-06	0.012709	0.00690069	0.0655187	1	0.173729	NA	NA	NA	NA	NA	NA	NA	NA	NA	NA	NA	NA	NA	NA	NA	NA	NA	NA	NA	NA	NA
AFF3	0.0222858	0.0120943	0.0327097	2.24105e-05	0.0152391	0.000160176	0.0116074	0.00631353	0.06599	1	0.173729	NA	NA	NA	NA	NA	NA	NA	NA	NA	NA	NA	NA	NA	NA	NA	NA	NA	NA	NA	NA	NA
NPM1	-0.0265596	-0.0426757	-0.0101566	0.00133687	0.909072	0.00493334	-0.0177699	0.00966773	0.0660531	1	0.173729	NA	NA	NA	NA	NA	NA	NA	NA	NA	NA	NA	-0.0252615	0.0154677	0.102432	1	0.397878	-0.0309259	0.0175111	NA	NA	NA
MLF1	0.0339493	0.00854272	0.0611148	0.0111913	1	0.0278181	0.0299112	0.0163719	0.0677019	1	0.175675	NA	NA	NA	NA	NA	NA	NA	NA	NA	NA	NA	NA	NA	NA	NA	NA	NA	NA	NA	NA	NA
FAM47C	0.0176453	0.00991138	0.0255183	9.28871e-06	0.00631632	7.59883e-05	0.00904654	0.00495973	0.0681526	1	0.175675	NA	NA	NA	NA	NA	NA	NA	NA	NA	NA	NA	NA	NA	NA	NA	NA	NA	NA	NA	NA	NA
TPM4	0.039432	0.0144816	0.0660145	0.0026635	1	0.00853075	0.027154	0.0148911	0.0682257	1	0.175675	NA	NA	NA	NA	NA	NA	NA	NA	NA	NA	NA	NA	NA	NA	NA	NA	NA	NA	NA	NA	NA
TFE3	0.0262877	0.00856572	0.0448007	0.00441377	1	0.0129179	0.0191484	0.0105394	0.069242	1	0.175675	NA	NA	NA	NA	NA	NA	NA	NA	NA	NA	NA	NA	NA	NA	NA	NA	NA	NA	NA	NA	NA
BCL9	0.0263625	0.014367	0.0387128	2.1709e-05	0.0147621	0.000157094	0.0133354	0.00734159	0.0693071	1	0.175675	NA	NA	NA	NA	NA	NA	NA	NA	NA	NA	NA	NA	NA	NA	NA	NA	NA	NA	NA	NA	NA
PPFIBP1	0.0244628	0.00795298	0.0415335	0.00427041	1	0.0125524	0.0178079	0.00982147	0.0698069	1	0.175675	NA	NA	NA	NA	NA	NA	NA	NA	NA	NA	NA	NA	NA	NA	NA	NA	NA	NA	NA	NA	NA
FAT4	0.0291617	0.0231987	0.0352189	1.87165e-21	1.27272e-18	1.8155e-19	0.00735055	0.00405756	0.070053	1	0.175675	NA	NA	NA	NA	NA	NA	NA	NA	NA	NA	NA	NA	NA	NA	NA	NA	NA	NA	NA	NA	NA
MAF	0.0325002	0.00516968	0.0617315	0.0239919	1	0.0515522	0.0303281	0.0167652	0.0704529	1	0.175675	NA	NA	NA	NA	NA	NA	NA	NA	NA	NA	NA	NA	NA	NA	NA	NA	NA	NA	NA	NA	NA
TRIM33	0.0264096	0.0108787	0.0424921	0.00104954	0.71369	0.00414326	0.0173816	0.00970788	0.0733793	1	0.181791	NA	NA	NA	NA	NA	NA	NA	NA	NA	NA	NA	NA	NA	NA	NA	NA	NA	NA	NA	NA	NA
IRF4	0.01757	0.000287971	0.035589	0.0508104	1	0.0927426	0.0213877	0.0119745	0.0740838	1	0.18236	NA	NA	NA	NA	NA	NA	NA	NA	NA	NA	NA	0.00870544	0.00918922	0.343459	1	0.687935	0.0189731	0.0103887	NA	NA	NA
EGFR	0.0147817	0.00722597	0.0224647	0.000142832	0.0971257	0.000794942	0.00817036	0.00467859	0.0807535	1	0.197512	NA	NA	NA	NA	NA	NA	NA	NA	NA	NA	NA	0.0203509	0.00374588	5.54494e-08	1.58031e-05	3.25765e-06	0.00358891	0.0044473	0.419674	1	1
COL1A1	0.0213461	0.00963004	0.0333615	0.000419611	0.285335	0.00196494	0.0125485	0.00720688	0.0816517	1	0.198445	NA	NA	NA	NA	NA	NA	NA	NA	NA	NA	NA	NA	NA	NA	NA	NA	NA	NA	NA	NA	NA
IRS4	0.0241454	0.0136484	0.0348913	8.29374e-06	0.00563974	6.89031e-05	0.0115844	0.00668178	0.0829655	1	0.200369	NA	NA	NA	NA	NA	NA	NA	NA	NA	NA	NA	NA	NA	NA	NA	NA	NA	NA	NA	NA	NA
STAT3	0.0191375	0.00373826	0.0350903	0.0166468	1	0.0383159	0.0166504	0.00962173	0.0835411	1	0.200499	NA	NA	NA	NA	NA	NA	NA	NA	NA	NA	NA	-0.0114164	0.0102618	0.265915	1	0.624901	-0.00644933	0.0114555	NA	NA	NA
FANCG	0.0215255	0.00238079	0.0415631	0.0310854	1	0.0620794	0.021155	0.0122578	0.0843748	1	0.201008	NA	NA	NA	NA	NA	NA	NA	NA	NA	NA	NA	NA	NA	NA	NA	NA	NA	NA	NA	NA	NA
SDHA	0.0248984	0.0101619	0.0402087	0.00115053	0.782363	0.00441363	0.0163817	0.00950498	0.0848003	1	0.201008	NA	NA	NA	NA	NA	NA	NA	NA	NA	NA	NA	-0.00573222	0.0106717	0.591169	1	0.819615	-0.00734784	0.012053	NA	NA	NA
ZFHX3	0.0234568	0.0155439	0.0315247	8.65417e-09	5.88484e-06	1.81731e-07	0.00907335	0.00527567	0.0854599	1	0.201329	NA	NA	NA	NA	NA	NA	NA	NA	NA	NA	NA	0.00384861	0.00505342	0.446308	1	0.76766	-0.00054724	0.00629121	NA	NA	NA
CTNNB1	0.0227044	0.0150415	0.0304988	8.45658e-09	5.75048e-06	1.81731e-07	0.00841993	0.00494951	0.0889121	1	0.203228	0.034573	0.0216697	0.0485896	4.78e-07	1.7208e-05	6.06e-06	0.0161565	0.0099771	0.105371	1	0.270491	-0.000392975	0.00515484	0.939233	1	0.985564	-0.00262626	0.00583487	NA	NA	NA
MUC16	0.0203517	0.0163269	0.0244157	5.97059e-23	4.06e-20	8.10806e-21	0.00486559	0.00284207	0.0868987	1	0.203228	NA	NA	NA	NA	NA	NA	NA	NA	NA	NA	NA	NA	NA	NA	NA	NA	NA	NA	NA	NA	NA
RAP1GDS1	0.0206353	0.0023634	0.0396022	0.0296912	1	0.0601801	0.0191556	0.011207	0.0874045	1	0.203228	NA	NA	NA	NA	NA	NA	NA	NA	NA	NA	NA	NA	NA	NA	NA	NA	NA	NA	NA	NA	NA
LRIG3	0.0200898	0.00642556	0.034172	0.00451382	1	0.0130978	0.0146705	0.0086059	0.0882487	1	0.203228	NA	NA	NA	NA	NA	NA	NA	NA	NA	NA	NA	NA	NA	NA	NA	NA	NA	NA	NA	NA	NA
FOXO3	0.0356339	0.00833945	0.0640784	0.0120663	1	0.0295776	0.0254686	0.0149683	0.08885	1	0.203228	NA	NA	NA	NA	NA	NA	NA	NA	NA	NA	NA	NA	NA	NA	NA	NA	NA	NA	NA	NA	NA
RNF213	0.0295571	0.0216357	0.0376411	4.46638e-13	3.03714e-10	1.68482e-11	0.00877181	0.00516991	0.0897523	1	0.203934	NA	NA	NA	NA	NA	NA	NA	NA	NA	NA	NA	NA	NA	NA	NA	NA	NA	NA	NA	NA	NA
CSMD3	0.0230777	0.0182509	0.0279637	1.2179e-20	8.28172e-18	1.03369e-18	-0.0057541	0.00339973	0.0905476	1	0.204104	NA	NA	NA	NA	NA	NA	NA	NA	NA	NA	NA	NA	NA	NA	NA	NA	NA	NA	NA	NA	NA
ARHGAP5	0.0233288	0.0110859	0.0358875	0.000225544	0.15337	0.0011583	0.0129609	0.0076659	0.09089	1	0.204104	NA	NA	NA	NA	NA	NA	NA	NA	NA	NA	NA	NA	NA	NA	NA	NA	NA	NA	NA	NA	NA
ERCC3	0.0235132	0.00772654	0.0398712	0.00410907	1	0.0121837	0.0175131	0.0104037	0.0923048	1	0.206076	NA	NA	NA	NA	NA	NA	NA	NA	NA	NA	NA	-0.00617129	0.0103614	0.55144	1	0.811719	0.00118476	0.0126274	NA	NA	NA
DDR2	0.0214356	0.00741553	0.035867	0.00312889	1	0.00983573	0.0144153	0.0086115	0.0941388	1	0.208955	NA	NA	NA	NA	NA	NA	NA	NA	NA	NA	NA	0.000191715	0.00818995	0.981324	1	0.985564	-0.0043585	0.00984944	NA	NA	NA
NBN	0.0266285	0.0103738	0.0435168	0.00162097	1	0.0057028	0.0176088	0.0105647	0.0955626	1	0.210897	NA	NA	NA	NA	NA	NA	NA	NA	NA	NA	NA	0.0169977	0.00936598	0.06955	1	0.330187	0.030762	0.011363	0.00678521	0.549602	0.712447
TFEB	0.0233817	0.000739834	0.0472415	0.0482931	1	0.089106	0.0224383	0.0135615	0.0980153	1	0.215074	NA	NA	NA	NA	NA	NA	NA	NA	NA	NA	NA	NA	NA	NA	NA	NA	NA	NA	NA	NA	NA
PMS1	0.0233788	0.00834003	0.0389223	0.00271219	1	0.00864591	0.0153918	0.00937891	0.100775	1	0.219874	NA	NA	NA	NA	NA	NA	NA	NA	NA	NA	NA	0.000258182	0.0100113	0.979425	1	0.985564	0.00289275	0.011639	NA	NA	NA
HSP90AA1	0.027966	0.0135964	0.0428162	0.000173969	0.118299	0.000916986	0.0146927	0.00899181	0.102257	1	0.221788	NA	NA	NA	NA	NA	NA	NA	NA	NA	NA	NA	NA	NA	NA	NA	NA	NA	NA	NA	NA	NA
BCL3	0.023244	0.0017998	0.0458158	0.0382188	1	0.0735143	0.0210034	0.0128746	0.102808	1	0.221788	NA	NA	NA	NA	NA	NA	NA	NA	NA	NA	NA	NA	NA	NA	NA	NA	NA	NA	NA	NA	NA
FANCA	0.0211635	0.00738937	0.035369	0.00301106	1	0.00950934	0.0139342	0.0085726	0.10407	1	0.223257	NA	NA	NA	NA	NA	NA	NA	NA	NA	NA	NA	0.00408135	0.00756968	0.589769	1	0.819615	0.0130476	0.0088792	NA	NA	NA
PCBP1	0.0341922	0.0134106	0.0561118	0.00166858	1	0.00578612	0.0208028	0.0128277	0.104866	1	0.223499	NA	NA	NA	NA	NA	NA	NA	NA	NA	NA	NA	NA	NA	NA	NA	NA	NA	NA	NA	NA	NA
USP6	0.0142452	0.00261769	0.0261835	0.0177479	1	0.040439	0.0122828	0.0075845	0.105347	1	0.223499	NA	NA	NA	NA	NA	NA	NA	NA	NA	NA	NA	NA	NA	NA	NA	NA	NA	NA	NA	NA	NA
ZMYM3	0.0229985	0.0112673	0.0350609	0.000150265	0.10218	0.000822823	0.0121107	0.00749451	0.106107	1	0.223875	NA	NA	NA	NA	NA	NA	NA	NA	NA	NA	NA	NA	NA	NA	NA	NA	NA	NA	NA	NA	NA
CSF1R	0.0234968	0.00879591	0.0386432	0.00201819	1	0.00676762	0.0145775	0.00912055	0.109974	1	0.230766	NA	NA	NA	NA	NA	NA	NA	NA	NA	NA	NA	-0.00746392	0.00855401	0.382901	1	0.721939	-0.0101444	0.00960196	NA	NA	NA
GATA2	0.0225016	0.00346258	0.0424587	0.0235704	1	0.050969	0.0176778	0.0111809	0.113863	1	0.237628	NA	NA	NA	NA	NA	NA	NA	NA	NA	NA	NA	0.0176289	0.0111181	0.112831	1	0.408676	0.013981	0.0131424	NA	NA	NA
EIF4A2	0.0200035	0.00323575	0.037371	0.0214857	1	0.0473663	0.0163199	0.0103973	0.116502	1	0.239784	NA	NA	NA	NA	NA	NA	NA	NA	NA	NA	NA	-0.0267274	0.0116715	0.0220231	1	0.184219	-0.0260926	0.0131952	0.047992	1	1
GOPC	0.024329	0.000136599	0.0499336	0.0549539	1	0.0984529	0.024147	0.0153923	0.116701	1	0.239784	NA	NA	NA	NA	NA	NA	NA	NA	NA	NA	NA	NA	NA	NA	NA	NA	NA	NA	NA	NA	NA
CIITA	0.0152107	0.00208829	0.0287346	0.0251646	1	0.0535636	0.0125933	0.008029	0.11677	1	0.239784	NA	NA	NA	NA	NA	NA	NA	NA	NA	NA	NA	NA	NA	NA	NA	NA	NA	NA	NA	NA	NA
CDKN2A	0.0199833	0.011992	0.0281327	1.20694e-06	0.000820722	1.22316e-05	0.0081426	0.00524053	0.120238	1	0.243008	0.0206457	0.00930416	0.0329633	0.000616775	0.0222039	0.00260416	-0.00541398	0.00868038	0.532822	1	0.646999	0.0202121	0.00439364	4.21881e-06	0.00120236	0.000165237	0.00446216	0.00504415	0.37636	1	1
RECQL4	0.0175688	0.00415502	0.0314135	0.0114753	1	0.0283335	0.0132945	0.00853655	0.119384	1	0.243008	NA	NA	NA	NA	NA	NA	NA	NA	NA	NA	NA	-0.00310334	0.00701459	0.658191	1	0.852204	-0.00590825	0.00801025	NA	NA	NA
BMPR1A	0.0245605	0.0047983	0.0452184	0.017114	1	0.0392582	0.0195654	0.0125746	0.119722	1	0.243008	NA	NA	NA	NA	NA	NA	NA	NA	NA	NA	NA	-0.0199379	0.0124206	0.108445	1	0.407751	-0.0208748	0.0143229	NA	NA	NA
MEN1	0.0268854	0.0113076	0.0430687	0.000897787	0.610495	0.00369737	0.0149122	0.00965264	0.122375	1	0.245236	0.015272	-0.00370902	0.0372528	0.142411	1	0.235288	NA	NA	NA	NA	NA	0.0030706	0.00761735	0.68687	1	0.874562	0.0161876	0.00939894	NA	NA	NA
GLI1	0.0190493	0.00630038	0.0321216	0.00381477	1	0.0115434	0.012071	0.00783082	0.123203	1	0.245236	NA	NA	NA	NA	NA	NA	NA	NA	NA	NA	NA	0.00438436	0.00727603	0.546792	1	0.811719	0.00624073	0.00878762	NA	NA	NA
CARS	0.0234585	0.00749596	0.0399923	0.00463375	1	0.0133886	0.0150409	0.00977592	0.12391	1	0.245236	NA	NA	NA	NA	NA	NA	NA	NA	NA	NA	NA	NA	NA	NA	NA	NA	NA	NA	NA	NA	NA
HEY1	0.0374135	0.00198262	0.0762049	0.0473232	1	0.0879656	0.0310419	0.0201907	0.124186	1	0.245236	NA	NA	NA	NA	NA	NA	NA	NA	NA	NA	NA	NA	NA	NA	NA	NA	NA	NA	NA	NA	NA
NTRK1	0.0197665	0.00597172	0.0339955	0.00566865	1	0.0158396	0.012981	0.00845132	0.124544	1	0.245236	NA	NA	NA	NA	NA	NA	NA	NA	NA	NA	NA	-0.000209914	0.00818066	0.979529	1	0.985564	-0.00103841	0.00930596	NA	NA	NA
ERCC4	0.0185053	0.00307321	0.0344489	0.0206718	1	0.0460202	0.0149878	0.00977413	0.125172	1	0.245236	NA	NA	NA	NA	NA	NA	NA	NA	NA	NA	NA	0.00262233	0.00954335	0.783485	1	0.913742	0.00487337	0.0108134	NA	NA	NA
WAS	0.0201474	0.00059812	0.0404616	0.0473292	1	0.0879656	0.0173789	0.0115588	0.132706	1	0.258676	NA	NA	NA	NA	NA	NA	NA	NA	NA	NA	NA	NA	NA	NA	NA	NA	NA	NA	NA	NA	NA
MALT1	0.0257003	0.00816078	0.0440217	0.00491219	1	0.0140845	0.016168	0.0107933	0.134141	1	0.25924	NA	NA	NA	NA	NA	NA	NA	NA	NA	NA	NA	0.0136546	0.0132778	0.303773	1	0.646033	0.00901354	0.0157555	NA	NA	NA
EWSR1	0.0190378	0.00255283	0.0360909	0.0259665	1	0.0544175	0.0150488	0.0100514	0.134346	1	0.25924	NA	NA	NA	NA	NA	NA	NA	NA	NA	NA	NA	NA	NA	NA	NA	NA	NA	NA	NA	NA	NA
AKAP9	0.0270993	0.0191254	0.0352338	4.21836e-11	2.86849e-08	1.19345e-09	0.00784732	0.00529146	0.13807	1	0.265094	NA	NA	NA	NA	NA	NA	NA	NA	NA	NA	NA	NA	NA	NA	NA	NA	NA	NA	NA	NA	NA
CCDC6	0.0243646	0.00556022	0.0440536	0.0129551	1	0.0311932	0.016919	0.0115196	0.14191	1	0.270423	NA	NA	NA	NA	NA	NA	NA	NA	NA	NA	NA	NA	NA	NA	NA	NA	NA	NA	NA	NA	NA
PATZ1	0.0220307	0.0038299	0.0409145	0.0197645	1	0.0442907	0.016303	0.0111097	0.142254	1	0.270423	NA	NA	NA	NA	NA	NA	NA	NA	NA	NA	NA	NA	NA	NA	NA	NA	NA	NA	NA	NA	NA
ARNT	0.0174706	0.000371192	0.0352864	0.0496033	1	0.0912754	0.0152445	0.0104968	0.14642	1	0.276232	NA	NA	NA	NA	NA	NA	NA	NA	NA	NA	NA	NA	NA	NA	NA	NA	NA	NA	NA	NA	NA
DCAF12L2	0.019429	0.00782935	0.0313191	0.00117982	0.802275	0.00447539	0.010497	0.00723395	0.146759	1	0.276232	NA	NA	NA	NA	NA	NA	NA	NA	NA	NA	NA	NA	NA	NA	NA	NA	NA	NA	NA	NA	NA
NBEA	0.0234886	0.015643	0.0314844	6.11287e-09	4.15675e-06	1.43125e-07	0.0073357	0.00506422	0.147468	1	0.276232	NA	NA	NA	NA	NA	NA	NA	NA	NA	NA	NA	NA	NA	NA	NA	NA	NA	NA	NA	NA	NA
MAP2K4	0.0168916	0.00218971	0.0319251	0.0258961	1	0.0544175	0.0114841	0.00801529	0.151921	1	0.283193	NA	NA	NA	NA	NA	NA	NA	NA	NA	NA	NA	-0.0133278	0.00709899	0.060461	1	0.314371	0.000484576	0.00799739	0.951684	1	1
BRCA1	0.0234523	0.0130665	0.0341004	1.22677e-05	0.00834205	9.79975e-05	0.00938227	0.00656249	0.152809	1	0.283471	NA	NA	NA	NA	NA	NA	NA	NA	NA	NA	NA	0.0119402	0.00655064	0.0683406	1	0.327756	0.0109705	0.00776257	0.157579	1	1
GOLGA5	0.0247126	0.00721895	0.0428954	0.00656646	1	0.017693	0.0160569	0.0112592	0.153834	1	0.284001	NA	NA	NA	NA	NA	NA	NA	NA	NA	NA	NA	NA	NA	NA	NA	NA	NA	NA	NA	NA	NA
JAK1	0.0197603	0.00734004	0.0325451	0.00210664	1	0.00691018	0.0113539	0.00805041	0.158437	1	0.289977	NA	NA	NA	NA	NA	NA	NA	NA	NA	NA	NA	-0.000998177	0.0069708	0.886137	1	0.963709	0.00120144	0.00797645	NA	NA	NA
SMARCB1	0.021975	0.00597994	0.0385454	0.00811123	1	0.0207831	0.0137752	0.00977062	0.158581	1	0.289977	NA	NA	NA	NA	NA	NA	NA	NA	NA	NA	NA	-0.00622729	0.00959832	0.516474	1	0.791733	0.0037948	0.010965	NA	NA	NA
PTPRK	0.0199908	0.00959733	0.0306254	0.000192845	0.131134	0.00100724	0.00920168	0.0065693	0.161301	1	0.292647	NA	NA	NA	NA	NA	NA	NA	NA	NA	NA	NA	NA	NA	NA	NA	NA	NA	NA	NA	NA	NA
JAK3	0.0187587	0.00617871	0.0317062	0.00395349	1	0.0118256	0.010937	0.00781315	0.161566	1	0.292647	NA	NA	NA	NA	NA	NA	NA	NA	NA	NA	NA	0.00577887	0.00719339	0.421768	1	0.756606	-0.00395822	0.00822636	NA	NA	NA
KLF4	0.0221706	0.00209814	0.0432188	0.0343591	1	0.0668476	0.0175403	0.0126068	0.164124	1	0.295885	NA	NA	NA	NA	NA	NA	NA	NA	NA	NA	NA	0.00848008	0.0103422	0.412245	1	0.745213	-0.00287466	0.0116105	NA	NA	NA
FBXW7	0.0297468	0.0220973	0.0375429	4.30825e-14	2.92961e-11	1.82831e-12	0.00675956	0.00491114	0.168706	1	0.302725	0.0174474	-0.00170323	0.039618	0.0968508	1	0.175254	NA	NA	NA	NA	NA	0.00137999	0.00477886	0.772758	1	0.904811	0.0138013	0.00543847	NA	NA	NA
TRIM24	0.0214689	0.00671729	0.0367566	0.00505279	1	0.0144153	0.0125666	0.00917576	0.170828	1	0.303893	NA	NA	NA	NA	NA	NA	NA	NA	NA	NA	NA	NA	NA	NA	NA	NA	NA	NA	NA	NA	NA
TLX1	0.0444376	0.00880481	0.0832719	0.0192836	1	0.0433562	0.0278914	0.020393	0.171409	1	0.303893	NA	NA	NA	NA	NA	NA	NA	NA	NA	NA	NA	NA	NA	NA	NA	NA	NA	NA	NA	NA	NA
SETDB1	0.0194457	0.00660315	0.0326452	0.00340626	1	0.010513	0.0107789	0.00788705	0.171731	1	0.303893	NA	NA	NA	NA	NA	NA	NA	NA	NA	NA	NA	NA	NA	NA	NA	NA	NA	NA	NA	NA	NA
HOOK3	0.0167455	0.000903712	0.0331821	0.0417937	1	0.0799379	0.014294	0.0105146	0.174007	1	0.305993	NA	NA	NA	NA	NA	NA	NA	NA	NA	NA	NA	NA	NA	NA	NA	NA	NA	NA	NA	NA	NA
SGK1	0.0242876	0.00714109	0.0421198	0.00644589	1	0.0175057	0.0147763	0.0108821	0.174512	1	0.305993	NA	NA	NA	NA	NA	NA	NA	NA	NA	NA	NA	NA	NA	NA	NA	NA	NA	NA	NA	NA	NA
CHD2	0.0239725	0.0127425	0.0355082	3.63679e-05	0.0247302	0.000246938	0.00978832	0.00723597	0.176142	1	0.307447	NA	NA	NA	NA	NA	NA	NA	NA	NA	NA	NA	NA	NA	NA	NA	NA	NA	NA	NA	NA	NA
NUP214	0.0228433	0.0111169	0.034875	0.000162855	0.110741	0.000870695	0.0100965	0.00752455	0.17966	1	0.312169	NA	NA	NA	NA	NA	NA	NA	NA	NA	NA	NA	NA	NA	NA	NA	NA	NA	NA	NA	NA	NA
PREX2	0.0175128	0.00943298	0.0257402	2.54514e-05	0.017307	0.00017816	0.00673688	0.00507888	0.184691	1	0.319465	NA	NA	NA	NA	NA	NA	NA	NA	NA	NA	NA	0.00403063	0.0081249	0.619836	1	0.834736	-0.012614	0.0100423	NA	NA	NA
KRAS	0.0314454	0.0254202	0.0375683	3.35572e-24	2.28189e-21	5.69634e-22	0.0057187	0.00433288	0.18689	1	0.321239	0.0383456	0.0291207	0.0481236	2.55e-15	9.18e-14	4.85e-14	0.00222995	0.0110216	0.839663	1	0.892142	0.0190112	0.00240518	2.69456e-15	7.67949e-13	6.33221e-13	0.00759135	0.00347356	0.0288548	1	1
PBX1	0.0192177	0.00204004	0.0371413	0.0317143	1	0.0625988	0.0140927	0.0106915	0.187462	1	0.321239	NA	NA	NA	NA	NA	NA	NA	NA	NA	NA	NA	NA	NA	NA	NA	NA	NA	NA	NA	NA	NA
N4BP2	0.0214225	0.00975136	0.0334186	0.000385588	0.2622	0.00183087	0.0097224	0.00739155	0.188396	1	0.321239	NA	NA	NA	NA	NA	NA	NA	NA	NA	NA	NA	NA	NA	NA	NA	NA	NA	NA	NA	NA	NA
DICER1	0.024027	0.012987	0.0353619	2.5419e-05	0.0172849	0.00017816	0.009193	0.00699963	0.189063	1	0.321239	NA	NA	NA	NA	NA	NA	NA	NA	NA	NA	NA	-0.00302117	0.00695989	0.664228	1	0.857657	-0.00653405	0.00820746	NA	NA	NA
CARD11	0.0186064	0.00903799	0.0283855	0.000162592	0.110562	0.000870695	0.00765402	0.00584877	0.190651	1	0.321385	NA	NA	NA	NA	NA	NA	NA	NA	NA	NA	NA	0.00427751	0.00553354	0.439513	1	0.763788	0.00221146	0.00622896	NA	NA	NA
GAS7	0.0310589	0.0121727	0.0508634	0.00163774	1	0.00573207	0.0156639	0.0119741	0.190822	1	0.321385	NA	NA	NA	NA	NA	NA	NA	NA	NA	NA	NA	NA	NA	NA	NA	NA	NA	NA	NA	NA	NA
MED12	0.0205707	0.0113455	0.02999	1.51622e-05	0.0103103	0.00011699	0.00736476	0.00568102	0.194844	1	0.326726	NA	NA	NA	NA	NA	NA	NA	NA	NA	NA	NA	0.00457799	0.00536346	0.393354	1	0.725006	0.00345271	0.00619277	NA	NA	NA
FGFR3	0.0171037	0.00465894	0.0298916	0.00785344	1	0.0202817	-0.0101585	0.00794881	0.201252	1	0.336003	NA	NA	NA	NA	NA	NA	NA	NA	NA	NA	NA	0.0162809	0.00586389	0.00549544	1	0.0679699	0.000954834	0.00706743	0.89253	1	1
NRG1	0.0268286	0.0159714	0.037979	1.74913e-06	0.00118941	1.72124e-05	0.00881063	0.00691543	0.202644	1	0.336863	NA	NA	NA	NA	NA	NA	NA	NA	NA	NA	NA	NA	NA	NA	NA	NA	NA	NA	NA	NA	NA
RGPD3	0.012351	0.00113159	0.0238178	0.0327372	1	0.0642444	0.00876903	0.00691159	0.204533	1	0.337986	NA	NA	NA	NA	NA	NA	NA	NA	NA	NA	NA	NA	NA	NA	NA	NA	NA	NA	NA	NA	NA
CDK12	0.0210009	0.0106715	0.0315828	8.19588e-05	0.055732	0.000501468	0.00823458	0.00650061	0.205248	1	0.337986	NA	NA	NA	NA	NA	NA	NA	NA	NA	NA	NA	-0.00257154	0.00638498	0.687133	1	0.874562	-0.013517	0.00753195	NA	NA	NA
FBLN2	0.0175422	0.00221641	0.0333996	0.0273403	1	0.0564257	0.0119501	0.00944854	0.20596	1	0.337986	NA	NA	NA	NA	NA	NA	NA	NA	NA	NA	NA	NA	NA	NA	NA	NA	NA	NA	NA	NA	NA
AXIN2	0.0287147	0.0146518	0.0432442	8.19779e-05	0.055745	0.000501468	0.0107632	0.00857848	0.209595	1	0.342487	NA	NA	NA	NA	NA	NA	NA	NA	NA	NA	NA	-0.0059873	0.00687776	0.38401	1	0.721939	-0.000492203	0.00823882	NA	NA	NA
SOX2	0.0235114	5.03499e-05	0.0484278	0.0561373	1	0.0992635	0.0193076	0.0156423	0.217084	1	0.353221	NA	NA	NA	NA	NA	NA	NA	NA	NA	NA	NA	0.026766	0.013126	0.0414339	1	0.246605	0.0309728	0.014414	0.0316497	1	1
APC	0.0396205	0.033472	0.0458769	5.56785e-36	3.78613e-33	1.89028e-33	0.00611901	0.00498426	0.219572	1	0.354268	0.0375997	0.0213247	0.0555872	1.71e-05	0.0006156	0.000129787	0.0123862	0.0137892	0.369053	1	0.625022	-0.0186576	0.00279961	2.65832e-11	7.57621e-09	2.49882e-09	-0.00466772	0.00444965	0.294174	1	1
ACSL6	0.015819	0.000108586	0.0320777	0.0522545	1	0.0946154	0.0117737	0.00957581	0.218873	1	0.354268	NA	NA	NA	NA	NA	NA	NA	NA	NA	NA	NA	NA	NA	NA	NA	NA	NA	NA	NA	NA	NA
TRIP11	0.0188023	0.00704869	0.0308595	0.00195592	1	0.00664036	0.00928472	0.00763597	0.224016	1	0.359925	NA	NA	NA	NA	NA	NA	NA	NA	NA	NA	NA	NA	NA	NA	NA	NA	NA	NA	NA	NA	NA
ATR	0.021582	0.0123954	0.0309708	5.21329e-06	0.00354504	4.71976e-05	0.00710687	0.00588918	0.227522	1	0.364035	NA	NA	NA	NA	NA	NA	NA	NA	NA	NA	NA	0.00104349	0.00593887	0.860525	1	0.952163	-0.00722758	0.0070492	NA	NA	NA
IKZF1	0.0157055	0.0012136	0.0306531	0.0363967	1	0.0702084	0.0102295	0.00855968	0.232055	1	0.369748	NA	NA	NA	NA	NA	NA	NA	NA	NA	NA	NA	0.000643578	0.00729844	0.929733	1	0.984177	-0.00285389	0.00826626	NA	NA	NA
FAT3	0.0204773	0.014623	0.0264146	9.85587e-12	6.70199e-09	3.43723e-10	0.00469771	0.00398218	0.238126	1	0.375575	NA	NA	NA	NA	NA	NA	NA	NA	NA	NA	NA	NA	NA	NA	NA	NA	NA	NA	NA	NA	NA
TNFAIP3	0.02502	0.0103887	0.0401636	0.000981094	0.667144	0.00391913	0.0106497	0.00903222	0.238366	1	0.375575	NA	NA	NA	NA	NA	NA	NA	NA	NA	NA	NA	-0.013176	0.00853914	0.122828	1	0.415317	-0.00234069	0.00979925	NA	NA	NA
BCLAF1	0.016754	0.00762882	0.0260551	0.000363468	0.247158	0.00175032	0.0068168	0.00578491	0.238647	1	0.375575	NA	NA	NA	NA	NA	NA	NA	NA	NA	NA	NA	NA	NA	NA	NA	NA	NA	NA	NA	NA	NA
CDK6	0.0283795	0.00134628	0.0570439	0.0452741	1	0.0849203	0.0196016	0.0167202	0.241064	1	0.377831	NA	NA	NA	NA	NA	NA	NA	NA	NA	NA	NA	0.0245092	0.0202059	0.22514	1	0.571185	0.0412481	0.0212599	NA	NA	NA
EPHA7	0.0178685	0.00735226	0.0286115	0.000981225	0.667233	0.00391913	0.0074276	0.00636358	0.243128	1	0.379517	NA	NA	NA	NA	NA	NA	NA	NA	NA	NA	NA	0.0176094	0.00668721	0.00845602	1	0.0924263	0.0142953	0.00769626	0.0632487	1	1
CLTCL1	0.0166986	0.00508181	0.0286287	0.00541253	1	0.0152494	0.00875312	0.00755032	0.246332	1	0.382319	NA	NA	NA	NA	NA	NA	NA	NA	NA	NA	NA	NA	NA	NA	NA	NA	NA	NA	NA	NA	NA
ARHGEF10L	0.016905	0.00383599	0.03035	0.0123921	1	0.030051	0.00978937	0.00845458	0.246914	1	0.382319	NA	NA	NA	NA	NA	NA	NA	NA	NA	NA	NA	NA	NA	NA	NA	NA	NA	NA	NA	NA	NA
ERBB4	0.022857	0.01457	0.0312974	8.42618e-08	5.7298e-05	1.21731e-06	0.00594315	0.00514811	0.248322	1	0.382955	NA	NA	NA	NA	NA	NA	NA	NA	NA	NA	NA	0.00685923	0.00564246	0.22412	1	0.571185	0.00144388	0.00652525	NA	NA	NA
SF3B1	0.0174937	0.00675959	0.028479	0.00158362	1	0.00562974	0.00732979	0.00644346	0.255306	1	0.383692	0.0341773	0.0109934	0.0611221	0.00756705	0.272414	0.0191699	0.0286835	0.0156782	0.0673224	1	0.270491	0.00714154	0.00571717	0.211614	1	0.565107	0.00979698	0.00649431	NA	NA	NA
MITF	0.0184109	0.000138082	0.037301	0.0519811	1	0.0943721	0.0118414	0.0103729	0.253633	1	0.383692	NA	NA	NA	NA	NA	NA	NA	NA	NA	NA	NA	-0.00196802	0.010117	0.845764	1	0.942297	0.0108094	0.0120976	NA	NA	NA
PRDM1	0.0230347	0.00902829	0.0374976	0.00150288	1	0.00537082	0.00971471	0.00852015	0.254201	1	0.383692	NA	NA	NA	NA	NA	NA	NA	NA	NA	NA	NA	0.00197276	0.00997863	0.843281	1	0.942297	0.0132208	0.0114876	NA	NA	NA
CNTNAP2	0.0200774	0.0120755	0.0282251	1.09129e-06	0.00074208	1.15779e-05	0.00580538	0.00509809	0.254813	1	0.383692	NA	NA	NA	NA	NA	NA	NA	NA	NA	NA	NA	NA	NA	NA	NA	NA	NA	NA	NA	NA	NA
CDH10	0.0200008	0.0119975	0.028144	1.19287e-06	0.000811154	1.22316e-05	-0.00606135	0.00532561	0.255057	1	0.383692	NA	NA	NA	NA	NA	NA	NA	NA	NA	NA	NA	NA	NA	NA	NA	NA	NA	NA	NA	NA	NA
ERBB3	0.0262197	0.0164281	0.036248	2.12951e-07	0.000144806	2.95089e-06	0.00699483	0.00615475	0.25575	1	0.383692	NA	NA	NA	NA	NA	NA	NA	NA	NA	NA	NA	-0.00536419	0.00582122	0.356795	1	0.707568	-0.00180193	0.00665891	NA	NA	NA
CAMTA1	0.0210826	0.0110457	0.0313385	4.62358e-05	0.0314403	0.000307785	0.00720609	0.00634136	0.255805	1	0.383692	NA	NA	NA	NA	NA	NA	NA	NA	NA	NA	NA	NA	NA	NA	NA	NA	NA	NA	NA	NA	NA
ATP1A1	0.0196352	0.00493334	0.0348704	0.0100689	1	0.0255105	0.0114535	0.0101001	0.256794	1	0.383692	NA	NA	NA	NA	NA	NA	NA	NA	NA	NA	NA	NA	NA	NA	NA	NA	NA	NA	NA	NA	NA
CUL3	0.0217263	0.00812835	0.0357762	0.00205396	1	0.00680311	0.00993396	0.00887654	0.263087	1	0.389829	NA	NA	NA	NA	NA	NA	NA	NA	NA	NA	NA	0.0312323	0.00980332	0.00144309	0.411281	0.0242233	0.0229668	0.0112282	0.0408097	1	1
IL7R	0.0160051	0.00341389	0.0289799	0.0140758	1	0.0334178	0.00860732	0.0077006	0.263675	1	0.389829	NA	NA	NA	NA	NA	NA	NA	NA	NA	NA	NA	0.00776644	0.00866358	0.370014	1	0.715297	-0.00030018	0.0100088	NA	NA	NA
ETV6	0.0169667	0.000803792	0.0337545	0.043364	1	0.0822463	0.0112404	0.010062	0.263947	1	0.389829	NA	NA	NA	NA	NA	NA	NA	NA	NA	NA	NA	0.00152239	0.00958416	0.873791	1	0.9573	-0.0010658	0.0105378	NA	NA	NA
U2AF1	0.0235477	0.00519386	0.0427325	0.0138159	1	0.0329158	0.0125403	0.0112816	0.266321	1	0.391828	NA	NA	NA	NA	NA	NA	NA	NA	NA	NA	NA	0.0184675	0.0097319	0.0577453	1	0.308412	0.00938386	0.0105954	0.375804	1	1
XPA	0.0277267	0.0014078	0.0557413	0.0450374	1	0.0847103	0.0187305	0.0169393	0.268837	1	0.39402	NA	NA	NA	NA	NA	NA	NA	NA	NA	NA	NA	NA	NA	NA	NA	NA	NA	NA	NA	NA	NA
WRN	0.0177715	0.00593861	0.0299349	0.00367787	1	0.011249	0.00822467	0.00751235	0.273595	1	0.39937	NA	NA	NA	NA	NA	NA	NA	NA	NA	NA	NA	NA	NA	NA	NA	NA	NA	NA	NA	NA	NA
BCORL1	0.0171931	0.00737008	0.0272422	0.000691527	0.470239	0.00300444	0.00692327	0.00633648	0.274567	1	0.39937	NA	NA	NA	NA	NA	NA	NA	NA	NA	NA	NA	NA	NA	NA	NA	NA	NA	NA	NA	NA	NA
FOXP1	0.0144703	-2.33716e-05	0.0294059	0.0537737	1	0.0971073	0.00982015	0.00913252	0.282243	1	0.408015	NA	NA	NA	NA	NA	NA	NA	NA	NA	NA	NA	-0.0051464	0.00724632	0.477575	1	0.770735	-0.00495318	0.00825007	NA	NA	NA
BTK	0.014511	0.000347532	0.0291466	0.0480758	1	0.0889467	0.00979888	0.00912018	0.282636	1	0.408015	NA	NA	NA	NA	NA	NA	NA	NA	NA	NA	NA	0.00462104	0.00974454	0.635344	1	0.839139	0.0110495	0.0107048	NA	NA	NA
FLI1	0.0180133	0.000515231	0.0361688	0.0474159	1	0.0879656	0.0117322	0.0109772	0.285168	1	0.410129	NA	NA	NA	NA	NA	NA	NA	NA	NA	NA	NA	NA	NA	NA	NA	NA	NA	NA	NA	NA	NA
CTNND2	0.0226933	0.0136559	0.0319276	1.11583e-06	0.000758767	1.16562e-05	0.00606019	0.00573381	0.290548	1	0.416307	NA	NA	NA	NA	NA	NA	NA	NA	NA	NA	NA	NA	NA	NA	NA	NA	NA	NA	NA	NA	NA
ETV1	0.0178567	0.00259913	0.0336629	0.0241115	1	0.0516458	0.0104129	0.0102715	0.310697	1	0.442827	NA	NA	NA	NA	NA	NA	NA	NA	NA	NA	NA	0.00107797	0.0091059	0.905766	1	0.973561	0.00133141	0.0102039	NA	NA	NA
BMP5	0.01577	0.0021133	0.0298299	0.0256351	1	0.054225	0.00844299	0.00837617	0.313465	1	0.442827	NA	NA	NA	NA	NA	NA	NA	NA	NA	NA	NA	NA	NA	NA	NA	NA	NA	NA	NA	NA	NA
ELF4	0.0191802	0.00204101	0.0370603	0.0315984	1	0.0625519	0.0109685	0.0108952	0.314067	1	0.442827	NA	NA	NA	NA	NA	NA	NA	NA	NA	NA	NA	NA	NA	NA	NA	NA	NA	NA	NA	NA	NA
BIRC6	0.0197096	0.0122045	0.0273477	3.33936e-07	0.000227077	4.27816e-06	-0.00511244	0.00508156	0.314378	1	0.442827	NA	NA	NA	NA	NA	NA	NA	NA	NA	NA	NA	NA	NA	NA	NA	NA	NA	NA	NA	NA	NA
UBR5	0.014664	0.00555886	0.0239565	0.00177486	1	0.0060865	-0.00603592	0.00600496	0.314822	1	0.442827	NA	NA	NA	NA	NA	NA	NA	NA	NA	NA	NA	NA	NA	NA	NA	NA	NA	NA	NA	NA	NA
FLNA	0.0192513	0.00997812	0.0287351	5.70531e-05	0.0387961	0.000372491	0.0059337	0.00591865	0.316081	1	0.442975	NA	NA	NA	NA	NA	NA	NA	NA	NA	NA	NA	NA	NA	NA	NA	NA	NA	NA	NA	NA	NA
ARID1B	0.019799	0.0100404	0.0297829	8.40049e-05	0.0571234	0.00050928	0.00598953	0.00599897	0.318073	1	0.444146	NA	NA	NA	NA	NA	NA	NA	NA	NA	NA	NA	0.00476804	0.00554133	0.38954	1	0.724482	0.00544913	0.0065204	NA	NA	NA
MSI2	0.0309497	0.0074322	0.0558596	0.0121359	1	0.0296414	0.0143469	0.0146265	0.32665	1	0.454469	NA	NA	NA	NA	NA	NA	NA	NA	NA	NA	NA	0.00179223	0.0319287	0.955236	1	0.985564	-0.0635583	0.0440729	NA	NA	NA
RHOA	0.0292171	0.0130853	0.0459726	0.000492413	0.334841	0.00224395	0.00971197	0.0100141	0.33213	1	0.460425	NA	NA	NA	NA	NA	NA	NA	NA	NA	NA	NA	-0.00204009	0.00868024	0.814188	1	0.931067	-0.00285334	0.00967542	NA	NA	NA
PML	0.0146899	0.00226836	0.0274772	0.0222713	1	0.0486017	0.00767043	0.00793562	0.333753	1	0.461011	NA	NA	NA	NA	NA	NA	NA	NA	NA	NA	NA	NA	NA	NA	NA	NA	NA	NA	NA	NA	NA
PTPRD	0.021739	0.0142798	0.0293342	1.49737e-08	1.01821e-05	2.67556e-07	0.00467774	0.00491765	0.341496	1	0.470016	NA	NA	NA	NA	NA	NA	NA	NA	NA	NA	NA	0.0178739	0.00494085	0.00029737	0.0847503	0.00698819	0.0061151	0.0058298	0.294206	1	1
PALB2	0.0254996	0.0116565	0.0398128	0.000382022	0.259775	0.00182671	0.00813619	0.00860327	0.344297	1	0.472179	NA	NA	NA	NA	NA	NA	NA	NA	NA	NA	NA	-0.00649224	0.00778972	0.404599	1	0.734214	-0.00976261	0.0091244	NA	NA	NA
ITGAV	0.0258147	0.0122998	0.0397602	0.000226883	0.154281	0.0011583	0.00785694	0.00840176	0.349709	1	0.477894	NA	NA	NA	NA	NA	NA	NA	NA	NA	NA	NA	NA	NA	NA	NA	NA	NA	NA	NA	NA	NA
TSC2	0.0172196	0.0057612	0.0289803	0.00363127	1	0.0111567	0.00652907	0.00707517	0.356104	1	0.484034	NA	NA	NA	NA	NA	NA	NA	NA	NA	NA	NA	-0.00384429	0.00618118	0.533985	1	0.806986	-0.00144348	0.00707512	NA	NA	NA
SH2B3	0.0242064	5.66162e-05	0.049777	0.0558921	1	0.0992635	0.0136909	0.0148552	0.356723	1	0.484034	NA	NA	NA	NA	NA	NA	NA	NA	NA	NA	NA	-0.00273157	0.00929434	0.768837	1	0.903384	0.0027133	0.0104699	NA	NA	NA
MLH1	0.0221373	0.00923414	0.0354229	0.000916318	0.623096	0.00374807	0.00717823	0.00782623	0.359037	1	0.485459	NA	NA	NA	NA	NA	NA	NA	NA	NA	NA	NA	-0.0111831	0.00831874	0.178845	1	0.512544	-0.00551557	0.00954356	NA	NA	NA
FGFR2	0.0209512	0.0104439	0.0317263	0.000112866	0.0767487	0.000643999	0.005906	0.00655283	0.367434	1	0.495069	NA	NA	NA	NA	NA	NA	NA	NA	NA	NA	NA	0.0116092	0.00816367	0.155011	1	0.470032	0.0150411	0.0095141	NA	NA	NA
HIST1H3B	0.0189144	0.000250462	0.0382984	0.0511086	1	0.0930368	0.0098054	0.0109615	0.371038	1	0.498177	NA	NA	NA	NA	NA	NA	NA	NA	NA	NA	NA	-0.00671518	0.0128337	0.600802	1	0.828085	-0.0190501	0.0136707	NA	NA	NA
STAG1	0.0199091	0.00849857	0.0315993	0.000725546	0.493372	0.00310819	0.00643595	0.00723836	0.373925	1	0.500304	NA	NA	NA	NA	NA	NA	NA	NA	NA	NA	NA	NA	NA	NA	NA	NA	NA	NA	NA	NA	NA
FOXL2	0.0314384	0.00245611	0.0626641	0.0401106	1	0.0769352	0.0157131	0.0184161	0.393533	1	0.522266	NA	NA	NA	NA	NA	NA	NA	NA	NA	NA	NA	0.0318364	0.0136783	0.0199382	1	0.172633	0.0326703	0.0155577	0.0357334	1	1
STK11	0.0262259	0.0134947	0.0393156	6.80402e-05	0.0462673	0.000435842	0.00682367	0.00801248	0.394419	1	0.522266	NA	NA	NA	NA	NA	NA	NA	NA	NA	NA	NA	0.0297586	0.00511939	6.13907e-09	1.74963e-06	4.12194e-07	0.00403493	0.00601736	0.502509	1	1
DCC	0.0202327	0.0124159	0.0281951	4.96751e-07	0.000337791	5.91744e-06	0.00425311	0.00498413	0.393476	1	0.522266	NA	NA	NA	NA	NA	NA	NA	NA	NA	NA	NA	NA	NA	NA	NA	NA	NA	NA	NA	NA	NA
TPR	0.0162199	0.00660739	0.0260433	0.00106535	0.724441	0.00418136	-0.00550314	0.0065653	0.401909	1	0.530354	NA	NA	NA	NA	NA	NA	NA	NA	NA	NA	NA	NA	NA	NA	NA	NA	NA	NA	NA	NA	NA
CACNA1D	0.021407	0.0122231	0.0307937	6.17618e-06	0.0041998	5.37645e-05	0.0048895	0.00586757	0.404671	1	0.53217	NA	NA	NA	NA	NA	NA	NA	NA	NA	NA	NA	NA	NA	NA	NA	NA	NA	NA	NA	NA	NA
ZNF521	0.0161008	0.00666265	0.0257251	0.00092627	0.629864	0.00376609	-0.00503475	0.00608306	0.40786	1	0.534533	NA	NA	NA	NA	NA	NA	NA	NA	NA	NA	NA	NA	NA	NA	NA	NA	NA	NA	NA	NA	NA
ASXL2	0.0180366	0.00707744	0.0292713	0.00143644	0.976781	0.00516055	0.00586017	0.0071256	0.410843	1	0.536612	NA	NA	NA	NA	NA	NA	NA	NA	NA	NA	NA	0.00432349	0.00731308	0.554387	1	0.811719	0.00410853	0.00851139	NA	NA	NA
SRGAP3	0.0127478	0.000611283	0.0252209	0.0422019	1	0.0804918	0.00601481	0.00740529	0.416659	1	0.542363	NA	NA	NA	NA	NA	NA	NA	NA	NA	NA	NA	NA	NA	NA	NA	NA	NA	NA	NA	NA	NA
NCOA1	0.0254587	0.0129269	0.0383761	8.73518e-05	0.0593992	0.00052028	0.0064638	0.00809941	0.424837	1	0.551032	NA	NA	NA	NA	NA	NA	NA	NA	NA	NA	NA	NA	NA	NA	NA	NA	NA	NA	NA	NA	NA
ESR1	0.0211481	0.00610957	0.0366877	0.00666929	1	0.017899	0.00740682	0.00930821	0.426189	1	0.551032	NA	NA	NA	NA	NA	NA	NA	NA	NA	NA	NA	0.00421668	0.00771485	0.584677	1	0.819615	0.0120057	0.00851123	NA	NA	NA
VAV1	0.0119038	-0.000125995	0.0242492	0.0554548	1	0.098829	0.00592209	0.00746557	0.42763	1	0.55104	NA	NA	NA	NA	NA	NA	NA	NA	NA	NA	NA	NA	NA	NA	NA	NA	NA	NA	NA	NA	NA
AR	0.0146177	0.00429895	0.0251764	0.00603128	1	0.0165062	0.00515105	0.00653542	0.430595	1	0.552177	NA	NA	NA	NA	NA	NA	NA	NA	NA	NA	NA	0.01277	0.00661003	0.0533697	1	0.291671	0.011398	0.00735436	0.121181	1	1
NTRK3	0.011685	0.00127526	0.0223199	0.0294411	1	0.0598518	-0.00520312	0.00661286	0.431388	1	0.552177	NA	NA	NA	NA	NA	NA	NA	NA	NA	NA	NA	0.0170191	0.00652968	0.00914929	1	0.0955592	0.00758133	0.00743788	0.308067	1	1
PDGFRA	0.0216748	0.0119865	0.0315934	1.45623e-05	0.00990237	0.000113653	0.00481708	0.00616384	0.434505	1	0.553348	NA	NA	NA	NA	NA	NA	NA	NA	NA	NA	NA	-0.00209859	0.0065023	0.746888	1	0.895504	-0.00218449	0.00752045	NA	NA	NA
FAM135B	0.0195428	0.0120778	0.027129	3.56524e-07	0.000242436	4.48296e-06	0.0037623	0.0048213	0.435185	1	0.553348	NA	NA	NA	NA	NA	NA	NA	NA	NA	NA	NA	NA	NA	NA	NA	NA	NA	NA	NA	NA	NA
CDKN1A	0.0330435	0.015119	0.0517434	0.000400513	0.272349	0.00188853	0.00876297	0.0113465	0.439933	1	0.557539	NA	NA	NA	NA	NA	NA	NA	NA	NA	NA	NA	0.0232816	0.0098821	0.0184761	1	0.163845	0.00288187	0.0110772	0.794738	1	1
FGFR1	0.0178647	0.00295343	0.0332999	0.0209153	1	0.04641	0.00712903	0.00929253	0.442975	1	0.559548	NA	NA	NA	NA	NA	NA	NA	NA	NA	NA	NA	-0.0251607	0.00884486	0.00444581	1	0.0564738	-0.0202191	0.0108485	0.0623538	1	1
AFF1	0.0171331	0.00416231	0.0304599	0.0106115	1	0.0267851	0.00615783	0.00810083	0.447166	1	0.562989	NA	NA	NA	NA	NA	NA	NA	NA	NA	NA	NA	NA	NA	NA	NA	NA	NA	NA	NA	NA	NA
MSH6	0.0178552	0.00584435	0.0302049	0.0040466	1	0.0120511	-0.00589438	0.0078485	0.452641	1	0.56617	NA	NA	NA	NA	NA	NA	NA	NA	NA	NA	NA	-0.0209047	0.00669651	0.00179789	0.512399	0.0291382	-0.0185363	0.00846046	0.028457	1	1
ARID1A	0.0244206	0.0182069	0.0307321	2.09951e-14	1.42767e-11	1.01826e-12	-0.00311039	0.00414043	0.452518	1	0.56617	0.026854	0.01473	0.0400453	3.17e-05	0.0011412	0.000201022	0.000648228	0.00764828	0.932456	1	0.932456	0.00486158	0.00326182	0.136106	1	0.444368	0.00237137	0.00400897	NA	NA	NA
ERBB2	0.0221676	0.012201	0.0323705	1.63226e-05	0.0110994	0.000124529	0.00459905	0.00624812	0.461689	1	0.575612	NA	NA	NA	NA	NA	NA	NA	NA	NA	NA	NA	0.0112487	0.00544602	0.0388768	1	0.246605	0.00718518	0.00619767	0.24632	1	1
PRDM16	0.0201552	0.00862201	0.0320168	0.000727837	0.494929	0.00310819	0.00531019	0.00732729	0.468627	1	0.582372	NA	NA	NA	NA	NA	NA	NA	NA	NA	NA	NA	NA	NA	NA	NA	NA	NA	NA	NA	NA	NA
POLE	0.0263865	0.0165231	0.036493	2.1985e-07	0.000149498	2.98557e-06	0.004865	0.0068714	0.478941	1	0.593269	NA	NA	NA	NA	NA	NA	NA	NA	NA	NA	NA	0.00929939	0.00615227	0.130651	1	0.435504	0.0101653	0.00771461	NA	NA	NA
LATS2	0.0141209	0.00054463	0.028116	0.0445223	1	0.083974	0.00657405	0.00944771	0.486532	1	0.600734	NA	NA	NA	NA	NA	NA	NA	NA	NA	NA	NA	0.00613366	0.00775847	0.429192	1	0.763788	0.00663175	0.00856439	NA	NA	NA
ITK	0.0147754	0.000477801	0.0294708	0.0456324	1	0.0853565	0.00586663	0.00846844	0.488458	1	0.601179	NA	NA	NA	NA	NA	NA	NA	NA	NA	NA	NA	NA	NA	NA	NA	NA	NA	NA	NA	NA	NA
PDE4DIP	0.0187775	0.0113968	0.0262854	7.61381e-07	0.000517739	8.33836e-06	-0.00344598	0.00499256	0.490054	1	0.601217	NA	NA	NA	NA	NA	NA	NA	NA	NA	NA	NA	NA	NA	NA	NA	NA	NA	NA	NA	NA	NA
ATP2B3	0.0148672	0.00321755	0.0268086	0.0134537	1	0.0321657	0.00494367	0.00734524	0.500919	1	0.612589	NA	NA	NA	NA	NA	NA	NA	NA	NA	NA	NA	NA	NA	NA	NA	NA	NA	NA	NA	NA	NA
PIK3CB	0.0148935	0.00119607	0.029025	0.0357785	1	0.0692126	0.00578015	0.00873147	0.507978	1	0.619249	NA	NA	NA	NA	NA	NA	NA	NA	NA	NA	NA	0.00694149	0.00804914	0.388473	1	0.724482	0.01347	0.00939082	NA	NA	NA
NSD1	0.00980808	0.00127419	0.0184964	0.0255399	1	0.0541925	-0.003684	0.00571702	0.519322	1	0.631075	NA	NA	NA	NA	NA	NA	NA	NA	NA	NA	NA	0.00463092	0.00598292	0.438917	1	0.763788	0.00434426	0.00710709	NA	NA	NA
CUX1	0.0145242	0.00479978	0.0244637	0.00377245	1	0.0114865	0.00412187	0.0064311	0.52157	1	0.631807	NA	NA	NA	NA	NA	NA	NA	NA	NA	NA	NA	NA	NA	NA	NA	NA	NA	NA	NA	NA	NA
JAK2	0.0140258	0.00231681	0.0260465	0.0204374	1	0.0456481	-0.0048986	0.00769956	0.524634	1	0.633521	NA	NA	NA	NA	NA	NA	NA	NA	NA	NA	NA	0.0116037	0.00903537	0.199052	1	0.543922	0.00523455	0.0106782	NA	NA	NA
LRP1B	0.0267714	0.0216595	0.0319522	2.04239e-24	1.38882e-21	4.6226e-22	0.0022771	0.00361746	0.529038	1	0.636836	NA	NA	NA	NA	NA	NA	NA	NA	NA	NA	NA	NA	NA	NA	NA	NA	NA	NA	NA	NA	NA
PTPRT	0.0177055	0.0102173	0.0253263	4.33397e-06	0.0029471	3.97671e-05	0.00298568	0.00479385	0.533405	1	0.640087	NA	NA	NA	NA	NA	NA	NA	NA	NA	NA	NA	0.0101044	0.00460944	0.0283721	1	0.211665	-0.00314456	0.00535976	0.557407	1	1
DCTN1	0.0148597	0.00267495	0.0273892	0.0183629	1	0.0415613	0.00476928	0.00779946	0.540876	1	0.647029	NA	NA	NA	NA	NA	NA	NA	NA	NA	NA	NA	NA	NA	NA	NA	NA	NA	NA	NA	NA	NA
VHL	0.0144064	0.00576964	0.0232467	0.0012282	0.835178	0.00460746	0.00365885	0.00603622	0.544416	1	0.649241	0.0173663	0.00440271	0.0316487	0.0123274	0.443785	0.0292775	0.0174943	0.0165188	0.289576	1	0.615348	-0.00411592	0.0063799	0.518838	1	0.791733	0.00460857	0.0136819	NA	NA	NA
EBF1	0.019608	0.0053306	0.0343751	0.00809507	1	0.0207831	0.00536395	0.00889246	0.546374	1	0.649559	NA	NA	NA	NA	NA	NA	NA	NA	NA	NA	NA	NA	NA	NA	NA	NA	NA	NA	NA	NA	NA
COL2A1	0.0160346	0.00542787	0.0268873	0.00338386	1	0.0104915	0.00408084	0.00681507	0.549308	1	0.651032	NA	NA	NA	NA	NA	NA	NA	NA	NA	NA	NA	NA	NA	NA	NA	NA	NA	NA	NA	NA	NA
WNK2	0.0126832	0.00103531	0.0246312	0.0350142	1	0.0679276	0.00437377	0.00742049	0.555581	1	0.65644	NA	NA	NA	NA	NA	NA	NA	NA	NA	NA	NA	NA	NA	NA	NA	NA	NA	NA	NA	NA	NA
TRRAP	0.0220551	0.0143541	0.0298993	2.6541e-08	1.80479e-05	4.39545e-07	0.00288688	0.00505171	0.567684	1	0.668682	NA	NA	NA	NA	NA	NA	NA	NA	NA	NA	NA	NA	NA	NA	NA	NA	NA	NA	NA	NA	NA
BRCA2	0.0230222	0.0150193	0.0311815	2.33465e-08	1.58756e-05	3.96307e-07	-0.0029959	0.00527357	0.56997	1	0.669322	NA	NA	NA	NA	NA	NA	NA	NA	NA	NA	NA	0.0125893	0.0050544	0.0127469	1	0.119821	0.00765824	0.00616682	0.214294	1	1
BRIP1	0.0151967	0.00276001	0.0279687	0.0180761	1	0.0410492	0.00451756	0.00800663	0.5726	1	0.670361	NA	NA	NA	NA	NA	NA	NA	NA	NA	NA	NA	0.00553296	0.00818395	0.498994	1	0.784371	0.00449981	0.00941344	NA	NA	NA
TGFBR2	0.0208157	0.0084576	0.0335231	0.00112467	0.764778	0.00436373	0.00410396	0.0074603	0.582246	1	0.679582	NA	NA	NA	NA	NA	NA	NA	NA	NA	NA	NA	0.0117861	0.00704402	0.0942873	1	0.384223	0.016343	0.00786237	0.037651	1	1
PRKCB	0.0173732	0.00609602	0.0289249	0.00284076	1	0.00901343	0.00371726	0.00689952	0.590045	1	0.686598	NA	NA	NA	NA	NA	NA	NA	NA	NA	NA	NA	NA	NA	NA	NA	NA	NA	NA	NA	NA	NA
RAF1	0.0164689	0.00026965	0.0333255	0.0505812	1	0.0925732	0.00541364	0.0101822	0.594949	1	0.690213	NA	NA	NA	NA	NA	NA	NA	NA	NA	NA	NA	-0.00482969	0.0101242	0.633331	1	0.839139	0.000314507	0.0114933	NA	NA	NA
COL3A1	0.0142175	0.00542079	0.0231881	0.00170231	1	0.00586736	0.00294508	0.00561032	0.599625	1	0.693542	NA	NA	NA	NA	NA	NA	NA	NA	NA	NA	NA	NA	NA	NA	NA	NA	NA	NA	NA	NA	NA
EP300	0.0169424	0.00852969	0.0255118	9.16312e-05	0.0623092	0.000541022	0.00267942	0.00527307	0.61136	1	0.704992	NA	NA	NA	NA	NA	NA	NA	NA	NA	NA	NA	0.0238425	0.00582252	4.2239e-05	0.0120381	0.00124077	0.0259098	0.0066631	0.000100843	0.00816828	0.0115969
SMAD4	0.0216726	0.012228	0.0312942	8.32114e-06	0.00565837	6.89031e-05	-0.00281562	0.00570755	0.62179	1	0.714872	0.0409969	0.0255752	0.0578818	6.63e-07	2.3868e-05	6.29e-06	0.00769491	0.0105356	0.465163	1	0.625022	0.00496209	0.00440043	0.259473	1	0.621121	0.00255457	0.00500966	NA	NA	NA
STAT5B	0.0186842	0.00168401	0.0362772	0.0340694	1	0.0664746	0.00530723	0.0108282	0.624043	1	0.715321	NA	NA	NA	NA	NA	NA	NA	NA	NA	NA	NA	-0.00358873	0.0107695	0.73896	1	0.895504	0.0112316	0.0128377	NA	NA	NA
CBL	0.0234648	0.00989452	0.0374976	0.000855196	0.581533	0.00356244	0.00386098	0.00804496	0.63128	1	0.718908	NA	NA	NA	NA	NA	NA	NA	NA	NA	NA	NA	-0.00165181	0.00971947	0.865051	1	0.952163	-0.00613815	0.0108962	NA	NA	NA
MAP3K13	0.0171801	0.003998	0.0307306	0.0117157	1	0.0288222	0.00392198	0.00823035	0.6337	1	0.718908	NA	NA	NA	NA	NA	NA	NA	NA	NA	NA	NA	0.00577742	0.00882265	0.512571	1	0.791733	0.00757069	0.0102834	NA	NA	NA
ROS1	0.0137503	0.00551019	0.022131	0.00117922	0.801872	0.00447539	-0.00256843	0.00541298	0.635147	1	0.718908	NA	NA	NA	NA	NA	NA	NA	NA	NA	NA	NA	0.00614361	0.00587965	0.296072	1	0.641262	0.00246	0.00703309	NA	NA	NA
NIN	0.0214764	0.0108429	0.0323857	9.24991e-05	0.0628994	0.000541439	0.00324039	0.0068571	0.636527	1	0.718908	NA	NA	NA	NA	NA	NA	NA	NA	NA	NA	NA	NA	NA	NA	NA	NA	NA	NA	NA	NA	NA
ABL2	0.0169504	0.00444544	0.0298278	0.00880447	1	0.0224746	0.003974	0.00840966	0.636533	1	0.718908	NA	NA	NA	NA	NA	NA	NA	NA	NA	NA	NA	NA	NA	NA	NA	NA	NA	NA	NA	NA	NA
PDGFRB	0.0225762	0.0100744	0.035462	0.000487366	0.331409	0.00223596	0.00339176	0.0074966	0.650953	1	0.733037	NA	NA	NA	NA	NA	NA	NA	NA	NA	NA	NA	0.0128808	0.00819569	0.116031	1	0.40978	0.0189763	0.00996552	NA	NA	NA
SMARCA4	0.0103098	0.00207911	0.0186839	0.0149068	1	0.0350233	0.00237665	0.00532492	0.655362	1	0.735845	-0.020558	-0.0335982	-0.0068067	0.0024886	0.0895894	0.00945666	-0.0263919	0.0107853	0.0144043	0.216065	0.122437	0.0122586	0.00479042	0.0104982	1	0.107264	0.00797744	0.0056055	0.154694	1	1
CTNNA2	0.0184152	0.0089596	0.0280888	0.000160108	0.108874	0.000869708	0.00259248	0.00597298	0.664263	1	0.743665	NA	NA	NA	NA	NA	NA	NA	NA	NA	NA	NA	NA	NA	NA	NA	NA	NA	NA	NA	NA	NA
RUNX1T1	0.0138908	0.00375482	0.0242481	0.00785579	1	0.0202817	0.00274915	0.0065597	0.675146	1	0.753651	NA	NA	NA	NA	NA	NA	NA	NA	NA	NA	NA	NA	NA	NA	NA	NA	NA	NA	NA	NA	NA
RB1	0.025854	0.0183974	0.0334499	1.64751e-11	1.12031e-08	5.32695e-10	0.00186671	0.00463536	0.687161	1	0.76484	0.0133308	-0.00502974	0.034508	0.184526	1	0.28848	NA	NA	NA	NA	NA	0.00940433	0.00449036	0.0362299	1	0.23754	0.00214239	0.00505118	0.671466	1	1
ATM	0.0283552	0.0215818	0.0352471	4.11014e-16	2.7949e-13	2.53708e-14	0.00178901	0.00448483	0.689965	1	0.765742	0.0140618	-0.00240647	0.0327569	0.115856	1	0.200115	NA	NA	NA	NA	NA	0.0216356	0.00438556	8.08204e-07	0.000230338	3.79856e-05	0.0171884	0.00502896	0.000631109	0.0511199	0.0706843
AFF4	0.0156681	0.00306822	0.0286468	0.0162701	1	0.0379635	0.00300399	0.00786937	0.70266	1	0.777583	NA	NA	NA	NA	NA	NA	NA	NA	NA	NA	NA	NA	NA	NA	NA	NA	NA	NA	NA	NA	NA
MLLT10	0.0162463	0.00176377	0.0311725	0.0302332	1	0.0610963	0.0034534	0.0094208	0.713939	1	0.785558	NA	NA	NA	NA	NA	NA	NA	NA	NA	NA	NA	NA	NA	NA	NA	NA	NA	NA	NA	NA	NA
NCOR1	0.0197426	0.0106219	0.0290583	2.68044e-05	0.018227	0.000185716	0.00216863	0.00591638	0.713958	1	0.785558	NA	NA	NA	NA	NA	NA	NA	NA	NA	NA	NA	0.00348207	0.00539478	0.518635	1	0.791733	0.00410189	0.00643895	NA	NA	NA
RSPO2	0.0185923	0.00206814	0.0357587	0.030388	1	0.0612269	0.00386192	0.0106432	0.716714	1	0.786338	NA	NA	NA	NA	NA	NA	NA	NA	NA	NA	NA	NA	NA	NA	NA	NA	NA	NA	NA	NA	NA
BRAF	-0.0210208	-0.0264466	-0.0155857	3.23421e-14	2.19926e-11	1.46402e-12	-0.00117355	0.00381601	0.758437	1	0.821088	-0.00626615	-0.0160311	0.00411239	0.2215	1	0.311741	NA	NA	NA	NA	NA	0.0206042	0.00460201	7.56207e-06	0.00215519	0.000273398	0.0185955	0.00519175	0.000341322	0.0276471	0.0389107
NUP98	0.0133215	0.0013886	0.0255375	0.0304909	1	0.0612525	0.0024046	0.00758283	0.75116	1	0.821088	NA	NA	NA	NA	NA	NA	NA	NA	NA	NA	NA	NA	NA	NA	NA	NA	NA	NA	NA	NA	NA
PTPN13	0.0182017	0.0083253	0.0283064	0.000353645	0.240478	0.00171518	0.00205807	0.00666444	0.757463	1	0.821088	NA	NA	NA	NA	NA	NA	NA	NA	NA	NA	NA	NA	NA	NA	NA	NA	NA	NA	NA	NA	NA
PIK3R1	0.0106239	0.00209154	0.019311	0.0155517	1	0.0364124	0.00172459	0.00560629	0.758374	1	0.821088	0.0155065	-0.00640273	0.0414908	0.202154	1	0.295456	NA	NA	NA	NA	NA	-0.00639322	0.00526614	0.224738	1	0.571185	0.00602338	0.00601766	NA	NA	NA
SALL4	0.0135087	0.00210554	0.0252029	0.0217944	1	0.0478911	-0.00223086	0.00727396	0.759078	1	0.821088	NA	NA	NA	NA	NA	NA	NA	NA	NA	NA	NA	NA	NA	NA	NA	NA	NA	NA	NA	NA	NA
MSH2	0.0152524	0.00193194	0.0289832	0.0269899	1	0.0562152	-0.00263636	0.00878611	0.764131	1	0.824231	NA	NA	NA	NA	NA	NA	NA	NA	NA	NA	NA	-0.00940533	0.00757763	0.214533	1	0.566464	-0.00155532	0.00963877	NA	NA	NA
POLD1	0.018156	0.00443661	0.0323359	0.0106887	1	0.0268801	0.00254709	0.0086117	0.767405	1	0.825444	NA	NA	NA	NA	NA	NA	NA	NA	NA	NA	NA	0.00476041	0.00697265	0.49478	1	0.782986	0.0106418	0.00815563	NA	NA	NA
LIFR	0.0138246	0.00244264	0.0254685	0.0185268	1	0.041793	-0.00211959	0.00723925	0.769682	1	0.825581	NA	NA	NA	NA	NA	NA	NA	NA	NA	NA	NA	NA	NA	NA	NA	NA	NA	NA	NA	NA	NA
MET	0.0126766	0.00241178	0.0231547	0.0165491	1	0.0383159	-0.00170725	0.00627109	0.785437	1	0.836433	NA	NA	NA	NA	NA	NA	NA	NA	NA	NA	NA	0.0236806	0.00718007	0.000973416	0.277424	0.0190627	0.0169928	0.00837939	0.0425671	1	1
MYH9	0.0176952	0.00811269	0.0274859	0.000341478	0.232205	0.00168017	-0.00167324	0.00615459	0.785723	1	0.836433	NA	NA	NA	NA	NA	NA	NA	NA	NA	NA	NA	NA	NA	NA	NA	NA	NA	NA	NA	NA	NA
ARHGEF10	0.013803	-3.71195e-05	0.0280669	0.0540618	1	0.0971111	-0.00240571	0.00893556	0.787753	1	0.836433	NA	NA	NA	NA	NA	NA	NA	NA	NA	NA	NA	NA	NA	NA	NA	NA	NA	NA	NA	NA	NA
BCL11A	0.0146522	0.00318169	0.0264	0.0133294	1	0.031981	0.00189043	0.00712104	0.790647	1	0.836433	NA	NA	NA	NA	NA	NA	NA	NA	NA	NA	NA	NA	NA	NA	NA	NA	NA	NA	NA	NA	NA
TSHR	0.0212864	0.00845654	0.0345142	0.00135569	0.921871	0.00497576	-0.00213617	0.00804845	0.790691	1	0.836433	NA	NA	NA	NA	NA	NA	NA	NA	NA	NA	NA	-0.00234163	0.00867298	0.787167	1	0.915233	0.00163668	0.00984086	NA	NA	NA
PTCH1	0.0271123	0.017712	0.036736	2.29072e-08	1.55769e-05	3.96307e-07	-0.00153645	0.006017	0.798452	1	0.842323	NA	NA	NA	NA	NA	NA	NA	NA	NA	NA	NA	-0.000578959	0.00644129	0.928381	1	0.984177	0.00733401	0.007946	NA	NA	NA
KDR	0.0158657	0.00663949	0.0252758	0.000843115	0.573318	0.0035338	0.00146735	0.00597125	0.805886	1	0.847837	NA	NA	NA	NA	NA	NA	NA	NA	NA	NA	NA	0.000926477	0.00614766	0.880209	1	0.961535	-0.00633098	0.00702229	NA	NA	NA
TSC1	0.0194635	0.00591919	0.0333768	0.00543607	1	0.0152524	0.00184423	0.00841313	0.826487	1	0.862422	NA	NA	NA	NA	NA	NA	NA	NA	NA	NA	NA	0.0154472	0.00707146	0.0289296	1	0.212452	0.0152954	0.00797401	0.0550916	1	1
NCOA2	0.0178364	0.00568784	0.030279	0.00445029	1	0.0129689	0.00172265	0.00772939	0.823637	1	0.862422	NA	NA	NA	NA	NA	NA	NA	NA	NA	NA	NA	NA	NA	NA	NA	NA	NA	NA	NA	NA	NA
PAX3	0.0203136	0.00556765	0.0355094	0.00779279	1	0.0202732	-0.00198809	0.00897437	0.82468	1	0.862422	NA	NA	NA	NA	NA	NA	NA	NA	NA	NA	NA	NA	NA	NA	NA	NA	NA	NA	NA	NA	NA
NRAS	-0.00959859	-0.0180709	-0.00103057	0.0271643	1	0.0562333	-0.00104456	0.00516872	0.839844	1	0.872925	0.00560493	-0.00999781	0.0231917	0.50607	1	0.620344	NA	NA	NA	NA	NA	0.00624282	0.00729279	0.391984	1	0.725006	0.00540439	0.00804451	NA	NA	NA
GRIN2A	0.0136141	0.00560969	0.02176	0.000948915	0.645262	0.0038352	0.00103436	0.00515923	0.841099	1	0.872925	NA	NA	NA	NA	NA	NA	NA	NA	NA	NA	NA	0.00692831	0.00535288	0.195557	1	0.538093	0.00290688	0.00623458	NA	NA	NA
DAXX	0.0159149	0.000789583	0.0315414	0.0423371	1	0.0805236	0.00179002	0.00943122	0.849468	1	0.879234	NA	NA	NA	NA	NA	NA	NA	NA	NA	NA	NA	-0.000244861	0.00907165	0.978466	1	0.985564	0.0110267	0.0103813	NA	NA	NA
CYLD	0.0187756	0.00525057	0.0327155	0.00733161	1	0.0193703	0.0014749	0.00895083	0.869118	1	0.897154	NA	NA	NA	NA	NA	NA	NA	NA	NA	NA	NA	0.0149975	0.0135994	0.27011	1	0.6316	0.00712609	0.0150505	NA	NA	NA
TCF7L2	0.0188805	0.00549451	0.0326927	0.00647117	1	0.0175057	0.00125592	0.00820912	0.878405	1	0.899487	NA	NA	NA	NA	NA	NA	NA	NA	NA	NA	NA	-0.0184585	0.00626547	0.00321837	0.917236	0.0444893	7.06897e-05	0.00714582	0.992107	1	1
POLQ	0.0174135	0.00886287	0.0261328	7.69568e-05	0.0523307	0.000479392	-0.000880398	0.00563861	0.875925	1	0.899487	NA	NA	NA	NA	NA	NA	NA	NA	NA	NA	NA	NA	NA	NA	NA	NA	NA	NA	NA	NA	NA
CTCF	0.0136926	0.00216122	0.025509	0.0214454	1	0.0473663	-0.00116687	0.00748642	0.87614	1	0.899487	NA	NA	NA	NA	NA	NA	NA	NA	NA	NA	NA	-0.000517074	0.00733833	0.943826	1	0.985564	0.00886779	0.00864064	NA	NA	NA
ZNF479	0.0126672	0.00175672	0.0238189	0.0243353	1	0.0519611	0.000748717	0.00688612	0.913418	1	0.932852	NA	NA	NA	NA	NA	NA	NA	NA	NA	NA	NA	NA	NA	NA	NA	NA	NA	NA	NA	NA	NA
CRNKL1	0.0157107	0.00184358	0.0300183	0.0287356	1	0.0589471	-0.000866707	0.00863783	0.920076	1	0.93483	NA	NA	NA	NA	NA	NA	NA	NA	NA	NA	NA	NA	NA	NA	NA	NA	NA	NA	NA	NA	NA
PTPRC	0.0103799	0.000381948	0.0205646	0.0437301	1	0.0827095	0.000633357	0.0063239	0.920223	1	0.93483	NA	NA	NA	NA	NA	NA	NA	NA	NA	NA	NA	NA	NA	NA	NA	NA	NA	NA	NA	NA	NA
PTEN	0.0169206	0.0111462	0.0227652	1.13305e-08	7.70471e-06	2.13705e-07	-0.000290635	0.00383617	0.939608	1	0.952004	0.00424016	-0.00661252	0.0159874	0.460995	1	0.583927	NA	NA	NA	NA	NA	-0.00623003	0.00350557	0.075538	1	0.331803	0.0012851	0.00417225	0.758074	1	1
CDH1	0.0127216	0.00387074	0.0217218	0.0052013	1	0.0147769	-0.000369292	0.00515075	0.942843	1	0.952768	NA	NA	NA	NA	NA	NA	NA	NA	NA	NA	NA	-0.00961804	0.00457702	0.0356081	1	0.23754	0.000713143	0.00683292	0.916877	1	1
RET	0.0125284	0.00189632	0.023417	0.022404	1	0.0486017	0.000338938	0.00670425	0.95968	1	0.967236	NA	NA	NA	NA	NA	NA	NA	NA	NA	NA	NA	0.0136547	0.00742762	0.0660072	1	0.326562	0.0173242	0.00835303	0.038079	1	1
HSP90AB1	0.0164521	0.00190488	0.0315124	0.02925	1	0.059642	0.000426303	0.00938912	0.963785	1	0.968831	NA	NA	NA	NA	NA	NA	NA	NA	NA	NA	NA	NA	NA	NA	NA	NA	NA	NA	NA	NA	NA
TNC	0.0183203	0.0087556	0.0281013	0.000204337	0.138949	0.00105912	0.000159433	0.00625553	0.979667	1	0.980622	NA	NA	NA	NA	NA	NA	NA	NA	NA	NA	NA	NA	NA	NA	NA	NA	NA	NA	NA	NA	NA
ROBO2	0.0198823	0.0113551	0.0285821	6.02485e-06	0.0040969	5.31282e-05	0.000134207	0.00552536	0.980622	1	0.980622	NA	NA	NA	NA	NA	NA	NA	NA	NA	NA	NA	NA	NA	NA	NA	NA	NA	NA	NA	NA	NA
TERT	0.0151179	-0.00150722	0.0323202	0.0795201	1	0.128864	NA	NA	NA	NA	NA	0.00131804	-0.00558301	0.00852169	0.713822	1	0.77437	NA	NA	NA	NA	NA	0.00809766	0.00254052	0.00143558	0.409141	0.0242233	0.026116	0.00436621	2.21244e-09	1.79207e-07	2.65493e-07
H3F3A	-0.00519215	-0.0335654	0.0241193	0.722822	1	0.774127	NA	NA	NA	NA	NA	NA	NA	NA	NA	NA	NA	NA	NA	NA	NA	NA	-0.0667686	0.0158164	2.42707e-05	0.00691715	0.000760482	-0.069819	0.0179385	9.93639e-05	0.00804847	0.0115262
MYD88	0.0203671	-0.00416532	0.0461068	0.111825	1	0.171012	NA	NA	NA	NA	NA	NA	NA	NA	NA	NA	NA	NA	NA	NA	NA	NA	0.0269881	0.0122732	0.0278817	1	0.211362	0.0450041	0.013854	0.00116036	0.093989	0.1288
ID3	0.0315767	-0.0123785	0.0804442	0.18003	1	0.254138	NA	NA	NA	NA	NA	NA	NA	NA	NA	NA	NA	NA	NA	NA	NA	NA	0.0993618	0.0371661	0.00750751	1	0.0882133	0.135328	0.0490797	0.00582792	0.472061	0.623587
ABL1	0.0112407	-0.000971042	0.0237848	0.0749186	1	0.122578	NA	NA	NA	NA	NA	NA	NA	NA	NA	NA	NA	NA	NA	NA	NA	NA	0.0172685	0.00862191	0.0451919	1	0.254868	0.0220902	0.0096969	0.0227223	1	1
BAP1	0.00969992	-0.000829498	0.0204568	0.073949	1	0.121872	NA	NA	NA	NA	NA	0.021908	-0.000285403	0.0480937	0.0750879	1	0.142667	NA	NA	NA	NA	NA	0.0124069	0.00603956	0.0399502	1	0.246605	0.010477	0.00704856	0.137171	1	1
CCND1	0.00867332	-0.0135322	0.0319466	0.453703	1	0.532063	NA	NA	NA	NA	NA	NA	NA	NA	NA	NA	NA	NA	NA	NA	NA	NA	-0.0226483	0.0121764	0.0628839	1	0.320184	-0.0220617	0.015319	0.149825	1	1
CCND3	0.00562397	-0.0257575	0.0382814	0.730168	1	0.777091	NA	NA	NA	NA	NA	NA	NA	NA	NA	NA	NA	NA	NA	NA	NA	NA	-0.0362675	0.0163203	0.0262675	1	0.205762	-0.0400773	0.0178327	0.0246143	1	1
CEBPA	-0.0141337	-0.0331213	0.00552261	0.150723	1	0.220088	NA	NA	NA	NA	NA	NA	NA	NA	NA	NA	NA	NA	NA	NA	NA	NA	0.0428916	0.0173707	0.0135419	1	0.124798	0.0381978	0.0186157	0.0401777	1	1
DROSHA	NA	NA	NA	NA	NA	NA	NA	NA	NA	NA	NA	NA	NA	NA	NA	NA	NA	NA	NA	NA	NA	NA	0.0234938	0.0134132	0.0798522	1	0.344728	0.0232364	0.0152323	0.127142	1	1
ERCC5	0.0108646	-0.00352034	0.0256433	0.144029	1	0.21226	NA	NA	NA	NA	NA	NA	NA	NA	NA	NA	NA	NA	NA	NA	NA	NA	0.0161495	0.00807663	0.0455508	1	0.254868	0.0173689	0.00919206	0.0588181	1	1
FUBP1	-0.00667982	-0.019066	0.00598113	0.295414	1	0.377042	NA	NA	NA	NA	NA	NA	NA	NA	NA	NA	NA	NA	NA	NA	NA	NA	-0.0220098	0.00736383	0.00279973	0.797922	0.0398749	-0.00304585	0.00899946	0.735025	1	1
GATA3	-0.00272386	-0.0125726	0.00730083	0.590895	1	0.654515	NA	NA	NA	NA	NA	NA	NA	NA	NA	NA	NA	NA	NA	NA	NA	NA	-0.0227753	0.00461171	7.86889e-07	0.000224263	3.79856e-05	-0.00430534	0.00548354	0.432373	1	1
IDH2	-0.00794731	-0.0224147	0.00695694	0.28829	1	0.369338	NA	NA	NA	NA	NA	NA	NA	NA	NA	NA	NA	NA	NA	NA	NA	NA	-0.0166694	0.00913856	0.0681408	1	0.327756	-0.00194943	0.0112172	0.86203	1	1
KMT2D	NA	NA	NA	NA	NA	NA	NA	NA	NA	NA	NA	0.00169144	-0.00930708	0.0135928	0.771579	1	0.780215	NA	NA	NA	NA	NA	0.00905119	0.00342449	0.00821571	1	0.0919377	0.00284705	0.00445555	0.52283	1	1
LMO1	0.0185114	-0.0174806	0.0585324	0.335995	1	0.414801	NA	NA	NA	NA	NA	NA	NA	NA	NA	NA	NA	NA	NA	NA	NA	NA	0.0464974	0.0182602	0.0108848	1	0.108848	0.0266468	0.0194387	0.170434	1	1
PAX5	0.00604425	-0.0123635	0.0251499	0.527158	1	0.595575	NA	NA	NA	NA	NA	NA	NA	NA	NA	NA	NA	NA	NA	NA	NA	NA	-0.0232747	0.0104375	0.0257536	1	0.205156	-0.0224329	0.0117247	0.0557089	1	1
PIM1	-0.00725612	-0.0303668	0.0170139	0.547031	1	0.613941	NA	NA	NA	NA	NA	NA	NA	NA	NA	NA	NA	NA	NA	NA	NA	NA	-0.0244333	0.0105199	0.0202017	1	0.172633	-0.0210443	0.0118508	0.0757711	1	1
SDHD	0.0272271	-0.00548314	0.0624794	0.114886	1	0.174905	NA	NA	NA	NA	NA	NA	NA	NA	NA	NA	NA	NA	NA	NA	NA	NA	0.0494869	0.0285252	0.0827681	1	0.34733	0.0613721	0.0302842	0.0427101	1	1
TOP1	0.0116318	-0.00492538	0.0287983	0.17601	1	0.2495	NA	NA	NA	NA	NA	NA	NA	NA	NA	NA	NA	NA	NA	NA	NA	NA	0.017831	0.0108306	0.0996903	1	0.390454	0.0269984	0.0124391	0.0299729	1	1
WT1	0.00431514	-0.00883806	0.017818	0.525379	1	0.59532	NA	NA	NA	NA	NA	NA	NA	NA	NA	NA	NA	NA	NA	NA	NA	NA	0.0172407	0.00969434	0.0753335	1	0.331803	0.00868208	0.0110885	0.43364	1	1
2020-09-05	0.0203373	-0.00305456	0.0449946	0.0965416	1	0.150694	NA	NA	NA	NA	NA	NA	NA	NA	NA	NA	NA	NA	NA	NA	NA	NA	NA	NA	NA	NA	NA	NA	NA	NA	NA	NA
2020-09-06	0.0194225	-0.000618268	0.0405107	0.0637604	1	0.110161	NA	NA	NA	NA	NA	NA	NA	NA	NA	NA	NA	NA	NA	NA	NA	NA	NA	NA	NA	NA	NA	NA	NA	NA	NA	NA
2020-09-09	0.0111458	-0.00733414	0.0303069	0.245278	1	0.323386	NA	NA	NA	NA	NA	NA	NA	NA	NA	NA	NA	NA	NA	NA	NA	NA	NA	NA	NA	NA	NA	NA	NA	NA	NA	NA
A1CF	0.0118569	-0.0015995	0.0256866	0.0883022	1	0.140087	NA	NA	NA	NA	NA	NA	NA	NA	NA	NA	NA	NA	NA	NA	NA	NA	NA	NA	NA	NA	NA	NA	NA	NA	NA	NA
ABI1	-0.00811081	-0.031346	0.015778	0.499423	1	0.572818	NA	NA	NA	NA	NA	NA	NA	NA	NA	NA	NA	NA	NA	NA	NA	NA	NA	NA	NA	NA	NA	NA	NA	NA	NA	NA
ACKR3	NA	NA	NA	NA	NA	NA	NA	NA	NA	NA	NA	NA	NA	NA	NA	NA	NA	NA	NA	NA	NA	NA	NA	NA	NA	NA	NA	NA	NA	NA	NA	NA
ACSL3	0.00904532	-0.00822123	0.0269153	0.312253	1	0.394822	NA	NA	NA	NA	NA	NA	NA	NA	NA	NA	NA	NA	NA	NA	NA	NA	NA	NA	NA	NA	NA	NA	NA	NA	NA	NA
AFDN	NA	NA	NA	NA	NA	NA	NA	NA	NA	NA	NA	NA	NA	NA	NA	NA	NA	NA	NA	NA	NA	NA	NA	NA	NA	NA	NA	NA	NA	NA	NA	NA
AKT2	0.0132555	-0.00502537	0.0322723	0.163066	1	0.234084	NA	NA	NA	NA	NA	NA	NA	NA	NA	NA	NA	NA	NA	NA	NA	NA	0.00958219	0.015034	0.523885	1	0.796847	0.0250973	0.0170107	NA	NA	NA
AKT3	3.68884e-05	-0.0172225	0.0179168	0.996713	1	0.998183	NA	NA	NA	NA	NA	NA	NA	NA	NA	NA	NA	NA	NA	NA	NA	NA	0.0100926	0.0103929	0.331498	1	0.677409	0.00938749	0.0119108	NA	NA	NA
AMER1	NA	NA	NA	NA	NA	NA	NA	NA	NA	NA	NA	NA	NA	NA	NA	NA	NA	NA	NA	NA	NA	NA	0.0063805	0.00630192	0.311314	1	0.655045	0.0111119	0.00710097	NA	NA	NA
ARAF	0.0171425	-0.00124107	0.036202	0.0724559	1	0.120474	NA	NA	NA	NA	NA	NA	NA	NA	NA	NA	NA	NA	NA	NA	NA	NA	0.00684376	0.00973517	0.48206	1	0.770735	0.00276833	0.0113275	NA	NA	NA
ARHGEF12	0.0114883	-0.000648356	0.0239563	0.0670647	1	0.114414	NA	NA	NA	NA	NA	NA	NA	NA	NA	NA	NA	NA	NA	NA	NA	NA	NA	NA	NA	NA	NA	NA	NA	NA	NA	NA
ASPSCR1	0.0120248	-0.00829484	0.0332057	0.255399	1	0.336077	NA	NA	NA	NA	NA	NA	NA	NA	NA	NA	NA	NA	NA	NA	NA	NA	NA	NA	NA	NA	NA	NA	NA	NA	NA	NA
ATF1	0.0128387	-0.0121019	0.0390357	0.323858	1	0.406469	NA	NA	NA	NA	NA	NA	NA	NA	NA	NA	NA	NA	NA	NA	NA	NA	NA	NA	NA	NA	NA	NA	NA	NA	NA	NA
ATIC	0.0174074	-0.00122204	0.0368269	0.0726468	1	0.120474	NA	NA	NA	NA	NA	NA	NA	NA	NA	NA	NA	NA	NA	NA	NA	NA	NA	NA	NA	NA	NA	NA	NA	NA	NA	NA
B2M	0.00162533	-0.0151838	0.0188676	0.851458	1	0.87997	NA	NA	NA	NA	NA	0.00273677	-0.0152847	0.0234219	0.780215	1	0.780215	NA	NA	NA	NA	NA	-0.00790656	0.0074968	0.291582	1	0.641262	0.00378748	0.0085567	NA	NA	NA
BAZ1A	0.00885361	-0.00548801	0.0235785	0.2322	1	0.30738	NA	NA	NA	NA	NA	NA	NA	NA	NA	NA	NA	NA	NA	NA	NA	NA	NA	NA	NA	NA	NA	NA	NA	NA	NA	NA
BCL10	0.0130966	-0.0147192	0.0421679	0.365817	1	0.444347	NA	NA	NA	NA	NA	NA	NA	NA	NA	NA	NA	NA	NA	NA	NA	NA	0.00392953	0.0163414	0.80997	1	0.928502	0.0116379	0.0186111	NA	NA	NA
BCL11B	0.0129631	-0.000832433	0.0272118	0.0697633	1	0.116961	NA	NA	NA	NA	NA	NA	NA	NA	NA	NA	NA	NA	NA	NA	NA	NA	NA	NA	NA	NA	NA	NA	NA	NA	NA	NA
BCL2	0.0257158	-0.00776095	0.0624779	0.14987	1	0.21975	NA	NA	NA	NA	NA	NA	NA	NA	NA	NA	NA	NA	NA	NA	NA	NA	-0.00934872	0.00937387	0.31861	1	0.665542	0.0107193	0.0109254	NA	NA	NA
BCL2L12	0.020845	-0.0094214	0.0530896	0.189858	1	0.264709	NA	NA	NA	NA	NA	NA	NA	NA	NA	NA	NA	NA	NA	NA	NA	NA	NA	NA	NA	NA	NA	NA	NA	NA	NA	NA
BCL7A	0.00376508	-0.0218858	0.0306049	0.778271	1	0.819297	NA	NA	NA	NA	NA	NA	NA	NA	NA	NA	NA	NA	NA	NA	NA	NA	NA	NA	NA	NA	NA	NA	NA	NA	NA	NA
BIRC3	0.00922154	-0.00911961	0.0281999	0.332223	1	0.411641	NA	NA	NA	NA	NA	NA	NA	NA	NA	NA	NA	NA	NA	NA	NA	NA	0.00059248	0.0127759	0.963012	1	0.985564	0.00298236	0.0150762	NA	NA	NA
BTG1	-0.0208675	-0.0503408	0.010049	0.175229	1	0.248913	NA	NA	NA	NA	NA	NA	NA	NA	NA	NA	NA	NA	NA	NA	NA	NA	NA	NA	NA	NA	NA	NA	NA	NA	NA	NA
BUB1B	0.0155643	-0.000748048	0.0323973	0.0654812	1	0.112847	NA	NA	NA	NA	NA	NA	NA	NA	NA	NA	NA	NA	NA	NA	NA	NA	NA	NA	NA	NA	NA	NA	NA	NA	NA	NA
C15orf65	NA	NA	NA	NA	NA	NA	NA	NA	NA	NA	NA	NA	NA	NA	NA	NA	NA	NA	NA	NA	NA	NA	NA	NA	NA	NA	NA	NA	NA	NA	NA	NA
CANT1	-0.00298245	-0.0222845	0.0170256	0.765749	1	0.807366	NA	NA	NA	NA	NA	NA	NA	NA	NA	NA	NA	NA	NA	NA	NA	NA	NA	NA	NA	NA	NA	NA	NA	NA	NA	NA
CASP3	-0.00559452	-0.0307296	0.0206695	0.668464	1	0.720456	NA	NA	NA	NA	NA	NA	NA	NA	NA	NA	NA	NA	NA	NA	NA	NA	NA	NA	NA	NA	NA	NA	NA	NA	NA	NA
CASP9	0.00937863	-0.0156861	0.0353932	0.471192	1	0.544862	NA	NA	NA	NA	NA	NA	NA	NA	NA	NA	NA	NA	NA	NA	NA	NA	NA	NA	NA	NA	NA	NA	NA	NA	NA	NA
CBFA2T3	0.0149225	-0.00302018	0.0336342	0.110156	1	0.169222	NA	NA	NA	NA	NA	NA	NA	NA	NA	NA	NA	NA	NA	NA	NA	NA	NA	NA	NA	NA	NA	NA	NA	NA	NA	NA
CBFB	0.0112323	-0.0114923	0.0350557	0.343406	1	0.421826	NA	NA	NA	NA	NA	NA	NA	NA	NA	NA	NA	NA	NA	NA	NA	NA	-0.00619568	0.00827799	0.454187	1	0.770389	0.0212733	0.009456	NA	NA	NA
CBLB	0.0122967	-0.000748628	0.0256877	0.0680938	1	0.115467	NA	NA	NA	NA	NA	NA	NA	NA	NA	NA	NA	NA	NA	NA	NA	NA	NA	NA	NA	NA	NA	NA	NA	NA	NA	NA
CBLC	0.0109577	-0.00820634	0.0309405	0.271901	1	0.352329	NA	NA	NA	NA	NA	NA	NA	NA	NA	NA	NA	NA	NA	NA	NA	NA	NA	NA	NA	NA	NA	NA	NA	NA	NA	NA
CCNB1IP1	0.0189994	-0.00690868	0.0462185	0.16036	1	0.23097	NA	NA	NA	NA	NA	NA	NA	NA	NA	NA	NA	NA	NA	NA	NA	NA	NA	NA	NA	NA	NA	NA	NA	NA	NA	NA
CCNC	0.00409471	-0.0252027	0.0351284	0.789583	1	0.829918	NA	NA	NA	NA	NA	NA	NA	NA	NA	NA	NA	NA	NA	NA	NA	NA	NA	NA	NA	NA	NA	NA	NA	NA	NA	NA
CCND2	0.00831875	-0.017289	0.0349724	0.532055	1	0.600108	NA	NA	NA	NA	NA	NA	NA	NA	NA	NA	NA	NA	NA	NA	NA	NA	0.0130181	0.0142162	0.359814	1	0.707583	0.0140952	0.0160743	NA	NA	NA
CCNE1	0.00320563	-0.0168445	0.0241378	0.758642	1	0.801804	NA	NA	NA	NA	NA	NA	NA	NA	NA	NA	NA	NA	NA	NA	NA	NA	-0.00482133	0.015252	0.751918	1	0.896958	-0.00592137	0.0171405	NA	NA	NA
CCR4	0.00246628	-0.0185686	0.0244025	0.821688	1	0.857029	NA	NA	NA	NA	NA	NA	NA	NA	NA	NA	NA	NA	NA	NA	NA	NA	NA	NA	NA	NA	NA	NA	NA	NA	NA	NA
CCR7	0.00549929	-0.0171682	0.0292219	0.641636	1	0.699311	NA	NA	NA	NA	NA	NA	NA	NA	NA	NA	NA	NA	NA	NA	NA	NA	NA	NA	NA	NA	NA	NA	NA	NA	NA	NA
CD274	0.0241167	-0.00420498	0.054264	0.104851	1	0.162173	NA	NA	NA	NA	NA	NA	NA	NA	NA	NA	NA	NA	NA	NA	NA	NA	0.0292388	0.0226012	0.195774	1	0.538093	0.0355157	0.0226589	NA	NA	NA
CD28	0.0178339	-0.00882439	0.0461412	0.202502	1	0.278902	NA	NA	NA	NA	NA	NA	NA	NA	NA	NA	NA	NA	NA	NA	NA	NA	NA	NA	NA	NA	NA	NA	NA	NA	NA	NA
CD79A	0.0227616	-0.00206168	0.0492772	0.0817715	1	0.13126	NA	NA	NA	NA	NA	NA	NA	NA	NA	NA	NA	NA	NA	NA	NA	NA	-0.0098207	0.0127743	0.442022	1	0.763788	-0.00402804	0.0141524	NA	NA	NA
CD79B	0.0115969	-0.0180257	0.043411	0.457917	1	0.534236	NA	NA	NA	NA	NA	NA	NA	NA	NA	NA	NA	NA	NA	NA	NA	NA	-0.000866243	0.0120565	0.942722	1	0.985564	0.00628698	0.013369	NA	NA	NA
CDK4	0.00534956	-0.0184141	0.0301373	0.665045	1	0.71791	NA	NA	NA	NA	NA	NA	NA	NA	NA	NA	NA	NA	NA	NA	NA	NA	0.0137391	0.014964	0.358541	1	0.707583	0.0052539	0.0169453	NA	NA	NA
CDKN1B	0.00275183	-0.0172928	0.0235122	0.791273	1	0.830408	NA	NA	NA	NA	NA	NA	NA	NA	NA	NA	NA	NA	NA	NA	NA	NA	0.0095496	0.0108414	0.378401	1	0.721939	0.0130857	0.0114933	NA	NA	NA
CDKN2C	-0.00779135	-0.0332259	0.0188686	0.556165	1	0.621112	NA	NA	NA	NA	NA	NA	NA	NA	NA	NA	NA	NA	NA	NA	NA	NA	-0.0201322	0.0136311	0.139695	1	0.444368	-0.0164471	0.0154926	NA	NA	NA
CDX2	0.0155339	-0.00791641	0.0403577	0.206184	1	0.283399	NA	NA	NA	NA	NA	NA	NA	NA	NA	NA	NA	NA	NA	NA	NA	NA	NA	NA	NA	NA	NA	NA	NA	NA	NA	NA
CEP89	NA	NA	NA	NA	NA	NA	NA	NA	NA	NA	NA	NA	NA	NA	NA	NA	NA	NA	NA	NA	NA	NA	NA	NA	NA	NA	NA	NA	NA	NA	NA	NA
CHCHD7	0.0124106	-0.0230847	0.0519832	0.513814	1	0.585369	NA	NA	NA	NA	NA	NA	NA	NA	NA	NA	NA	NA	NA	NA	NA	NA	NA	NA	NA	NA	NA	NA	NA	NA	NA	NA
CHEK2	0.0135851	-0.0011467	0.0287724	0.0748295	1	0.122578	NA	NA	NA	NA	NA	NA	NA	NA	NA	NA	NA	NA	NA	NA	NA	NA	0.0117026	0.0098064	0.232728	1	0.57383	0.00447825	0.0108858	NA	NA	NA
CHIC2	0.0259867	-0.0112615	0.0655732	0.184311	1	0.259067	NA	NA	NA	NA	NA	NA	NA	NA	NA	NA	NA	NA	NA	NA	NA	NA	NA	NA	NA	NA	NA	NA	NA	NA	NA	NA
CHST11	0.0119007	-0.00836688	0.0330235	0.25906	1	0.340235	NA	NA	NA	NA	NA	NA	NA	NA	NA	NA	NA	NA	NA	NA	NA	NA	NA	NA	NA	NA	NA	NA	NA	NA	NA	NA
CLP1	0.00683901	-0.0182824	0.0331894	0.602048	1	0.664701	NA	NA	NA	NA	NA	NA	NA	NA	NA	NA	NA	NA	NA	NA	NA	NA	NA	NA	NA	NA	NA	NA	NA	NA	NA	NA
CNBD1	0.0128201	-0.00085332	0.0268561	0.0696296	1	0.116961	NA	NA	NA	NA	NA	NA	NA	NA	NA	NA	NA	NA	NA	NA	NA	NA	NA	NA	NA	NA	NA	NA	NA	NA	NA	NA
CNBP	0.00111264	-0.0303797	0.0357566	0.947113	1	0.96127	NA	NA	NA	NA	NA	NA	NA	NA	NA	NA	NA	NA	NA	NA	NA	NA	NA	NA	NA	NA	NA	NA	NA	NA	NA	NA
CNOT3	0.0113719	-0.00399727	0.0272564	0.153463	1	0.223608	NA	NA	NA	NA	NA	NA	NA	NA	NA	NA	NA	NA	NA	NA	NA	NA	NA	NA	NA	NA	NA	NA	NA	NA	NA	NA
CNTRL	NA	NA	NA	NA	NA	NA	NA	NA	NA	NA	NA	NA	NA	NA	NA	NA	NA	NA	NA	NA	NA	NA	NA	NA	NA	NA	NA	NA	NA	NA	NA	NA
COX6C	-0.0187259	-0.0642405	0.0281803	0.423448	1	0.501782	NA	NA	NA	NA	NA	NA	NA	NA	NA	NA	NA	NA	NA	NA	NA	NA	NA	NA	NA	NA	NA	NA	NA	NA	NA	NA
CPEB3	0.0145699	-0.0045646	0.0345386	0.143561	1	0.21226	NA	NA	NA	NA	NA	NA	NA	NA	NA	NA	NA	NA	NA	NA	NA	NA	NA	NA	NA	NA	NA	NA	NA	NA	NA	NA
CREB1	0.0121019	-0.0168861	0.0428462	0.426081	1	0.50259	NA	NA	NA	NA	NA	NA	NA	NA	NA	NA	NA	NA	NA	NA	NA	NA	NA	NA	NA	NA	NA	NA	NA	NA	NA	NA
CREB3L1	0.0211103	-0.00160473	0.044839	0.0744427	1	0.122389	NA	NA	NA	NA	NA	NA	NA	NA	NA	NA	NA	NA	NA	NA	NA	NA	NA	NA	NA	NA	NA	NA	NA	NA	NA	NA
CREB3L2	0.0102793	-0.0101699	0.0315303	0.333298	1	0.412221	NA	NA	NA	NA	NA	NA	NA	NA	NA	NA	NA	NA	NA	NA	NA	NA	NA	NA	NA	NA	NA	NA	NA	NA	NA	NA
CRLF2	0.0141707	-0.0109569	0.0406808	0.281281	1	0.36285	NA	NA	NA	NA	NA	NA	NA	NA	NA	NA	NA	NA	NA	NA	NA	NA	0.0205488	0.0139214	0.139929	1	0.444368	0.0285459	0.0154401	NA	NA	NA
CRTC3	0.00970758	-0.00902515	0.0291594	0.318319	1	0.400999	NA	NA	NA	NA	NA	NA	NA	NA	NA	NA	NA	NA	NA	NA	NA	NA	NA	NA	NA	NA	NA	NA	NA	NA	NA	NA
CYP2C8	-0.00116042	-0.0170714	0.0152433	0.88794	1	0.91212	NA	NA	NA	NA	NA	NA	NA	NA	NA	NA	NA	NA	NA	NA	NA	NA	NA	NA	NA	NA	NA	NA	NA	NA	NA	NA
CYSLTR2	0.0175116	-0.000207812	0.0360333	0.0578857	1	0.101825	NA	NA	NA	NA	NA	NA	NA	NA	NA	NA	NA	NA	NA	NA	NA	NA	-0.00640525	0.0186191	0.730835	1	0.895504	-0.00811554	0.0214068	NA	NA	NA
DDB2	0.00863228	-0.0133342	0.0315796	0.450366	1	0.529063	NA	NA	NA	NA	NA	NA	NA	NA	NA	NA	NA	NA	NA	NA	NA	NA	NA	NA	NA	NA	NA	NA	NA	NA	NA	NA
DDIT3	0.0143407	-0.0155264	0.0465578	0.363388	1	0.442981	NA	NA	NA	NA	NA	NA	NA	NA	NA	NA	NA	NA	NA	NA	NA	NA	NA	NA	NA	NA	NA	NA	NA	NA	NA	NA
DDX10	0.00395613	-0.0120746	0.0205572	0.634233	1	0.693469	NA	NA	NA	NA	NA	NA	NA	NA	NA	NA	NA	NA	NA	NA	NA	NA	NA	NA	NA	NA	NA	NA	NA	NA	NA	NA
DDX3X	0.00698997	-0.00584821	0.0201726	0.292043	1	0.373441	NA	NA	NA	NA	NA	NA	NA	NA	NA	NA	NA	NA	NA	NA	NA	NA	NA	NA	NA	NA	NA	NA	NA	NA	NA	NA
DDX6	0.00824587	-0.0146613	0.0323187	0.490796	1	0.564832	NA	NA	NA	NA	NA	NA	NA	NA	NA	NA	NA	NA	NA	NA	NA	NA	NA	NA	NA	NA	NA	NA	NA	NA	NA	NA
DEK	-0.00367344	-0.0230059	0.0163411	0.713931	1	0.765812	NA	NA	NA	NA	NA	NA	NA	NA	NA	NA	NA	NA	NA	NA	NA	NA	NA	NA	NA	NA	NA	NA	NA	NA	NA	NA
DNAJB1	0.00531183	-0.0221779	0.0340422	0.710558	1	0.763401	NA	NA	NA	NA	NA	NA	NA	NA	NA	NA	NA	NA	NA	NA	NA	NA	0.0106952	0.015994	0.503685	1	0.786486	0.0120652	0.0190175	NA	NA	NA
DUX4L1	NA	NA	NA	NA	NA	NA	NA	NA	NA	NA	NA	NA	NA	NA	NA	NA	NA	NA	NA	NA	NA	NA	NA	NA	NA	NA	NA	NA	NA	NA	NA	NA
ECT2L	0.0115077	-0.00368064	0.0272265	0.144112	1	0.21226	NA	NA	NA	NA	NA	NA	NA	NA	NA	NA	NA	NA	NA	NA	NA	NA	NA	NA	NA	NA	NA	NA	NA	NA	NA	NA
EED	-0.00238557	-0.0222448	0.0182571	0.817209	1	0.854984	NA	NA	NA	NA	NA	NA	NA	NA	NA	NA	NA	NA	NA	NA	NA	NA	-0.00647786	0.0126632	0.608967	1	0.832019	-0.00360433	0.0155288	NA	NA	NA
EIF1AX	0.0114248	-0.00865429	0.0322985	0.273153	1	0.353278	NA	NA	NA	NA	NA	NA	NA	NA	NA	NA	NA	NA	NA	NA	NA	NA	0.0209778	0.0133814	0.116956	1	0.40978	0.00790774	0.0140023	NA	NA	NA
EIF3E	0.00960408	-0.00911479	0.0289701	0.322346	1	0.40532	NA	NA	NA	NA	NA	NA	NA	NA	NA	NA	NA	NA	NA	NA	NA	NA	NA	NA	NA	NA	NA	NA	NA	NA	NA	NA
ELK4	0.00221729	-0.018767	0.024046	0.83881	1	0.872208	NA	NA	NA	NA	NA	NA	NA	NA	NA	NA	NA	NA	NA	NA	NA	NA	NA	NA	NA	NA	NA	NA	NA	NA	NA	NA
ELL	0.00646834	-0.0126762	0.0264079	0.515661	1	0.586489	NA	NA	NA	NA	NA	NA	NA	NA	NA	NA	NA	NA	NA	NA	NA	NA	NA	NA	NA	NA	NA	NA	NA	NA	NA	NA
ELN	0.0102796	-0.0044089	0.0254443	0.176781	1	0.250072	NA	NA	NA	NA	NA	NA	NA	NA	NA	NA	NA	NA	NA	NA	NA	NA	NA	NA	NA	NA	NA	NA	NA	NA	NA	NA
EPAS1	9.4151e-05	-0.0133475	0.0138926	0.989182	1	0.998183	NA	NA	NA	NA	NA	NA	NA	NA	NA	NA	NA	NA	NA	NA	NA	NA	0.0125035	0.0161691	0.439345	1	0.763788	2.65404e-05	0.0168716	NA	NA	NA
EPS15	0.0106504	-0.00590268	0.0277537	0.21446	1	0.290077	NA	NA	NA	NA	NA	NA	NA	NA	NA	NA	NA	NA	NA	NA	NA	NA	NA	NA	NA	NA	NA	NA	NA	NA	NA	NA
ERC1	0.00551069	-0.00773182	0.0191273	0.420883	1	0.499614	NA	NA	NA	NA	NA	NA	NA	NA	NA	NA	NA	NA	NA	NA	NA	NA	NA	NA	NA	NA	NA	NA	NA	NA	NA	NA
ETNK1	0.0136486	-0.00730476	0.0355757	0.211552	1	0.287714	NA	NA	NA	NA	NA	NA	NA	NA	NA	NA	NA	NA	NA	NA	NA	NA	NA	NA	NA	NA	NA	NA	NA	NA	NA	NA
ETV5	0.00100074	-0.0150797	0.0175569	0.904225	1	0.927445	NA	NA	NA	NA	NA	NA	NA	NA	NA	NA	NA	NA	NA	NA	NA	NA	NA	NA	NA	NA	NA	NA	NA	NA	NA	NA
EXT2	0.00836546	-0.00845432	0.0258557	0.338639	1	0.417307	NA	NA	NA	NA	NA	NA	NA	NA	NA	NA	NA	NA	NA	NA	NA	NA	NA	NA	NA	NA	NA	NA	NA	NA	NA	NA
EZH2	0.0110943	-0.00140724	0.0239668	0.0863668	1	0.137337	NA	NA	NA	NA	NA	NA	NA	NA	NA	NA	NA	NA	NA	NA	NA	NA	0.00443065	0.00919499	0.629909	1	0.838689	0.0234612	0.0104573	NA	NA	NA
FAM131B	0.00289818	-0.0153431	0.0217786	0.759293	1	0.801804	NA	NA	NA	NA	NA	NA	NA	NA	NA	NA	NA	NA	NA	NA	NA	NA	NA	NA	NA	NA	NA	NA	NA	NA	NA	NA
FANCC	0.00944427	-0.00973088	0.0294114	0.343549	1	0.421826	NA	NA	NA	NA	NA	NA	NA	NA	NA	NA	NA	NA	NA	NA	NA	NA	0.00496402	0.0127351	0.696691	1	0.877916	0.007525	0.0137475	NA	NA	NA
FANCE	0.0233889	-0.00150677	0.0496724	0.0727123	1	0.120474	NA	NA	NA	NA	NA	NA	NA	NA	NA	NA	NA	NA	NA	NA	NA	NA	NA	NA	NA	NA	NA	NA	NA	NA	NA	NA
FANCF	0.0155227	-0.0109896	0.0433679	0.262258	1	0.343771	NA	NA	NA	NA	NA	NA	NA	NA	NA	NA	NA	NA	NA	NA	NA	NA	NA	NA	NA	NA	NA	NA	NA	NA	NA	NA
FAS	0.0113144	-0.0081811	0.0315812	0.264119	1	0.34547	NA	NA	NA	NA	NA	NA	NA	NA	NA	NA	NA	NA	NA	NA	NA	NA	NA	NA	NA	NA	NA	NA	NA	NA	NA	NA
FBXO11	0.00347185	-0.0106963	0.0180542	0.63564	1	0.69389	NA	NA	NA	NA	NA	NA	NA	NA	NA	NA	NA	NA	NA	NA	NA	NA	NA	NA	NA	NA	NA	NA	NA	NA	NA	NA
FCGR2B	-7.61509e-05	-0.0273585	0.0286204	0.995738	1	0.998183	NA	NA	NA	NA	NA	NA	NA	NA	NA	NA	NA	NA	NA	NA	NA	NA	NA	NA	NA	NA	NA	NA	NA	NA	NA	NA
FEN1	0.00591695	-0.0195139	0.0325215	0.655391	1	0.710879	NA	NA	NA	NA	NA	NA	NA	NA	NA	NA	NA	NA	NA	NA	NA	NA	NA	NA	NA	NA	NA	NA	NA	NA	NA	NA
FEV	0.0373704	-0.00503397	0.0846775	0.100738	1	0.156525	NA	NA	NA	NA	NA	NA	NA	NA	NA	NA	NA	NA	NA	NA	NA	NA	NA	NA	NA	NA	NA	NA	NA	NA	NA	NA
FGFR1OP	-0.0019917	-0.0354624	0.0330559	0.90915	1	0.931091	NA	NA	NA	NA	NA	NA	NA	NA	NA	NA	NA	NA	NA	NA	NA	NA	NA	NA	NA	NA	NA	NA	NA	NA	NA	NA
FGFR4	0.0126449	-0.00130227	0.0270321	0.0799761	1	0.129295	NA	NA	NA	NA	NA	NA	NA	NA	NA	NA	NA	NA	NA	NA	NA	NA	0.00963671	0.0092152	0.295681	1	0.641262	0.00976171	0.0102924	NA	NA	NA
FHIT	-6.78728e-05	-0.0299812	0.0317606	0.996557	1	0.998183	NA	NA	NA	NA	NA	NA	NA	NA	NA	NA	NA	NA	NA	NA	NA	NA	NA	NA	NA	NA	NA	NA	NA	NA	NA	NA
FIP1L1	0.00756014	-0.00860591	0.0242861	0.367079	1	0.445083	NA	NA	NA	NA	NA	NA	NA	NA	NA	NA	NA	NA	NA	NA	NA	NA	NA	NA	NA	NA	NA	NA	NA	NA	NA	NA
FKBP9	0.00816752	-0.00907101	0.0260129	0.360749	1	0.440555	NA	NA	NA	NA	NA	NA	NA	NA	NA	NA	NA	NA	NA	NA	NA	NA	NA	NA	NA	NA	NA	NA	NA	NA	NA	NA
FLCN	0.0138185	-0.00535005	0.0338276	0.166184	1	0.238057	NA	NA	NA	NA	NA	NA	NA	NA	NA	NA	NA	NA	NA	NA	NA	NA	-0.0155144	0.0106187	0.144003	1	0.454236	-0.00481495	0.0120854	NA	NA	NA
FLT3	0.000961213	-0.00861622	0.0107183	0.845426	1	0.876404	NA	NA	NA	NA	NA	NA	NA	NA	NA	NA	NA	NA	NA	NA	NA	NA	0.000295541	0.00842692	0.972023	1	0.985564	-0.00127587	0.0101048	NA	NA	NA
FNBP1	0.0082795	-0.00987531	0.0271913	0.380677	1	0.458297	NA	NA	NA	NA	NA	NA	NA	NA	NA	NA	NA	NA	NA	NA	NA	NA	NA	NA	NA	NA	NA	NA	NA	NA	NA	NA
FOXO1	0.0156209	-0.00655788	0.0384888	0.173565	1	0.247585	NA	NA	NA	NA	NA	NA	NA	NA	NA	NA	NA	NA	NA	NA	NA	NA	0.0130294	0.00933396	0.162739	1	0.487181	0.0210451	0.0106405	NA	NA	NA
FOXO4	0.0136356	-0.00401154	0.0319039	0.136238	1	0.202863	NA	NA	NA	NA	NA	NA	NA	NA	NA	NA	NA	NA	NA	NA	NA	NA	NA	NA	NA	NA	NA	NA	NA	NA	NA	NA
FOXR1	0.0105627	-0.0187227	0.0420539	0.494938	1	0.568634	NA	NA	NA	NA	NA	NA	NA	NA	NA	NA	NA	NA	NA	NA	NA	NA	NA	NA	NA	NA	NA	NA	NA	NA	NA	NA
FUS	0.0195036	-0.00183356	0.0420269	0.080784	1	0.129982	NA	NA	NA	NA	NA	NA	NA	NA	NA	NA	NA	NA	NA	NA	NA	NA	NA	NA	NA	NA	NA	NA	NA	NA	NA	NA
GATA1	0.0124035	-0.00628683	0.031893	0.202313	1	0.278902	NA	NA	NA	NA	NA	NA	NA	NA	NA	NA	NA	NA	NA	NA	NA	NA	-0.00736912	0.0105233	0.483759	1	0.770735	-0.0180752	0.012461	NA	NA	NA
GMPS	0.0169402	-0.000262226	0.0347096	0.0574259	1	0.101278	NA	NA	NA	NA	NA	NA	NA	NA	NA	NA	NA	NA	NA	NA	NA	NA	NA	NA	NA	NA	NA	NA	NA	NA	NA	NA
GNAQ	0.00749185	-0.00874076	0.0242776	0.373358	1	0.451085	NA	NA	NA	NA	NA	NA	NA	NA	NA	NA	NA	NA	NA	NA	NA	NA	0.0017564	0.0124536	0.887842	1	0.963709	-0.008843	0.0139707	NA	NA	NA
GRM3	0.00911308	-0.000963232	0.0193829	0.0790274	1	0.128372	NA	NA	NA	NA	NA	NA	NA	NA	NA	NA	NA	NA	NA	NA	NA	NA	NA	NA	NA	NA	NA	NA	NA	NA	NA	NA
H3F3B	0.0191199	-0.0100558	0.0503157	0.21286	1	0.288487	NA	NA	NA	NA	NA	NA	NA	NA	NA	NA	NA	NA	NA	NA	NA	NA	0.0106774	0.0206322	0.604801	1	0.830046	-0.00662323	0.0226895	NA	NA	NA
HERPUD1	9.95242e-05	-0.0249343	0.0267341	0.993958	1	0.998183	NA	NA	NA	NA	NA	NA	NA	NA	NA	NA	NA	NA	NA	NA	NA	NA	NA	NA	NA	NA	NA	NA	NA	NA	NA	NA
HIF1A	0.00383991	-0.0124617	0.0207115	0.649605	1	0.706862	NA	NA	NA	NA	NA	NA	NA	NA	NA	NA	NA	NA	NA	NA	NA	NA	NA	NA	NA	NA	NA	NA	NA	NA	NA	NA
HIST1H4I	0.027905	-0.00297446	0.0607429	0.0852871	1	0.136259	NA	NA	NA	NA	NA	NA	NA	NA	NA	NA	NA	NA	NA	NA	NA	NA	NA	NA	NA	NA	NA	NA	NA	NA	NA	NA
HLF	0.0132698	-0.0104816	0.0381123	0.283766	1	0.364919	NA	NA	NA	NA	NA	NA	NA	NA	NA	NA	NA	NA	NA	NA	NA	NA	NA	NA	NA	NA	NA	NA	NA	NA	NA	NA
HMGA1	0.0426049	-0.0128249	0.104452	0.150168	1	0.21975	NA	NA	NA	NA	NA	NA	NA	NA	NA	NA	NA	NA	NA	NA	NA	NA	NA	NA	NA	NA	NA	NA	NA	NA	NA	NA
HMGA2	0.030412	-0.00234593	0.0661271	0.0803769	1	0.129634	NA	NA	NA	NA	NA	NA	NA	NA	NA	NA	NA	NA	NA	NA	NA	NA	NA	NA	NA	NA	NA	NA	NA	NA	NA	NA
HMGN2P46	NA	NA	NA	NA	NA	NA	NA	NA	NA	NA	NA	NA	NA	NA	NA	NA	NA	NA	NA	NA	NA	NA	NA	NA	NA	NA	NA	NA	NA	NA	NA	NA
HNRNPA2B1	0.0103691	-0.0100629	0.031435	0.326788	1	0.407136	NA	NA	NA	NA	NA	NA	NA	NA	NA	NA	NA	NA	NA	NA	NA	NA	NA	NA	NA	NA	NA	NA	NA	NA	NA	NA
HOXA13	0.0152114	-0.00930743	0.0412273	0.237154	1	0.313283	NA	NA	NA	NA	NA	NA	NA	NA	NA	NA	NA	NA	NA	NA	NA	NA	NA	NA	NA	NA	NA	NA	NA	NA	NA	NA
HOXA9	0.0163092	-0.0085823	0.0425334	0.210356	1	0.28681	NA	NA	NA	NA	NA	NA	NA	NA	NA	NA	NA	NA	NA	NA	NA	NA	NA	NA	NA	NA	NA	NA	NA	NA	NA	NA
HOXC11	0.00600201	-0.0177519	0.0309409	0.628427	1	0.688988	NA	NA	NA	NA	NA	NA	NA	NA	NA	NA	NA	NA	NA	NA	NA	NA	NA	NA	NA	NA	NA	NA	NA	NA	NA	NA
HOXC13	0.0172592	-0.00477442	0.0404477	0.133886	1	0.20024	NA	NA	NA	NA	NA	NA	NA	NA	NA	NA	NA	NA	NA	NA	NA	NA	NA	NA	NA	NA	NA	NA	NA	NA	NA	NA
HOXD11	-0.0124276	-0.0450506	0.0220084	0.464967	1	0.541395	NA	NA	NA	NA	NA	NA	NA	NA	NA	NA	NA	NA	NA	NA	NA	NA	NA	NA	NA	NA	NA	NA	NA	NA	NA	NA
HOXD13	-0.00928349	-0.0332222	0.0158507	0.457341	1	0.534236	NA	NA	NA	NA	NA	NA	NA	NA	NA	NA	NA	NA	NA	NA	NA	NA	NA	NA	NA	NA	NA	NA	NA	NA	NA	NA
HRAS	-0.00111115	-0.01354	0.0116191	0.862451	1	0.888625	NA	NA	NA	NA	NA	NA	NA	NA	NA	NA	NA	NA	NA	NA	NA	NA	0.00705143	0.0100478	0.48281	1	0.770735	0.0107468	0.0116713	NA	NA	NA
IGF2BP2	0.0119887	-0.007172	0.0320007	0.229654	1	0.305157	NA	NA	NA	NA	NA	NA	NA	NA	NA	NA	NA	NA	NA	NA	NA	NA	NA	NA	NA	NA	NA	NA	NA	NA	NA	NA
IGH	NA	NA	NA	NA	NA	NA	NA	NA	NA	NA	NA	NA	NA	NA	NA	NA	NA	NA	NA	NA	NA	NA	NA	NA	NA	NA	NA	NA	NA	NA	NA	NA
IGK	NA	NA	NA	NA	NA	NA	NA	NA	NA	NA	NA	NA	NA	NA	NA	NA	NA	NA	NA	NA	NA	NA	NA	NA	NA	NA	NA	NA	NA	NA	NA	NA
IGL	NA	NA	NA	NA	NA	NA	NA	NA	NA	NA	NA	NA	NA	NA	NA	NA	NA	NA	NA	NA	NA	NA	NA	NA	NA	NA	NA	NA	NA	NA	NA	NA
IL2	0.00561596	-0.0250711	0.0389478	0.7297	1	0.777091	NA	NA	NA	NA	NA	NA	NA	NA	NA	NA	NA	NA	NA	NA	NA	NA	NA	NA	NA	NA	NA	NA	NA	NA	NA	NA
IL6ST	-0.00539669	-0.0194677	0.00899122	0.456931	1	0.534236	NA	NA	NA	NA	NA	NA	NA	NA	NA	NA	NA	NA	NA	NA	NA	NA	NA	NA	NA	NA	NA	NA	NA	NA	NA	NA
ISX	0.00684788	-0.0163802	0.0308383	0.569366	1	0.63377	NA	NA	NA	NA	NA	NA	NA	NA	NA	NA	NA	NA	NA	NA	NA	NA	NA	NA	NA	NA	NA	NA	NA	NA	NA	NA
JAZF1	0.0108554	-0.0175031	0.0409487	0.465648	1	0.541395	NA	NA	NA	NA	NA	NA	NA	NA	NA	NA	NA	NA	NA	NA	NA	NA	NA	NA	NA	NA	NA	NA	NA	NA	NA	NA
KAT6A	NA	NA	NA	NA	NA	NA	NA	NA	NA	NA	NA	NA	NA	NA	NA	NA	NA	NA	NA	NA	NA	NA	NA	NA	NA	NA	NA	NA	NA	NA	NA	NA
KAT6B	NA	NA	NA	NA	NA	NA	NA	NA	NA	NA	NA	NA	NA	NA	NA	NA	NA	NA	NA	NA	NA	NA	NA	NA	NA	NA	NA	NA	NA	NA	NA	NA
KAT7	NA	NA	NA	NA	NA	NA	NA	NA	NA	NA	NA	NA	NA	NA	NA	NA	NA	NA	NA	NA	NA	NA	NA	NA	NA	NA	NA	NA	NA	NA	NA	NA
KCNJ5	0.0145218	-0.00333739	0.0331507	0.118328	1	0.178942	NA	NA	NA	NA	NA	NA	NA	NA	NA	NA	NA	NA	NA	NA	NA	NA	NA	NA	NA	NA	NA	NA	NA	NA	NA	NA
KIF5B	0.00961984	-0.00518815	0.0248917	0.20965	1	0.286423	NA	NA	NA	NA	NA	NA	NA	NA	NA	NA	NA	NA	NA	NA	NA	NA	NA	NA	NA	NA	NA	NA	NA	NA	NA	NA
KIT	0.00436382	-0.00398215	0.0128515	0.309367	1	0.391903	NA	NA	NA	NA	NA	NA	NA	NA	NA	NA	NA	NA	NA	NA	NA	NA	0.0111918	0.00776789	0.149647	1	0.462725	0.0112778	0.00876539	NA	NA	NA
KLF6	0.00524595	-0.0147254	0.0260139	0.61296	1	0.675649	NA	NA	NA	NA	NA	NA	NA	NA	NA	NA	NA	NA	NA	NA	NA	NA	NA	NA	NA	NA	NA	NA	NA	NA	NA	NA
KLK2	0.016157	-0.00865344	0.0421327	0.211866	1	0.287714	NA	NA	NA	NA	NA	NA	NA	NA	NA	NA	NA	NA	NA	NA	NA	NA	NA	NA	NA	NA	NA	NA	NA	NA	NA	NA
KMT2A	NA	NA	NA	NA	NA	NA	NA	NA	NA	NA	NA	NA	NA	NA	NA	NA	NA	NA	NA	NA	NA	NA	0.00712694	0.00522164	0.172289	1	0.502845	0.00729013	0.00615752	NA	NA	NA
KMT2C	NA	NA	NA	NA	NA	NA	NA	NA	NA	NA	NA	0.00299401	-0.0131379	0.0212283	0.73134	1	0.77437	NA	NA	NA	NA	NA	0.00628338	0.00396344	0.11289	1	0.408676	0.00630772	0.00478721	NA	NA	NA
KNL1	NA	NA	NA	NA	NA	NA	NA	NA	NA	NA	NA	NA	NA	NA	NA	NA	NA	NA	NA	NA	NA	NA	NA	NA	NA	NA	NA	NA	NA	NA	NA	NA
KNSTRN	NA	NA	NA	NA	NA	NA	NA	NA	NA	NA	NA	NA	NA	NA	NA	NA	NA	NA	NA	NA	NA	NA	0.0155976	0.0234976	0.506822	1	0.788763	0.00421126	0.0257998	NA	NA	NA
LASP1	0.0320042	-0.00161265	0.0677005	0.0697283	1	0.116961	NA	NA	NA	NA	NA	NA	NA	NA	NA	NA	NA	NA	NA	NA	NA	NA	NA	NA	NA	NA	NA	NA	NA	NA	NA	NA
LCK	5.84949e-05	-0.01792	0.0186564	0.994992	1	0.998183	NA	NA	NA	NA	NA	NA	NA	NA	NA	NA	NA	NA	NA	NA	NA	NA	NA	NA	NA	NA	NA	NA	NA	NA	NA	NA
LCP1	0.00681569	-0.009864	0.0240128	0.429991	1	0.506003	NA	NA	NA	NA	NA	NA	NA	NA	NA	NA	NA	NA	NA	NA	NA	NA	NA	NA	NA	NA	NA	NA	NA	NA	NA	NA
LEF1	0.0181662	-0.000771194	0.0379913	0.0658657	1	0.113222	NA	NA	NA	NA	NA	NA	NA	NA	NA	NA	NA	NA	NA	NA	NA	NA	NA	NA	NA	NA	NA	NA	NA	NA	NA	NA
LEPROTL1	-0.0146739	-0.0488279	0.0222048	0.41478	1	0.493232	NA	NA	NA	NA	NA	NA	NA	NA	NA	NA	NA	NA	NA	NA	NA	NA	NA	NA	NA	NA	NA	NA	NA	NA	NA	NA
LHFPL6	NA	NA	NA	NA	NA	NA	NA	NA	NA	NA	NA	NA	NA	NA	NA	NA	NA	NA	NA	NA	NA	NA	NA	NA	NA	NA	NA	NA	NA	NA	NA	NA
LMNA	0.0210128	-0.000337083	0.0433242	0.0589613	1	0.103182	NA	NA	NA	NA	NA	NA	NA	NA	NA	NA	NA	NA	NA	NA	NA	NA	NA	NA	NA	NA	NA	NA	NA	NA	NA	NA
LMO2	0.00831281	-0.020281	0.0387726	0.580178	1	0.644748	NA	NA	NA	NA	NA	NA	NA	NA	NA	NA	NA	NA	NA	NA	NA	NA	NA	NA	NA	NA	NA	NA	NA	NA	NA	NA
LPP	0.00938052	-0.00684921	0.026141	0.264572	1	0.34547	NA	NA	NA	NA	NA	NA	NA	NA	NA	NA	NA	NA	NA	NA	NA	NA	NA	NA	NA	NA	NA	NA	NA	NA	NA	NA
LYL1	0.0280126	-0.0156673	0.076278	0.232233	1	0.30738	NA	NA	NA	NA	NA	NA	NA	NA	NA	NA	NA	NA	NA	NA	NA	NA	NA	NA	NA	NA	NA	NA	NA	NA	NA	NA
MACC1	0.00830505	-0.00501602	0.0219589	0.227231	1	0.303123	NA	NA	NA	NA	NA	NA	NA	NA	NA	NA	NA	NA	NA	NA	NA	NA	NA	NA	NA	NA	NA	NA	NA	NA	NA	NA
MAFB	0.0110972	-0.0218339	0.046312	0.522255	1	0.592996	NA	NA	NA	NA	NA	NA	NA	NA	NA	NA	NA	NA	NA	NA	NA	NA	NA	NA	NA	NA	NA	NA	NA	NA	NA	NA
MALAT1	NA	NA	NA	NA	NA	NA	NA	NA	NA	NA	NA	NA	NA	NA	NA	NA	NA	NA	NA	NA	NA	NA	NA	NA	NA	NA	NA	NA	NA	NA	NA	NA
MAP2K1	0.00571427	-0.0111106	0.0231114	0.512244	1	0.584561	NA	NA	NA	NA	NA	NA	NA	NA	NA	NA	NA	NA	NA	NA	NA	NA	-0.00417254	0.00936211	0.655826	1	0.851919	-0.00085579	0.0100687	NA	NA	NA
MAP2K2	-0.00543292	-0.0270262	0.01716	0.62912	1	0.688988	NA	NA	NA	NA	NA	NA	NA	NA	NA	NA	NA	NA	NA	NA	NA	NA	0.00352595	0.0115319	0.75979	1	0.901295	0.00345401	0.0130247	NA	NA	NA
MAPK1	0.0194878	-0.00228728	0.0422523	0.0859755	1	0.137036	NA	NA	NA	NA	NA	NA	NA	NA	NA	NA	NA	NA	NA	NA	NA	NA	0.0103386	0.0145598	0.477654	1	0.770735	0.00866549	0.0161371	NA	NA	NA
MAX	0.0110704	-0.0106257	0.0336712	0.326534	1	0.407136	NA	NA	NA	NA	NA	NA	NA	NA	NA	NA	NA	NA	NA	NA	NA	NA	0.00923773	0.0129	0.473927	1	0.770735	-0.00713879	0.0147506	NA	NA	NA
MB21D2	NA	NA	NA	NA	NA	NA	NA	NA	NA	NA	NA	NA	NA	NA	NA	NA	NA	NA	NA	NA	NA	NA	NA	NA	NA	NA	NA	NA	NA	NA	NA	NA
MDM2	0.0162086	-0.00332457	0.0366168	0.111267	1	0.170543	NA	NA	NA	NA	NA	NA	NA	NA	NA	NA	NA	NA	NA	NA	NA	NA	0.0072214	0.0141889	0.610789	1	0.832089	-0.00624572	0.0151031	NA	NA	NA
MDM4	-5.61191e-07	-0.0253747	0.0265815	0.999966	1	0.999966	NA	NA	NA	NA	NA	NA	NA	NA	NA	NA	NA	NA	NA	NA	NA	NA	0.00690625	0.0137409	0.615243	1	0.833451	-0.00866613	0.0150312	NA	NA	NA
MDS2	NA	NA	NA	NA	NA	NA	NA	NA	NA	NA	NA	NA	NA	NA	NA	NA	NA	NA	NA	NA	NA	NA	NA	NA	NA	NA	NA	NA	NA	NA	NA	NA
MGMT	0.0174789	-0.0084263	0.0448728	0.197626	1	0.273853	NA	NA	NA	NA	NA	NA	NA	NA	NA	NA	NA	NA	NA	NA	NA	NA	NA	NA	NA	NA	NA	NA	NA	NA	NA	NA
MLLT11	-0.00197728	-0.047463	0.0483206	0.935054	1	0.952869	NA	NA	NA	NA	NA	NA	NA	NA	NA	NA	NA	NA	NA	NA	NA	NA	NA	NA	NA	NA	NA	NA	NA	NA	NA	NA
MLLT3	0.000545913	-0.0165919	0.018273	0.950981	1	0.963755	NA	NA	NA	NA	NA	NA	NA	NA	NA	NA	NA	NA	NA	NA	NA	NA	NA	NA	NA	NA	NA	NA	NA	NA	NA	NA
MLLT6	0.0136362	-0.00281054	0.0306029	0.10937	1	0.168396	NA	NA	NA	NA	NA	NA	NA	NA	NA	NA	NA	NA	NA	NA	NA	NA	NA	NA	NA	NA	NA	NA	NA	NA	NA	NA
MNX1	0.0115935	-0.0150152	0.0399078	0.40712	1	0.486681	NA	NA	NA	NA	NA	NA	NA	NA	NA	NA	NA	NA	NA	NA	NA	NA	NA	NA	NA	NA	NA	NA	NA	NA	NA	NA
MPL	0.00653284	-0.0123754	0.0261515	0.505772	1	0.578147	NA	NA	NA	NA	NA	NA	NA	NA	NA	NA	NA	NA	NA	NA	NA	NA	-0.00122202	0.0106015	0.908232	1	0.973561	-0.00129909	0.0123074	NA	NA	NA
MRTFA	NA	NA	NA	NA	NA	NA	NA	NA	NA	NA	NA	NA	NA	NA	NA	NA	NA	NA	NA	NA	NA	NA	NA	NA	NA	NA	NA	NA	NA	NA	NA	NA
MSN	0.0103593	-0.00624422	0.0275024	0.228472	1	0.304182	NA	NA	NA	NA	NA	NA	NA	NA	NA	NA	NA	NA	NA	NA	NA	NA	NA	NA	NA	NA	NA	NA	NA	NA	NA	NA
MTCP1	0.0511606	0.00109526	0.107427	0.0580753	1	0.101894	NA	NA	NA	NA	NA	NA	NA	NA	NA	NA	NA	NA	NA	NA	NA	NA	NA	NA	NA	NA	NA	NA	NA	NA	NA	NA
MUC1	-0.0242376	-0.0524743	0.00481995	0.0958307	1	0.149929	NA	NA	NA	NA	NA	NA	NA	NA	NA	NA	NA	NA	NA	NA	NA	NA	NA	NA	NA	NA	NA	NA	NA	NA	NA	NA
MUC4	0.00429171	-0.00882848	0.0177193	0.526056	1	0.59532	NA	NA	NA	NA	NA	NA	NA	NA	NA	NA	NA	NA	NA	NA	NA	NA	NA	NA	NA	NA	NA	NA	NA	NA	NA	NA
MUTYH	0.0181637	-0.0012878	0.0385609	0.0735988	1	0.12159	NA	NA	NA	NA	NA	NA	NA	NA	NA	NA	NA	NA	NA	NA	NA	NA	-0.0140639	0.0122498	0.250931	1	0.604807	-0.00990317	0.0148971	NA	NA	NA
MYB	0.0121111	-0.00332	0.0280223	0.129585	1	0.194664	NA	NA	NA	NA	NA	NA	NA	NA	NA	NA	NA	NA	NA	NA	NA	NA	NA	NA	NA	NA	NA	NA	NA	NA	NA	NA
MYC	0.00725222	-0.0119291	0.0272503	0.467537	1	0.541737	NA	NA	NA	NA	NA	NA	NA	NA	NA	NA	NA	NA	NA	NA	NA	NA	0.000905739	0.0107672	0.932961	1	0.985222	-0.00433095	0.0118408	NA	NA	NA
MYCL	NA	NA	NA	NA	NA	NA	NA	NA	NA	NA	NA	NA	NA	NA	NA	NA	NA	NA	NA	NA	NA	NA	0.00415329	0.0127045	0.743733	1	0.895504	0.0122648	0.0162254	NA	NA	NA
MYCN	0.0141786	-0.00429629	0.0334151	0.140111	1	0.208173	NA	NA	NA	NA	NA	NA	NA	NA	NA	NA	NA	NA	NA	NA	NA	NA	0.00613596	0.0105389	0.560418	1	0.813686	0.0177454	0.0121766	NA	NA	NA
MYOD1	0.0186463	-0.00998861	0.0495452	0.218724	1	0.294086	NA	NA	NA	NA	NA	NA	NA	NA	NA	NA	NA	NA	NA	NA	NA	NA	0.00508408	0.0104142	0.625418	1	0.836573	0.00658715	0.0121656	NA	NA	NA
NAB2	0.0187721	-0.00334361	0.0419562	0.103772	1	0.160871	NA	NA	NA	NA	NA	NA	NA	NA	NA	NA	NA	NA	NA	NA	NA	NA	NA	NA	NA	NA	NA	NA	NA	NA	NA	NA
NCOA4	-0.00576812	-0.0218371	0.010844	0.488302	1	0.562915	NA	NA	NA	NA	NA	NA	NA	NA	NA	NA	NA	NA	NA	NA	NA	NA	NA	NA	NA	NA	NA	NA	NA	NA	NA	NA
NDRG1	0.012357	-0.0106875	0.0364201	0.30339	1	0.385771	NA	NA	NA	NA	NA	NA	NA	NA	NA	NA	NA	NA	NA	NA	NA	NA	NA	NA	NA	NA	NA	NA	NA	NA	NA	NA
NF2	0.007946	-0.00359176	0.019739	0.181585	1	0.255801	NA	NA	NA	NA	NA	NA	NA	NA	NA	NA	NA	NA	NA	NA	NA	NA	-0.00243336	0.0090779	0.788658	1	0.915233	0.00283073	0.0104306	NA	NA	NA
NFIB	0.00874982	-0.0103292	0.0286091	0.377963	1	0.455838	NA	NA	NA	NA	NA	NA	NA	NA	NA	NA	NA	NA	NA	NA	NA	NA	NA	NA	NA	NA	NA	NA	NA	NA	NA	NA
NFKB2	0.00735453	-0.00975806	0.0251578	0.408298	1	0.487231	NA	NA	NA	NA	NA	NA	NA	NA	NA	NA	NA	NA	NA	NA	NA	NA	NA	NA	NA	NA	NA	NA	NA	NA	NA	NA
NFKBIE	0.00318309	-0.0215982	0.0291003	0.805219	1	0.84374	NA	NA	NA	NA	NA	NA	NA	NA	NA	NA	NA	NA	NA	NA	NA	NA	NA	NA	NA	NA	NA	NA	NA	NA	NA	NA
NKX2-1	0.00606221	-0.0177116	0.0313721	0.627127	1	0.688988	NA	NA	NA	NA	NA	NA	NA	NA	NA	NA	NA	NA	NA	NA	NA	NA	NA	NA	NA	NA	NA	NA	NA	NA	NA	NA
NONO	0.0128297	-0.0040399	0.0303141	0.14282	1	0.211735	NA	NA	NA	NA	NA	NA	NA	NA	NA	NA	NA	NA	NA	NA	NA	NA	NA	NA	NA	NA	NA	NA	NA	NA	NA	NA
NR4A3	0.0163387	-0.000802439	0.0341185	0.0664144	1	0.11359	NA	NA	NA	NA	NA	NA	NA	NA	NA	NA	NA	NA	NA	NA	NA	NA	NA	NA	NA	NA	NA	NA	NA	NA	NA	NA
NSD2	NA	NA	NA	NA	NA	NA	NA	NA	NA	NA	NA	NA	NA	NA	NA	NA	NA	NA	NA	NA	NA	NA	NA	NA	NA	NA	NA	NA	NA	NA	NA	NA
NSD3	NA	NA	NA	NA	NA	NA	NA	NA	NA	NA	NA	NA	NA	NA	NA	NA	NA	NA	NA	NA	NA	NA	NA	NA	NA	NA	NA	NA	NA	NA	NA	NA
NTHL1	0.0134545	-0.00778825	0.0358461	0.226068	1	0.302165	NA	NA	NA	NA	NA	NA	NA	NA	NA	NA	NA	NA	NA	NA	NA	NA	0.0367657	0.0289591	0.204237	1	0.551675	0.0510052	0.053692	NA	NA	NA
NUTM1	NA	NA	NA	NA	NA	NA	NA	NA	NA	NA	NA	NA	NA	NA	NA	NA	NA	NA	NA	NA	NA	NA	NA	NA	NA	NA	NA	NA	NA	NA	NA	NA
NUTM2B	NA	NA	NA	NA	NA	NA	NA	NA	NA	NA	NA	NA	NA	NA	NA	NA	NA	NA	NA	NA	NA	NA	NA	NA	NA	NA	NA	NA	NA	NA	NA	NA
NUTM2D	NA	NA	NA	NA	NA	NA	NA	NA	NA	NA	NA	NA	NA	NA	NA	NA	NA	NA	NA	NA	NA	NA	NA	NA	NA	NA	NA	NA	NA	NA	NA	NA
OMD	0.0150781	-0.00863202	0.0399002	0.222645	1	0.298178	NA	NA	NA	NA	NA	NA	NA	NA	NA	NA	NA	NA	NA	NA	NA	NA	NA	NA	NA	NA	NA	NA	NA	NA	NA	NA
P2RY8	0.0159499	-0.00221317	0.0349021	0.0917511	1	0.144545	NA	NA	NA	NA	NA	NA	NA	NA	NA	NA	NA	NA	NA	NA	NA	NA	NA	NA	NA	NA	NA	NA	NA	NA	NA	NA
PABPC1	-0.00159545	-0.016446	0.0136701	0.835297	1	0.869887	NA	NA	NA	NA	NA	NA	NA	NA	NA	NA	NA	NA	NA	NA	NA	NA	NA	NA	NA	NA	NA	NA	NA	NA	NA	NA
PAFAH1B2	0.0338819	-0.0113389	0.0827597	0.156733	1	0.227397	NA	NA	NA	NA	NA	NA	NA	NA	NA	NA	NA	NA	NA	NA	NA	NA	NA	NA	NA	NA	NA	NA	NA	NA	NA	NA
PAX7	0.0136022	-0.00506527	0.0329716	0.160557	1	0.23097	NA	NA	NA	NA	NA	NA	NA	NA	NA	NA	NA	NA	NA	NA	NA	NA	NA	NA	NA	NA	NA	NA	NA	NA	NA	NA
PAX8	0.0178442	-0.00156684	0.038151	0.0778481	1	0.126942	NA	NA	NA	NA	NA	NA	NA	NA	NA	NA	NA	NA	NA	NA	NA	NA	NA	NA	NA	NA	NA	NA	NA	NA	NA	NA
PCM1	0.00304966	-0.010084	0.0165015	0.652737	1	0.709134	NA	NA	NA	NA	NA	NA	NA	NA	NA	NA	NA	NA	NA	NA	NA	NA	NA	NA	NA	NA	NA	NA	NA	NA	NA	NA
PHF6	0.00842585	-0.0113225	0.0289749	0.411571	1	0.490274	NA	NA	NA	NA	NA	NA	NA	NA	NA	NA	NA	NA	NA	NA	NA	NA	NA	NA	NA	NA	NA	NA	NA	NA	NA	NA
PHOX2B	0.0172219	-0.00218982	0.0375423	0.0889538	1	0.140792	NA	NA	NA	NA	NA	NA	NA	NA	NA	NA	NA	NA	NA	NA	NA	NA	-0.00347615	0.0118259	0.768801	1	0.903384	-0.000738335	0.0125567	NA	NA	NA
PICALM	0.0116526	-0.0066325	0.030674	0.220303	1	0.295624	NA	NA	NA	NA	NA	NA	NA	NA	NA	NA	NA	NA	NA	NA	NA	NA	NA	NA	NA	NA	NA	NA	NA	NA	NA	NA
PLAG1	0.0074384	-0.00978622	0.025273	0.405069	1	0.485083	NA	NA	NA	NA	NA	NA	NA	NA	NA	NA	NA	NA	NA	NA	NA	NA	NA	NA	NA	NA	NA	NA	NA	NA	NA	NA
PLCG1	0.0116954	-0.000767891	0.0244749	0.0691914	1	0.116868	NA	NA	NA	NA	NA	NA	NA	NA	NA	NA	NA	NA	NA	NA	NA	NA	NA	NA	NA	NA	NA	NA	NA	NA	NA	NA
POLG	0.00462175	-0.0103777	0.0200843	0.551677	1	0.617946	NA	NA	NA	NA	NA	NA	NA	NA	NA	NA	NA	NA	NA	NA	NA	NA	NA	NA	NA	NA	NA	NA	NA	NA	NA	NA
POU2AF1	0.0225384	-0.00134352	0.0479684	0.072746	1	0.120474	NA	NA	NA	NA	NA	NA	NA	NA	NA	NA	NA	NA	NA	NA	NA	NA	NA	NA	NA	NA	NA	NA	NA	NA	NA	NA
POU5F1	0.017584	-0.00954489	0.0464371	0.217061	1	0.29243	NA	NA	NA	NA	NA	NA	NA	NA	NA	NA	NA	NA	NA	NA	NA	NA	NA	NA	NA	NA	NA	NA	NA	NA	NA	NA
PPARG	0.00907751	-0.00873188	0.0275396	0.326077	1	0.407136	NA	NA	NA	NA	NA	NA	NA	NA	NA	NA	NA	NA	NA	NA	NA	NA	-0.00577029	0.0176444	0.743643	1	0.895504	-0.0108367	0.0201062	NA	NA	NA
PPM1D	0.00902393	-0.00777484	0.0264834	0.301197	1	0.383701	NA	NA	NA	NA	NA	NA	NA	NA	NA	NA	NA	NA	NA	NA	NA	NA	-0.00502701	0.00973964	0.605757	1	0.830046	-0.000309557	0.0111144	NA	NA	NA
PPP6C	-0.00789974	-0.027093	0.011906	0.426351	1	0.50259	NA	NA	NA	NA	NA	NA	NA	NA	NA	NA	NA	NA	NA	NA	NA	NA	-0.0234578	0.0172416	0.173659	1	0.502845	-0.0428542	0.0226611	NA	NA	NA
PRF1	0.0160048	-0.000483737	0.0330566	0.0612243	1	0.106593	NA	NA	NA	NA	NA	NA	NA	NA	NA	NA	NA	NA	NA	NA	NA	NA	NA	NA	NA	NA	NA	NA	NA	NA	NA	NA
PRKACA	0.00392318	-0.0175836	0.0262396	0.725247	1	0.774385	NA	NA	NA	NA	NA	NA	NA	NA	NA	NA	NA	NA	NA	NA	NA	NA	NA	NA	NA	NA	NA	NA	NA	NA	NA	NA
PRKAR1A	-0.000545258	-0.0213855	0.0211492	0.95986	1	0.971304	NA	NA	NA	NA	NA	NA	NA	NA	NA	NA	NA	NA	NA	NA	NA	NA	-0.00500834	0.0149493	0.737608	1	0.895504	0.0142724	0.0179633	NA	NA	NA
PRPF40B	0.0124399	-0.001786	0.0270829	0.0909588	1	0.14363	NA	NA	NA	NA	NA	NA	NA	NA	NA	NA	NA	NA	NA	NA	NA	NA	NA	NA	NA	NA	NA	NA	NA	NA	NA	NA
PRRX1	0.00873258	-0.00914991	0.0272148	0.346089	1	0.424178	NA	NA	NA	NA	NA	NA	NA	NA	NA	NA	NA	NA	NA	NA	NA	NA	NA	NA	NA	NA	NA	NA	NA	NA	NA	NA
PTK6	0.0147501	-0.0140855	0.0452571	0.328735	1	0.408539	NA	NA	NA	NA	NA	NA	NA	NA	NA	NA	NA	NA	NA	NA	NA	NA	NA	NA	NA	NA	NA	NA	NA	NA	NA	NA
PTPN6	0.00550524	-0.0185548	0.030377	0.658908	1	0.713554	NA	NA	NA	NA	NA	NA	NA	NA	NA	NA	NA	NA	NA	NA	NA	NA	NA	NA	NA	NA	NA	NA	NA	NA	NA	NA
PWWP2A	0.00870629	-0.0143268	0.0327921	0.467537	1	0.541737	NA	NA	NA	NA	NA	NA	NA	NA	NA	NA	NA	NA	NA	NA	NA	NA	NA	NA	NA	NA	NA	NA	NA	NA	NA	NA
RABEP1	0.0129289	-0.00477418	0.0313196	0.15975	1	0.230788	NA	NA	NA	NA	NA	NA	NA	NA	NA	NA	NA	NA	NA	NA	NA	NA	NA	NA	NA	NA	NA	NA	NA	NA	NA	NA
RAD17	-0.00258262	-0.0188779	0.0141581	0.758997	1	0.801804	NA	NA	NA	NA	NA	NA	NA	NA	NA	NA	NA	NA	NA	NA	NA	NA	NA	NA	NA	NA	NA	NA	NA	NA	NA	NA
RAD21	0.00248871	-0.0121242	0.0175565	0.742182	1	0.788641	NA	NA	NA	NA	NA	NA	NA	NA	NA	NA	NA	NA	NA	NA	NA	NA	-0.00030879	0.0108663	0.977329	1	0.985564	0.0135262	0.0125522	NA	NA	NA
RAD51B	NA	NA	NA	NA	NA	NA	NA	NA	NA	NA	NA	NA	NA	NA	NA	NA	NA	NA	NA	NA	NA	NA	-0.00910076	0.0164444	0.579972	1	0.818579	-0.0191744	0.0190698	NA	NA	NA
RALGDS	0.0097735	-0.00722237	0.0274046	0.26807	1	0.348696	NA	NA	NA	NA	NA	NA	NA	NA	NA	NA	NA	NA	NA	NA	NA	NA	NA	NA	NA	NA	NA	NA	NA	NA	NA	NA
RARA	0.0120372	-0.00940096	0.0344707	0.281623	1	0.36285	NA	NA	NA	NA	NA	NA	NA	NA	NA	NA	NA	NA	NA	NA	NA	NA	0.00954397	0.0113788	0.401608	1	0.731611	0.0164659	0.0129456	NA	NA	NA
RBM15	0.0132862	-0.0012823	0.0282864	0.0779601	1	0.126942	NA	NA	NA	NA	NA	NA	NA	NA	NA	NA	NA	NA	NA	NA	NA	NA	NA	NA	NA	NA	NA	NA	NA	NA	NA	NA
REL	-0.00182363	-0.0196775	0.0165586	0.843399	1	0.875639	NA	NA	NA	NA	NA	NA	NA	NA	NA	NA	NA	NA	NA	NA	NA	NA	-0.00205567	0.0111092	0.853196	1	0.947995	0.00404208	0.0136819	NA	NA	NA
RGS7	0.00892957	-0.00259926	0.0207365	0.133408	1	0.199965	NA	NA	NA	NA	NA	NA	NA	NA	NA	NA	NA	NA	NA	NA	NA	NA	NA	NA	NA	NA	NA	NA	NA	NA	NA	NA
RHOH	0.00577506	-0.0196798	0.0325031	0.663577	1	0.717466	NA	NA	NA	NA	NA	NA	NA	NA	NA	NA	NA	NA	NA	NA	NA	NA	NA	NA	NA	NA	NA	NA	NA	NA	NA	NA
RMI2	NA	NA	NA	NA	NA	NA	NA	NA	NA	NA	NA	NA	NA	NA	NA	NA	NA	NA	NA	NA	NA	NA	NA	NA	NA	NA	NA	NA	NA	NA	NA	NA
RPL10	0.00406121	-0.0211156	0.0304918	0.757244	1	0.801804	NA	NA	NA	NA	NA	NA	NA	NA	NA	NA	NA	NA	NA	NA	NA	NA	NA	NA	NA	NA	NA	NA	NA	NA	NA	NA
RPL22	-0.00128172	-0.0275703	0.0264286	0.925711	1	0.9452	NA	NA	NA	NA	NA	NA	NA	NA	NA	NA	NA	NA	NA	NA	NA	NA	NA	NA	NA	NA	NA	NA	NA	NA	NA	NA
RPL5	-0.00320192	-0.0207637	0.0150067	0.725344	1	0.774385	NA	NA	NA	NA	NA	NA	NA	NA	NA	NA	NA	NA	NA	NA	NA	NA	NA	NA	NA	NA	NA	NA	NA	NA	NA	NA
RPN1	0.00677162	-0.0154644	0.0300527	0.558986	1	0.623237	NA	NA	NA	NA	NA	NA	NA	NA	NA	NA	NA	NA	NA	NA	NA	NA	NA	NA	NA	NA	NA	NA	NA	NA	NA	NA
RSPO3	0.0170611	-0.00758046	0.0432797	0.187893	1	0.26305	NA	NA	NA	NA	NA	NA	NA	NA	NA	NA	NA	NA	NA	NA	NA	NA	NA	NA	NA	NA	NA	NA	NA	NA	NA	NA
S100A7	-0.00206779	-0.0246765	0.0217945	0.86097	1	0.888447	NA	NA	NA	NA	NA	NA	NA	NA	NA	NA	NA	NA	NA	NA	NA	NA	NA	NA	NA	NA	NA	NA	NA	NA	NA	NA
SBDS	0.00563454	-0.0222341	0.0348726	0.698265	1	0.751382	NA	NA	NA	NA	NA	NA	NA	NA	NA	NA	NA	NA	NA	NA	NA	NA	NA	NA	NA	NA	NA	NA	NA	NA	NA	NA
SDC4	0.0273913	-0.000569172	0.0570316	0.0619225	1	0.107445	NA	NA	NA	NA	NA	NA	NA	NA	NA	NA	NA	NA	NA	NA	NA	NA	NA	NA	NA	NA	NA	NA	NA	NA	NA	NA
SDHAF2	-0.0110384	-0.037675	0.0168083	0.426123	1	0.50259	NA	NA	NA	NA	NA	NA	NA	NA	NA	NA	NA	NA	NA	NA	NA	NA	-0.00905526	0.0238135	0.703754	1	0.877916	-0.00767335	0.0264532	NA	NA	NA
SDHB	0.0137233	-0.0171316	0.0465574	0.397666	1	0.477059	NA	NA	NA	NA	NA	NA	NA	NA	NA	NA	NA	NA	NA	NA	NA	NA	0.0225892	0.0180735	0.211353	1	0.565107	0.0124296	0.019773	NA	NA	NA
SDHC	0.0105976	-0.0223537	0.0458557	0.541112	1	0.608303	NA	NA	NA	NA	NA	NA	NA	NA	NA	NA	NA	NA	NA	NA	NA	NA	-0.0395269	0.0288522	0.170693	1	0.501412	-0.037787	0.0334684	NA	NA	NA
SETD1B	NA	NA	NA	NA	NA	NA	NA	NA	NA	NA	NA	NA	NA	NA	NA	NA	NA	NA	NA	NA	NA	NA	NA	NA	NA	NA	NA	NA	NA	NA	NA	NA
SFPQ	0.0174673	-0.00246306	0.038325	0.0927285	1	0.145747	NA	NA	NA	NA	NA	NA	NA	NA	NA	NA	NA	NA	NA	NA	NA	NA	NA	NA	NA	NA	NA	NA	NA	NA	NA	NA
SFRP4	0.0125201	-0.00524127	0.0309691	0.174769	1	0.24878	NA	NA	NA	NA	NA	NA	NA	NA	NA	NA	NA	NA	NA	NA	NA	NA	NA	NA	NA	NA	NA	NA	NA	NA	NA	NA
SH3GL1	0.0236779	-0.000633587	0.0491568	0.0620301	1	0.107445	NA	NA	NA	NA	NA	NA	NA	NA	NA	NA	NA	NA	NA	NA	NA	NA	NA	NA	NA	NA	NA	NA	NA	NA	NA	NA
SHTN1	NA	NA	NA	NA	NA	NA	NA	NA	NA	NA	NA	NA	NA	NA	NA	NA	NA	NA	NA	NA	NA	NA	NA	NA	NA	NA	NA	NA	NA	NA	NA	NA
SIRPA	0.0125655	-0.00618842	0.0320771	0.197487	1	0.273853	NA	NA	NA	NA	NA	NA	NA	NA	NA	NA	NA	NA	NA	NA	NA	NA	NA	NA	NA	NA	NA	NA	NA	NA	NA	NA
SIX1	0.0230989	-0.00498197	0.0521966	0.112671	1	0.171919	NA	NA	NA	NA	NA	NA	NA	NA	NA	NA	NA	NA	NA	NA	NA	NA	NA	NA	NA	NA	NA	NA	NA	NA	NA	NA
SIX2	0.00308531	-0.0224839	0.030414	0.818784	1	0.855314	NA	NA	NA	NA	NA	NA	NA	NA	NA	NA	NA	NA	NA	NA	NA	NA	NA	NA	NA	NA	NA	NA	NA	NA	NA	NA
SKI	0.0104889	-0.012549	0.034774	0.383775	1	0.46121	NA	NA	NA	NA	NA	NA	NA	NA	NA	NA	NA	NA	NA	NA	NA	NA	NA	NA	NA	NA	NA	NA	NA	NA	NA	NA
SLC34A2	0.0124603	-0.00187862	0.0272186	0.0930033	1	0.145841	NA	NA	NA	NA	NA	NA	NA	NA	NA	NA	NA	NA	NA	NA	NA	NA	NA	NA	NA	NA	NA	NA	NA	NA	NA	NA
SLC45A3	0.0182998	-0.00349688	0.0411179	0.107304	1	0.16559	NA	NA	NA	NA	NA	NA	NA	NA	NA	NA	NA	NA	NA	NA	NA	NA	NA	NA	NA	NA	NA	NA	NA	NA	NA	NA
SMAD3	0.011436	-0.00574139	0.0292108	0.199267	1	0.275565	NA	NA	NA	NA	NA	NA	NA	NA	NA	NA	NA	NA	NA	NA	NA	NA	-0.0122881	0.0086695	0.156367	1	0.471107	-0.00401729	0.00970206	NA	NA	NA
SMARCD1	0.0228676	-0.00106763	0.0481515	0.0681919	1	0.115467	NA	NA	NA	NA	NA	NA	NA	NA	NA	NA	NA	NA	NA	NA	NA	NA	-0.00805873	0.0111639	0.470383	1	0.770735	-0.000887453	0.0134651	NA	NA	NA
SMARCE1	0.0140615	-0.00738966	0.0365972	0.209485	1	0.286423	NA	NA	NA	NA	NA	NA	NA	NA	NA	NA	NA	NA	NA	NA	NA	NA	NA	NA	NA	NA	NA	NA	NA	NA	NA	NA
SMO	0.0143851	-0.000847687	0.0300912	0.068135	1	0.115467	NA	NA	NA	NA	NA	NA	NA	NA	NA	NA	NA	NA	NA	NA	NA	NA	-0.00901608	0.00807803	0.264369	1	0.62439	-0.0104497	0.00944651	NA	NA	NA
SOCS1	-0.00150467	-0.0385333	0.0376972	0.937654	1	0.953094	NA	NA	NA	NA	NA	NA	NA	NA	NA	NA	NA	NA	NA	NA	NA	NA	-0.0162268	0.0127089	0.201671	1	0.547891	-0.00250581	0.0136635	NA	NA	NA
SOX21	0.0279321	-0.00539627	0.0643735	0.11539	1	0.17528	NA	NA	NA	NA	NA	NA	NA	NA	NA	NA	NA	NA	NA	NA	NA	NA	NA	NA	NA	NA	NA	NA	NA	NA	NA	NA
SPECC1	NA	NA	NA	NA	NA	NA	NA	NA	NA	NA	NA	NA	NA	NA	NA	NA	NA	NA	NA	NA	NA	NA	NA	NA	NA	NA	NA	NA	NA	NA	NA	NA
SRC	0.0241462	-0.0025923	0.0523613	0.0843819	1	0.13513	NA	NA	NA	NA	NA	NA	NA	NA	NA	NA	NA	NA	NA	NA	NA	NA	-0.00114641	0.0117651	0.922376	1	0.983031	0.000109386	0.013718	NA	NA	NA
SRSF2	NA	NA	NA	NA	NA	NA	NA	NA	NA	NA	NA	NA	NA	NA	NA	NA	NA	NA	NA	NA	NA	NA	-7.70866e-05	0.0143947	0.995727	1	0.995727	0.000827785	0.0151302	NA	NA	NA
SRSF3	NA	NA	NA	NA	NA	NA	NA	NA	NA	NA	NA	NA	NA	NA	NA	NA	NA	NA	NA	NA	NA	NA	NA	NA	NA	NA	NA	NA	NA	NA	NA	NA
SS18	0.0198282	-0.00440476	0.0452403	0.116967	1	0.177279	NA	NA	NA	NA	NA	NA	NA	NA	NA	NA	NA	NA	NA	NA	NA	NA	NA	NA	NA	NA	NA	NA	NA	NA	NA	NA
SS18L1	0.0122119	-0.0135423	0.0393101	0.364367	1	0.443379	NA	NA	NA	NA	NA	NA	NA	NA	NA	NA	NA	NA	NA	NA	NA	NA	NA	NA	NA	NA	NA	NA	NA	NA	NA	NA
SSX1	-0.00133389	-0.0257025	0.0241308	0.916165	1	0.936862	NA	NA	NA	NA	NA	NA	NA	NA	NA	NA	NA	NA	NA	NA	NA	NA	NA	NA	NA	NA	NA	NA	NA	NA	NA	NA
SSX2	NA	NA	NA	NA	NA	NA	NA	NA	NA	NA	NA	NA	NA	NA	NA	NA	NA	NA	NA	NA	NA	NA	NA	NA	NA	NA	NA	NA	NA	NA	NA	NA
SSX4	0.022493	-0.0196211	0.0674105	0.30872	1	0.391815	NA	NA	NA	NA	NA	NA	NA	NA	NA	NA	NA	NA	NA	NA	NA	NA	NA	NA	NA	NA	NA	NA	NA	NA	NA	NA
STIL	0.0103353	-0.00429685	0.0253669	0.171748	1	0.245509	NA	NA	NA	NA	NA	NA	NA	NA	NA	NA	NA	NA	NA	NA	NA	NA	NA	NA	NA	NA	NA	NA	NA	NA	NA	NA
STRN	0.0127111	-0.00321262	0.0292388	0.124284	1	0.187115	NA	NA	NA	NA	NA	NA	NA	NA	NA	NA	NA	NA	NA	NA	NA	NA	NA	NA	NA	NA	NA	NA	NA	NA	NA	NA
SUFU	-0.0102231	-0.0299826	0.0101289	0.316926	1	0.399987	NA	NA	NA	NA	NA	NA	NA	NA	NA	NA	NA	NA	NA	NA	NA	NA	-0.0068718	0.0115806	0.552922	1	0.811719	-0.00062302	0.0123326	NA	NA	NA
SUZ12	0.00806156	-0.00928649	0.0259688	0.369506	1	0.447227	NA	NA	NA	NA	NA	NA	NA	NA	NA	NA	NA	NA	NA	NA	NA	NA	0.02068	0.0128728	0.108168	1	0.407751	0.0202715	0.0139391	NA	NA	NA
SYK	0.0105833	-0.00557934	0.0273444	0.207121	1	0.284111	NA	NA	NA	NA	NA	NA	NA	NA	NA	NA	NA	NA	NA	NA	NA	NA	-0.00190573	0.00956338	0.842049	1	0.942297	0.00777158	0.0108999	NA	NA	NA
TAF15	0.0130806	-0.00421598	0.0309927	0.144987	1	0.213087	NA	NA	NA	NA	NA	NA	NA	NA	NA	NA	NA	NA	NA	NA	NA	NA	NA	NA	NA	NA	NA	NA	NA	NA	NA	NA
TAL1	-0.00858155	-0.0315542	0.0153147	0.47184	1	0.544862	NA	NA	NA	NA	NA	NA	NA	NA	NA	NA	NA	NA	NA	NA	NA	NA	NA	NA	NA	NA	NA	NA	NA	NA	NA	NA
TAL2	-0.024874	-0.0692526	0.0220558	0.284708	1	0.365438	NA	NA	NA	NA	NA	NA	NA	NA	NA	NA	NA	NA	NA	NA	NA	NA	NA	NA	NA	NA	NA	NA	NA	NA	NA	NA
TBL1XR1	0.0110041	-0.00502567	0.0275149	0.184666	1	0.259067	NA	NA	NA	NA	NA	NA	NA	NA	NA	NA	NA	NA	NA	NA	NA	NA	NA	NA	NA	NA	NA	NA	NA	NA	NA	NA
TCEA1	-0.00205017	-0.0295038	0.026294	0.885373	1	0.910861	NA	NA	NA	NA	NA	NA	NA	NA	NA	NA	NA	NA	NA	NA	NA	NA	NA	NA	NA	NA	NA	NA	NA	NA	NA	NA
TCF12	0.00451939	-0.00965911	0.0191037	0.537662	1	0.605427	NA	NA	NA	NA	NA	NA	NA	NA	NA	NA	NA	NA	NA	NA	NA	NA	NA	NA	NA	NA	NA	NA	NA	NA	NA	NA
TCF3	0.0163542	-0.00274603	0.036321	0.100332	1	0.156251	NA	NA	NA	NA	NA	NA	NA	NA	NA	NA	NA	NA	NA	NA	NA	NA	0.013937	0.00975404	0.153051	1	0.469804	0.0179418	0.0106615	NA	NA	NA
TCL1A	-0.002715	-0.0299681	0.0262583	0.849208	1	0.878982	NA	NA	NA	NA	NA	NA	NA	NA	NA	NA	NA	NA	NA	NA	NA	NA	NA	NA	NA	NA	NA	NA	NA	NA	NA	NA
TENT5C	NA	NA	NA	NA	NA	NA	NA	NA	NA	NA	NA	NA	NA	NA	NA	NA	NA	NA	NA	NA	NA	NA	NA	NA	NA	NA	NA	NA	NA	NA	NA	NA
TFG	0.00615687	-0.0156678	0.0290443	0.588651	1	0.653095	NA	NA	NA	NA	NA	NA	NA	NA	NA	NA	NA	NA	NA	NA	NA	NA	NA	NA	NA	NA	NA	NA	NA	NA	NA	NA
TFPT	0.0140751	-0.0149694	0.0448969	0.35584	1	0.435343	NA	NA	NA	NA	NA	NA	NA	NA	NA	NA	NA	NA	NA	NA	NA	NA	NA	NA	NA	NA	NA	NA	NA	NA	NA	NA
TFRC	0.018199	-0.0011574	0.0383976	0.0710203	1	0.118775	NA	NA	NA	NA	NA	NA	NA	NA	NA	NA	NA	NA	NA	NA	NA	NA	NA	NA	NA	NA	NA	NA	NA	NA	NA	NA
TMEM127	-0.0122561	-0.047406	0.0241783	0.500595	1	0.573194	NA	NA	NA	NA	NA	NA	NA	NA	NA	NA	NA	NA	NA	NA	NA	NA	0.00105492	0.0182648	0.953942	1	0.985564	0.00139186	0.0195187	NA	NA	NA
TMPRSS2	0.00564782	-0.0148207	0.0268983	0.595215	1	0.658227	NA	NA	NA	NA	NA	NA	NA	NA	NA	NA	NA	NA	NA	NA	NA	NA	-0.0042648	0.0110429	0.699345	1	0.877916	-0.0168979	0.0130061	NA	NA	NA
TNFRSF14	0.0154188	-0.0143613	0.0475646	0.326782	1	0.407136	NA	NA	NA	NA	NA	NA	NA	NA	NA	NA	NA	NA	NA	NA	NA	NA	-0.0142139	0.00996931	0.153936	1	0.469804	0.0011982	0.0109605	NA	NA	NA
TNFRSF17	0.00854814	-0.0244504	0.044147	0.623356	1	0.685995	NA	NA	NA	NA	NA	NA	NA	NA	NA	NA	NA	NA	NA	NA	NA	NA	NA	NA	NA	NA	NA	NA	NA	NA	NA	NA
TP63	0.00810495	-0.00242377	0.0188646	0.13541	1	0.202074	NA	NA	NA	NA	NA	NA	NA	NA	NA	NA	NA	NA	NA	NA	NA	NA	-0.000639812	0.00783458	0.934913	1	0.985222	-0.00520448	0.00856211	NA	NA	NA
TPM3	0.0009128	-0.0209423	0.0237517	0.936029	1	0.952869	NA	NA	NA	NA	NA	NA	NA	NA	NA	NA	NA	NA	NA	NA	NA	NA	NA	NA	NA	NA	NA	NA	NA	NA	NA	NA
TRA	0.0103286	-0.00761823	0.0289678	0.267925	1	0.348696	NA	NA	NA	NA	NA	NA	NA	NA	NA	NA	NA	NA	NA	NA	NA	NA	NA	NA	NA	NA	NA	NA	NA	NA	NA	NA
TRAF7	0.0103286	-0.00761823	0.0289678	0.267925	1	0.348696	NA	NA	NA	NA	NA	NA	NA	NA	NA	NA	NA	NA	NA	NA	NA	NA	0.00748251	0.0099037	0.449933	1	0.768679	0.00265952	0.0115158	NA	NA	NA
TRB	NA	NA	NA	NA	NA	NA	NA	NA	NA	NA	NA	NA	NA	NA	NA	NA	NA	NA	NA	NA	NA	NA	NA	NA	NA	NA	NA	NA	NA	NA	NA	NA
TRD	NA	NA	NA	NA	NA	NA	NA	NA	NA	NA	NA	NA	NA	NA	NA	NA	NA	NA	NA	NA	NA	NA	NA	NA	NA	NA	NA	NA	NA	NA	NA	NA
USP44	0.00957234	-0.00721092	0.0269188	0.271169	1	0.352053	NA	NA	NA	NA	NA	NA	NA	NA	NA	NA	NA	NA	NA	NA	NA	NA	NA	NA	NA	NA	NA	NA	NA	NA	NA	NA
USP8	0.00685271	-0.00672777	0.0208156	0.329118	1	0.408539	NA	NA	NA	NA	NA	NA	NA	NA	NA	NA	NA	NA	NA	NA	NA	NA	NA	NA	NA	NA	NA	NA	NA	NA	NA	NA
VTI1A	0.0217394	-0.0051667	0.0502885	0.123615	1	0.186521	NA	NA	NA	NA	NA	NA	NA	NA	NA	NA	NA	NA	NA	NA	NA	NA	NA	NA	NA	NA	NA	NA	NA	NA	NA	NA
WDCP	NA	NA	NA	NA	NA	NA	NA	NA	NA	NA	NA	NA	NA	NA	NA	NA	NA	NA	NA	NA	NA	NA	NA	NA	NA	NA	NA	NA	NA	NA	NA	NA
WWTR1	0.0158794	-0.00564158	0.0383442	0.156587	1	0.227397	NA	NA	NA	NA	NA	NA	NA	NA	NA	NA	NA	NA	NA	NA	NA	NA	0.0174087	0.0246706	0.480408	1	0.770735	0.0150896	0.0285974	NA	NA	NA
XPC	0.0072066	-0.0161066	0.0315083	0.55242	1	0.617946	NA	NA	NA	NA	NA	NA	NA	NA	NA	NA	NA	NA	NA	NA	NA	NA	NA	NA	NA	NA	NA	NA	NA	NA	NA	NA
XPO1	0.0094803	-0.00473665	0.0241311	0.197593	1	0.273853	NA	NA	NA	NA	NA	NA	NA	NA	NA	NA	NA	NA	NA	NA	NA	NA	0.00429636	0.00945145	0.649417	1	0.851919	0.00508125	0.010999	NA	NA	NA
ZBTB16	0.0142389	-0.000330714	0.0292755	0.0592228	1	0.103374	NA	NA	NA	NA	NA	NA	NA	NA	NA	NA	NA	NA	NA	NA	NA	NA	NA	NA	NA	NA	NA	NA	NA	NA	NA	NA
ZCCHC8	0.0113099	-0.00529557	0.028436	0.188388	1	0.2632	NA	NA	NA	NA	NA	NA	NA	NA	NA	NA	NA	NA	NA	NA	NA	NA	NA	NA	NA	NA	NA	NA	NA	NA	NA	NA
ZNF384	0.0188678	-0.000803188	0.0395451	0.0663857	1	0.11359	NA	NA	NA	NA	NA	NA	NA	NA	NA	NA	NA	NA	NA	NA	NA	NA	NA	NA	NA	NA	NA	NA	NA	NA	NA	NA
ZNF429	-4.50979e-05	-0.0141752	0.0144727	0.995073	1	0.998183	NA	NA	NA	NA	NA	NA	NA	NA	NA	NA	NA	NA	NA	NA	NA	NA	NA	NA	NA	NA	NA	NA	NA	NA	NA	NA
ZNRF3	0.0104359	-0.00382518	0.0251545	0.157718	1	0.228339	NA	NA	NA	NA	NA	NA	NA	NA	NA	NA	NA	NA	NA	NA	NA	NA	NA	NA	NA	NA	NA	NA	NA	NA	NA	NA
ZRSR2	0.0166996	-0.00912961	0.0439543	0.216718	1	0.29243	NA	NA	NA	NA	NA	NA	NA	NA	NA	NA	NA	NA	NA	NA	NA	NA	0.0159628	0.0133727	0.2326	1	0.57383	0.021379	0.0143492	NA	NA	NA

## Sheet: AcuteMyeloidLeukemia
#Supplementary Table 7: SNV driver results with univariate and multivariate coefficient estimates, p-values and q-values
	TCGA-WXS											PCAWG-WGS											GENIE-MSK-IMPACT
gene	tcga.age.uni.lr.coef	tcga.age.uni.lr.95low	tcga.age.uni.lr.95high	tcga.age.uni.p	tcga.age.uni.p.bonferroni	tcga.age.uni.q	tcga.age.mv.lr.coef	tcga.age.mv.err	tcga.age.mv.p	.bonferroni	tcga.age.mv.q	pcawg.age.uni.lr.coef	pcawg.age.uni.lr.95low	pcawg.age.uni.lr.95high	pcawg.age.uni.p	pcawg.age.uni.p.bonferroni	pcawg.age.uni.q	pcawg.age.mv.lr.coef	pcawg.age.mv.err	pcawg.age.mv.p	pcawg.age.mv.p.bonferroni	pcawg.age.mv.q	msk.age.uni.lr.coef	msk.age.uni.lr.err	msk.age.uni.p	msk.age.uni.p.bonferroni	msk.age.uni.q	msk.age.mv.lr.coef	msk.age.mv.err	msk.age.mv.p	msk.age.mv.p.bonferroni	msk.age.mv.q
ABL1	0.0310606	-0.0936706	0.216153	0.664938	1	0.892051	NA	NA	NA	NA	NA	NA	NA	NA	NA	NA	NA	NA	NA	NA	NA	NA	NA	NA	NA	NA	NA	NA	NA	NA	NA	NA
AFF4	0.0260569	-0.0978816	0.205316	0.708862	1	0.892051	NA	NA	NA	NA	NA	NA	NA	NA	NA	NA	NA	NA	NA	NA	NA	NA	NA	NA	NA	NA	NA	NA	NA	NA	NA	NA
ARHGAP5	0.0124414	-0.11082	0.176513	0.848681	1	0.922588	NA	NA	NA	NA	NA	NA	NA	NA	NA	NA	NA	NA	NA	NA	NA	NA	NA	NA	NA	NA	NA	NA	NA	NA	NA	NA
ARHGEF10	0.119256	-0.0439933	0.406502	0.289715	1	0.676002	NA	NA	NA	NA	NA	NA	NA	NA	NA	NA	NA	NA	NA	NA	NA	NA	NA	NA	NA	NA	NA	NA	NA	NA	NA	NA
ARHGEF10L	0.119256	-0.0439933	0.406502	0.289715	1	0.676002	NA	NA	NA	NA	NA	NA	NA	NA	NA	NA	NA	NA	NA	NA	NA	NA	NA	NA	NA	NA	NA	NA	NA	NA	NA	NA
ARID1A	0.285644	0.0197539	0.774603	0.119224	1	0.653387	NA	NA	NA	NA	NA	NA	NA	NA	NA	NA	NA	NA	NA	NA	NA	NA	NA	NA	NA	NA	NA	NA	NA	NA	NA	NA
ARID2	-0.0548257	-0.226814	0.0683002	0.389882	1	0.72778	NA	NA	NA	NA	NA	NA	NA	NA	NA	NA	NA	NA	NA	NA	NA	NA	NA	NA	NA	NA	NA	NA	NA	NA	NA	NA
ASXL1	0.0762831	0.005126	0.172024	0.0693507	1	0.653387	NA	NA	NA	NA	NA	NA	NA	NA	NA	NA	NA	NA	NA	NA	NA	NA	NA	NA	NA	NA	NA	NA	NA	NA	NA	NA
ASXL2	0.0773221	-0.0637079	0.317322	0.405163	1	0.731907	NA	NA	NA	NA	NA	NA	NA	NA	NA	NA	NA	NA	NA	NA	NA	NA	NA	NA	NA	NA	NA	NA	NA	NA	NA	NA
ATP2B3	0.0260569	-0.0978816	0.205316	0.708862	1	0.892051	NA	NA	NA	NA	NA	NA	NA	NA	NA	NA	NA	NA	NA	NA	NA	NA	NA	NA	NA	NA	NA	NA	NA	NA	NA	NA
BCOR	0.00626653	-0.0788696	0.110038	0.88929	1	0.930306	NA	NA	NA	NA	NA	NA	NA	NA	NA	NA	NA	NA	NA	NA	NA	NA	NA	NA	NA	NA	NA	NA	NA	NA	NA	NA
BCORL1	-0.05897	-0.237929	0.0639489	0.36445	1	0.723121	NA	NA	NA	NA	NA	NA	NA	NA	NA	NA	NA	NA	NA	NA	NA	NA	NA	NA	NA	NA	NA	NA	NA	NA	NA	NA
BMP5	0.1641	-0.0257424	0.500696	0.215438	1	0.653387	NA	NA	NA	NA	NA	NA	NA	NA	NA	NA	NA	NA	NA	NA	NA	NA	NA	NA	NA	NA	NA	NA	NA	NA	NA	NA
CALR	-0.0324665	-0.126003	0.0544691	0.44406	1	0.73223	NA	NA	NA	NA	NA	NA	NA	NA	NA	NA	NA	NA	NA	NA	NA	NA	NA	NA	NA	NA	NA	NA	NA	NA	NA	NA
CAMTA1	0.0124414	-0.11082	0.176513	0.848681	1	0.922588	NA	NA	NA	NA	NA	NA	NA	NA	NA	NA	NA	NA	NA	NA	NA	NA	NA	NA	NA	NA	NA	NA	NA	NA	NA	NA
CBFB	0.092067	-0.0197693	0.264547	0.195357	1	0.653387	NA	NA	NA	NA	NA	NA	NA	NA	NA	NA	NA	NA	NA	NA	NA	NA	NA	NA	NA	NA	NA	NA	NA	NA	NA	NA
CBL	-0.178805	-0.508717	-0.0361828	0.107479	1	0.653387	NA	NA	NA	NA	NA	NA	NA	NA	NA	NA	NA	NA	NA	NA	NA	NA	NA	NA	NA	NA	NA	NA	NA	NA	NA	NA
CD74	0.134815	0.00174744	0.343761	0.116226	1	0.653387	NA	NA	NA	NA	NA	NA	NA	NA	NA	NA	NA	NA	NA	NA	NA	NA	NA	NA	NA	NA	NA	NA	NA	NA	NA	NA
CEBPA	-0.0484599	-0.0859962	-0.0139913	0.00745041	0.856797	0.278149	NA	NA	NA	NA	NA	NA	NA	NA	NA	NA	NA	NA	NA	NA	NA	NA	NA	NA	NA	NA	NA	NA	NA	NA	NA	NA
CHD4	-0.00911305	-0.0951761	0.0859928	0.83184	1	0.922588	NA	NA	NA	NA	NA	NA	NA	NA	NA	NA	NA	NA	NA	NA	NA	NA	NA	NA	NA	NA	NA	NA	NA	NA	NA	NA
CHIC2	0.365932	0.049169	0.9904	0.0961891	1	0.653387	NA	NA	NA	NA	NA	NA	NA	NA	NA	NA	NA	NA	NA	NA	NA	NA	NA	NA	NA	NA	NA	NA	NA	NA	NA	NA
CIC	0.0260569	-0.0978816	0.205316	0.708862	1	0.892051	NA	NA	NA	NA	NA	NA	NA	NA	NA	NA	NA	NA	NA	NA	NA	NA	NA	NA	NA	NA	NA	NA	NA	NA	NA	NA
COL2A1	-0.0358487	-0.1826	0.0916608	0.550665	1	0.833438	NA	NA	NA	NA	NA	NA	NA	NA	NA	NA	NA	NA	NA	NA	NA	NA	NA	NA	NA	NA	NA	NA	NA	NA	NA	NA
CSF3R	-0.269204	-1.02126	-0.0146614	0.274189	1	0.653387	NA	NA	NA	NA	NA	NA	NA	NA	NA	NA	NA	NA	NA	NA	NA	NA	NA	NA	NA	NA	NA	NA	NA	NA	NA	NA
CSMD3	-0.0616104	-0.177458	0.0240479	0.187817	1	0.653387	NA	NA	NA	NA	NA	NA	NA	NA	NA	NA	NA	NA	NA	NA	NA	NA	NA	NA	NA	NA	NA	NA	NA	NA	NA	NA
CTCF	-0.269204	-1.02126	-0.0146614	0.274189	1	0.653387	NA	NA	NA	NA	NA	NA	NA	NA	NA	NA	NA	NA	NA	NA	NA	NA	NA	NA	NA	NA	NA	NA	NA	NA	NA	NA
CTNNA2	-0.269204	-1.02126	-0.0146614	0.274189	1	0.653387	NA	NA	NA	NA	NA	NA	NA	NA	NA	NA	NA	NA	NA	NA	NA	NA	NA	NA	NA	NA	NA	NA	NA	NA	NA	NA
CUL3	-0.187285	-0.731097	0.000947683	0.257493	1	0.653387	NA	NA	NA	NA	NA	NA	NA	NA	NA	NA	NA	NA	NA	NA	NA	NA	NA	NA	NA	NA	NA	NA	NA	NA	NA	NA
DAXX	-0.269204	-1.02126	-0.0146614	0.274189	1	0.653387	NA	NA	NA	NA	NA	NA	NA	NA	NA	NA	NA	NA	NA	NA	NA	NA	NA	NA	NA	NA	NA	NA	NA	NA	NA	NA
DDR2	0.028675	-0.0593691	0.14854	0.567449	1	0.835442	NA	NA	NA	NA	NA	NA	NA	NA	NA	NA	NA	NA	NA	NA	NA	NA	NA	NA	NA	NA	NA	NA	NA	NA	NA	NA
DNM2	-0.269204	-1.02126	-0.0146614	0.274189	1	0.653387	NA	NA	NA	NA	NA	NA	NA	NA	NA	NA	NA	NA	NA	NA	NA	NA	NA	NA	NA	NA	NA	NA	NA	NA	NA	NA
DNMT3A	0.0154332	-0.00519999	0.0371755	0.151276	1	0.653387	NA	NA	NA	NA	NA	NA	NA	NA	NA	NA	NA	NA	NA	NA	NA	NA	NA	NA	NA	NA	NA	NA	NA	NA	NA	NA
EED	-0.084074	-0.228317	0.00641842	0.118991	1	0.653387	NA	NA	NA	NA	NA	NA	NA	NA	NA	NA	NA	NA	NA	NA	NA	NA	NA	NA	NA	NA	NA	NA	NA	NA	NA	NA
EGFR	0.000321402	-0.0848382	0.100471	0.994179	1	0.995685	NA	NA	NA	NA	NA	NA	NA	NA	NA	NA	NA	NA	NA	NA	NA	NA	NA	NA	NA	NA	NA	NA	NA	NA	NA	NA
ELF4	-0.0144994	-0.144756	0.124951	0.808789	1	0.922588	NA	NA	NA	NA	NA	NA	NA	NA	NA	NA	NA	NA	NA	NA	NA	NA	NA	NA	NA	NA	NA	NA	NA	NA	NA	NA
ELL	-0.0358487	-0.1826	0.0916608	0.550665	1	0.833438	NA	NA	NA	NA	NA	NA	NA	NA	NA	NA	NA	NA	NA	NA	NA	NA	NA	NA	NA	NA	NA	NA	NA	NA	NA	NA
ELN	0.0124414	-0.11082	0.176513	0.848681	1	0.922588	NA	NA	NA	NA	NA	NA	NA	NA	NA	NA	NA	NA	NA	NA	NA	NA	NA	NA	NA	NA	NA	NA	NA	NA	NA	NA
EPHA3	0.0863542	-0.0590981	0.336759	0.374473	1	0.723121	NA	NA	NA	NA	NA	NA	NA	NA	NA	NA	NA	NA	NA	NA	NA	NA	NA	NA	NA	NA	NA	NA	NA	NA	NA	NA
ETV6	-0.0270955	-0.11817	0.0611376	0.521119	1	0.833438	NA	NA	NA	NA	NA	NA	NA	NA	NA	NA	NA	NA	NA	NA	NA	NA	NA	NA	NA	NA	NA	NA	NA	NA	NA	NA
EWSR1	-0.00722451	-0.13426	0.137951	0.905387	1	0.930306	NA	NA	NA	NA	NA	NA	NA	NA	NA	NA	NA	NA	NA	NA	NA	NA	NA	NA	NA	NA	NA	NA	NA	NA	NA	NA
EZH2	0.0575007	-0.0236335	0.171137	0.235064	1	0.653387	NA	NA	NA	NA	NA	NA	NA	NA	NA	NA	NA	NA	NA	NA	NA	NA	NA	NA	NA	NA	NA	NA	NA	NA	NA	NA
EZR	0.0690641	-0.0681705	0.299419	0.437263	1	0.73223	NA	NA	NA	NA	NA	NA	NA	NA	NA	NA	NA	NA	NA	NA	NA	NA	NA	NA	NA	NA	NA	NA	NA	NA	NA	NA
FANCC	-0.0469543	-0.207173	0.0773288	0.447492	1	0.73223	NA	NA	NA	NA	NA	NA	NA	NA	NA	NA	NA	NA	NA	NA	NA	NA	NA	NA	NA	NA	NA	NA	NA	NA	NA	NA
FAT1	0.0213079	-0.102154	0.195135	0.754253	1	0.918221	NA	NA	NA	NA	NA	NA	NA	NA	NA	NA	NA	NA	NA	NA	NA	NA	NA	NA	NA	NA	NA	NA	NA	NA	NA	NA
FAT4	0.365932	0.049169	0.9904	0.0961891	1	0.653387	NA	NA	NA	NA	NA	NA	NA	NA	NA	NA	NA	NA	NA	NA	NA	NA	NA	NA	NA	NA	NA	NA	NA	NA	NA	NA
FBXO11	-0.0322601	-0.175439	0.0967478	0.589285	1	0.835442	NA	NA	NA	NA	NA	NA	NA	NA	NA	NA	NA	NA	NA	NA	NA	NA	NA	NA	NA	NA	NA	NA	NA	NA	NA	NA
FLT3	-0.00935488	-0.028943	0.0102866	0.347706	1	0.721167	NA	NA	NA	NA	NA	NA	NA	NA	NA	NA	NA	NA	NA	NA	NA	NA	NA	NA	NA	NA	NA	NA	NA	NA	NA	NA
GATA2	0.00626653	-0.0788696	0.110038	0.88929	1	0.930306	NA	NA	NA	NA	NA	NA	NA	NA	NA	NA	NA	NA	NA	NA	NA	NA	NA	NA	NA	NA	NA	NA	NA	NA	NA	NA
GRM3	0.0779468	-0.0274118	0.238548	0.238902	1	0.653387	NA	NA	NA	NA	NA	NA	NA	NA	NA	NA	NA	NA	NA	NA	NA	NA	NA	NA	NA	NA	NA	NA	NA	NA	NA	NA
HOOK3	0.0260569	-0.0978816	0.205316	0.708862	1	0.892051	NA	NA	NA	NA	NA	NA	NA	NA	NA	NA	NA	NA	NA	NA	NA	NA	NA	NA	NA	NA	NA	NA	NA	NA	NA	NA
IDH1	-0.0135709	-0.0428908	0.0162786	0.363843	1	0.723121	NA	NA	NA	NA	NA	NA	NA	NA	NA	NA	NA	NA	NA	NA	NA	NA	NA	NA	NA	NA	NA	NA	NA	NA	NA	NA
IDH2	0.0534101	0.0185594	0.0941718	0.00526847	0.605874	0.278149	NA	NA	NA	NA	NA	NA	NA	NA	NA	NA	NA	NA	NA	NA	NA	NA	NA	NA	NA	NA	NA	NA	NA	NA	NA	NA
IKZF1	0.0167794	-0.10646	0.185553	0.80093	1	0.922588	NA	NA	NA	NA	NA	NA	NA	NA	NA	NA	NA	NA	NA	NA	NA	NA	NA	NA	NA	NA	NA	NA	NA	NA	NA	NA
ITGAV	0.00826739	-0.115252	0.167963	0.897268	1	0.930306	NA	NA	NA	NA	NA	NA	NA	NA	NA	NA	NA	NA	NA	NA	NA	NA	NA	NA	NA	NA	NA	NA	NA	NA	NA	NA
JAK3	-0.163857	-0.637473	0.00681745	0.247529	1	0.653387	NA	NA	NA	NA	NA	NA	NA	NA	NA	NA	NA	NA	NA	NA	NA	NA	NA	NA	NA	NA	NA	NA	NA	NA	NA	NA
KDM6A	0.00974135	-0.0598641	0.0936483	0.794365	1	0.922588	NA	NA	NA	NA	NA	NA	NA	NA	NA	NA	NA	NA	NA	NA	NA	NA	NA	NA	NA	NA	NA	NA	NA	NA	NA	NA
KDR	0.0103884	-0.0749474	0.116867	0.820538	1	0.922588	NA	NA	NA	NA	NA	NA	NA	NA	NA	NA	NA	NA	NA	NA	NA	NA	NA	NA	NA	NA	NA	NA	NA	NA	NA	NA
KIT	0.0129011	-0.0309512	0.0628655	0.58261	1	0.835442	NA	NA	NA	NA	NA	NA	NA	NA	NA	NA	NA	NA	NA	NA	NA	NA	NA	NA	NA	NA	NA	NA	NA	NA	NA	NA
KRAS	0.0444988	-0.00509624	0.105606	0.109742	1	0.653387	NA	NA	NA	NA	NA	NA	NA	NA	NA	NA	NA	NA	NA	NA	NA	NA	NA	NA	NA	NA	NA	NA	NA	NA	NA	NA
LARP4B	0.322157	0.0331902	0.868381	0.106022	1	0.653387	NA	NA	NA	NA	NA	NA	NA	NA	NA	NA	NA	NA	NA	NA	NA	NA	NA	NA	NA	NA	NA	NA	NA	NA	NA	NA
LRIG3	-0.10308	-0.386945	0.0301329	0.241845	1	0.653387	NA	NA	NA	NA	NA	NA	NA	NA	NA	NA	NA	NA	NA	NA	NA	NA	NA	NA	NA	NA	NA	NA	NA	NA	NA	NA
LRP1B	0.0962692	-0.0543059	0.35793	0.345065	1	0.721167	NA	NA	NA	NA	NA	NA	NA	NA	NA	NA	NA	NA	NA	NA	NA	NA	NA	NA	NA	NA	NA	NA	NA	NA	NA	NA
MAPK1	0.1641	-0.0257424	0.500696	0.215438	1	0.653387	NA	NA	NA	NA	NA	NA	NA	NA	NA	NA	NA	NA	NA	NA	NA	NA	NA	NA	NA	NA	NA	NA	NA	NA	NA	NA
MAX	-0.0548257	-0.226814	0.0683002	0.389882	1	0.72778	NA	NA	NA	NA	NA	NA	NA	NA	NA	NA	NA	NA	NA	NA	NA	NA	NA	NA	NA	NA	NA	NA	NA	NA	NA	NA
MDM2	0.0213079	-0.102154	0.195135	0.754253	1	0.918221	NA	NA	NA	NA	NA	NA	NA	NA	NA	NA	NA	NA	NA	NA	NA	NA	NA	NA	NA	NA	NA	NA	NA	NA	NA	NA
MED12	-0.0072635	-0.093062	0.088757	0.866166	1	0.92391	NA	NA	NA	NA	NA	NA	NA	NA	NA	NA	NA	NA	NA	NA	NA	NA	NA	NA	NA	NA	NA	NA	NA	NA	NA	NA
MPL	0.13263	-0.0383575	0.434574	0.263818	1	0.653387	NA	NA	NA	NA	NA	NA	NA	NA	NA	NA	NA	NA	NA	NA	NA	NA	NA	NA	NA	NA	NA	NA	NA	NA	NA	NA
MUC1	-0.00854465	-0.0778898	0.0672929	0.808144	1	0.922588	NA	NA	NA	NA	NA	NA	NA	NA	NA	NA	NA	NA	NA	NA	NA	NA	NA	NA	NA	NA	NA	NA	NA	NA	NA	NA
MUC16	-0.00854465	-0.0778898	0.0672929	0.808144	1	0.922588	NA	NA	NA	NA	NA	NA	NA	NA	NA	NA	NA	NA	NA	NA	NA	NA	NA	NA	NA	NA	NA	NA	NA	NA	NA	NA
MYB	-0.0251609	-0.162213	0.107409	0.67228	1	0.892051	NA	NA	NA	NA	NA	NA	NA	NA	NA	NA	NA	NA	NA	NA	NA	NA	NA	NA	NA	NA	NA	NA	NA	NA	NA	NA
MYC	-0.0892027	-0.334638	0.038614	0.258896	1	0.653387	NA	NA	NA	NA	NA	NA	NA	NA	NA	NA	NA	NA	NA	NA	NA	NA	NA	NA	NA	NA	NA	NA	NA	NA	NA	NA
NF1	-0.0870462	-0.235764	0.0043988	0.114216	1	0.653387	NA	NA	NA	NA	NA	NA	NA	NA	NA	NA	NA	NA	NA	NA	NA	NA	NA	NA	NA	NA	NA	NA	NA	NA	NA	NA
NONO	-0.477635	-1.6111	-0.0375699	0.244309	1	0.653387	NA	NA	NA	NA	NA	NA	NA	NA	NA	NA	NA	NA	NA	NA	NA	NA	NA	NA	NA	NA	NA	NA	NA	NA	NA	NA
NOTCH1	0.10719	-0.0492883	0.381078	0.316834	1	0.709709	NA	NA	NA	NA	NA	NA	NA	NA	NA	NA	NA	NA	NA	NA	NA	NA	NA	NA	NA	NA	NA	NA	NA	NA	NA	NA
NOTCH2	0.0863542	-0.0590981	0.336759	0.374473	1	0.723121	NA	NA	NA	NA	NA	NA	NA	NA	NA	NA	NA	NA	NA	NA	NA	NA	NA	NA	NA	NA	NA	NA	NA	NA	NA	NA
NPM1	-0.0157715	-0.0386938	0.00716192	0.174983	1	0.653387	NA	NA	NA	NA	NA	NA	NA	NA	NA	NA	NA	NA	NA	NA	NA	NA	NA	NA	NA	NA	NA	NA	NA	NA	NA	NA
NRAS	0.0206478	-0.0131148	0.0584994	0.253053	1	0.653387	NA	NA	NA	NA	NA	NA	NA	NA	NA	NA	NA	NA	NA	NA	NA	NA	NA	NA	NA	NA	NA	NA	NA	NA	NA	NA
NTRK3	0.0419939	-0.0853115	0.240076	0.582009	1	0.835442	NA	NA	NA	NA	NA	NA	NA	NA	NA	NA	NA	NA	NA	NA	NA	NA	NA	NA	NA	NA	NA	NA	NA	NA	NA	NA
NUMA1	-0.269204	-1.02126	-0.0146614	0.274189	1	0.653387	NA	NA	NA	NA	NA	NA	NA	NA	NA	NA	NA	NA	NA	NA	NA	NA	NA	NA	NA	NA	NA	NA	NA	NA	NA	NA
PAX3	0.0419939	-0.0853115	0.240076	0.582009	1	0.835442	NA	NA	NA	NA	NA	NA	NA	NA	NA	NA	NA	NA	NA	NA	NA	NA	NA	NA	NA	NA	NA	NA	NA	NA	NA	NA
PDGFRA	0.147502	-0.0323043	0.465767	0.239017	1	0.653387	NA	NA	NA	NA	NA	NA	NA	NA	NA	NA	NA	NA	NA	NA	NA	NA	NA	NA	NA	NA	NA	NA	NA	NA	NA	NA
PDGFRB	-0.010888	-0.139401	0.13131	0.856689	1	0.922588	NA	NA	NA	NA	NA	NA	NA	NA	NA	NA	NA	NA	NA	NA	NA	NA	NA	NA	NA	NA	NA	NA	NA	NA	NA	NA
PHF6	-0.0447423	-0.0990203	0.0042646	0.0800836	1	0.653387	NA	NA	NA	NA	NA	NA	NA	NA	NA	NA	NA	NA	NA	NA	NA	NA	NA	NA	NA	NA	NA	NA	NA	NA	NA	NA
PIK3CB	0.1641	-0.0257424	0.500696	0.215438	1	0.653387	NA	NA	NA	NA	NA	NA	NA	NA	NA	NA	NA	NA	NA	NA	NA	NA	NA	NA	NA	NA	NA	NA	NA	NA	NA	NA
POU5F1	0.0260569	-0.0978816	0.205316	0.708862	1	0.892051	NA	NA	NA	NA	NA	NA	NA	NA	NA	NA	NA	NA	NA	NA	NA	NA	NA	NA	NA	NA	NA	NA	NA	NA	NA	NA
PRDM1	-0.0508291	-0.216573	0.0727649	0.417515	1	0.73223	NA	NA	NA	NA	NA	NA	NA	NA	NA	NA	NA	NA	NA	NA	NA	NA	NA	NA	NA	NA	NA	NA	NA	NA	NA	NA
PRDM16	-0.0508291	-0.216573	0.0727649	0.417515	1	0.73223	NA	NA	NA	NA	NA	NA	NA	NA	NA	NA	NA	NA	NA	NA	NA	NA	NA	NA	NA	NA	NA	NA	NA	NA	NA	NA
PTPN11	-0.0210222	-0.0616673	0.0198352	0.302809	1	0.692135	NA	NA	NA	NA	NA	NA	NA	NA	NA	NA	NA	NA	NA	NA	NA	NA	NA	NA	NA	NA	NA	NA	NA	NA	NA	NA
PTPRT	0.0728316	-0.0140458	0.197038	0.167713	1	0.653387	NA	NA	NA	NA	NA	NA	NA	NA	NA	NA	NA	NA	NA	NA	NA	NA	NA	NA	NA	NA	NA	NA	NA	NA	NA	NA
RAD21	-0.0323656	-0.0887077	0.0213854	0.232984	1	0.653387	NA	NA	NA	NA	NA	NA	NA	NA	NA	NA	NA	NA	NA	NA	NA	NA	NA	NA	NA	NA	NA	NA	NA	NA	NA	NA
RAP1GDS1	-0.0144994	-0.144756	0.124951	0.808789	1	0.922588	NA	NA	NA	NA	NA	NA	NA	NA	NA	NA	NA	NA	NA	NA	NA	NA	NA	NA	NA	NA	NA	NA	NA	NA	NA	NA
RNF213	-0.0199652	-0.10848	0.0705354	0.636628	1	0.891279	NA	NA	NA	NA	NA	NA	NA	NA	NA	NA	NA	NA	NA	NA	NA	NA	NA	NA	NA	NA	NA	NA	NA	NA	NA	NA
RUNX1	0.0479722	0.0107503	0.0917659	0.0191704	1	0.429418	NA	NA	NA	NA	NA	NA	NA	NA	NA	NA	NA	NA	NA	NA	NA	NA	NA	NA	NA	NA	NA	NA	NA	NA	NA	NA
RUNX1T1	-0.0251609	-0.162213	0.107409	0.67228	1	0.892051	NA	NA	NA	NA	NA	NA	NA	NA	NA	NA	NA	NA	NA	NA	NA	NA	NA	NA	NA	NA	NA	NA	NA	NA	NA	NA
SETBP1	0.014663	-0.0710505	0.124086	0.753456	1	0.918221	NA	NA	NA	NA	NA	NA	NA	NA	NA	NA	NA	NA	NA	NA	NA	NA	NA	NA	NA	NA	NA	NA	NA	NA	NA	NA
SETD2	0.0310606	-0.0936706	0.216153	0.664938	1	0.892051	NA	NA	NA	NA	NA	NA	NA	NA	NA	NA	NA	NA	NA	NA	NA	NA	NA	NA	NA	NA	NA	NA	NA	NA	NA	NA
SF3B1	0.0962692	-0.0543059	0.35793	0.345065	1	0.721167	NA	NA	NA	NA	NA	NA	NA	NA	NA	NA	NA	NA	NA	NA	NA	NA	NA	NA	NA	NA	NA	NA	NA	NA	NA	NA
SH2B3	7.13956	-314.488	1008.82	0.995685	1	0.995685	NA	NA	NA	NA	NA	NA	NA	NA	NA	NA	NA	NA	NA	NA	NA	NA	NA	NA	NA	NA	NA	NA	NA	NA	NA	NA
SMC1A	0.0336932	-0.020084	0.100142	0.261878	1	0.653387	NA	NA	NA	NA	NA	NA	NA	NA	NA	NA	NA	NA	NA	NA	NA	NA	NA	NA	NA	NA	NA	NA	NA	NA	NA	NA
SPEN	0.0313936	-0.041895	0.127774	0.451106	1	0.73223	NA	NA	NA	NA	NA	NA	NA	NA	NA	NA	NA	NA	NA	NA	NA	NA	NA	NA	NA	NA	NA	NA	NA	NA	NA	NA
STAG2	0.044231	-0.0120704	0.115412	0.165948	1	0.653387	NA	NA	NA	NA	NA	NA	NA	NA	NA	NA	NA	NA	NA	NA	NA	NA	NA	NA	NA	NA	NA	NA	NA	NA	NA	NA
STRN	-0.0358487	-0.1826	0.0916608	0.550665	1	0.833438	NA	NA	NA	NA	NA	NA	NA	NA	NA	NA	NA	NA	NA	NA	NA	NA	NA	NA	NA	NA	NA	NA	NA	NA	NA	NA
SUZ12	-0.00977964	-0.0792231	0.0656161	0.780517	1	0.922588	NA	NA	NA	NA	NA	NA	NA	NA	NA	NA	NA	NA	NA	NA	NA	NA	NA	NA	NA	NA	NA	NA	NA	NA	NA	NA
TCL1A	-0.0469543	-0.207173	0.0773288	0.447492	1	0.73223	NA	NA	NA	NA	NA	NA	NA	NA	NA	NA	NA	NA	NA	NA	NA	NA	NA	NA	NA	NA	NA	NA	NA	NA	NA	NA
TET1	-0.0416074	-0.140438	0.0438907	0.335313	1	0.721167	NA	NA	NA	NA	NA	NA	NA	NA	NA	NA	NA	NA	NA	NA	NA	NA	NA	NA	NA	NA	NA	NA	NA	NA	NA	NA
TET2	0.0271731	-0.00560571	0.0641963	0.12325	1	0.653387	NA	NA	NA	NA	NA	NA	NA	NA	NA	NA	NA	NA	NA	NA	NA	NA	NA	NA	NA	NA	NA	NA	NA	NA	NA	NA
THRAP3	-0.0360849	-0.131549	0.0501666	0.397621	1	0.730058	NA	NA	NA	NA	NA	NA	NA	NA	NA	NA	NA	NA	NA	NA	NA	NA	NA	NA	NA	NA	NA	NA	NA	NA	NA	NA
TNC	0.134815	0.00174744	0.343761	0.116226	1	0.653387	NA	NA	NA	NA	NA	NA	NA	NA	NA	NA	NA	NA	NA	NA	NA	NA	NA	NA	NA	NA	NA	NA	NA	NA	NA	NA
TP53	0.0750516	0.030605	0.129214	0.00264364	0.304019	0.278149	NA	NA	NA	NA	NA	NA	NA	NA	NA	NA	NA	NA	NA	NA	NA	NA	NA	NA	NA	NA	NA	NA	NA	NA	NA	NA
TRIM24	-0.111372	-0.419878	0.0257989	0.237185	1	0.653387	NA	NA	NA	NA	NA	NA	NA	NA	NA	NA	NA	NA	NA	NA	NA	NA	NA	NA	NA	NA	NA	NA	NA	NA	NA	NA
U2AF1	0.0907669	0.0279343	0.172239	0.0127507	1	0.357019	NA	NA	NA	NA	NA	NA	NA	NA	NA	NA	NA	NA	NA	NA	NA	NA	NA	NA	NA	NA	NA	NA	NA	NA	NA	NA
USP6	0.0690641	-0.0681705	0.299419	0.437263	1	0.73223	NA	NA	NA	NA	NA	NA	NA	NA	NA	NA	NA	NA	NA	NA	NA	NA	NA	NA	NA	NA	NA	NA	NA	NA	NA	NA
WRN	0.0480196	-0.0810943	0.253324	0.543243	1	0.833438	NA	NA	NA	NA	NA	NA	NA	NA	NA	NA	NA	NA	NA	NA	NA	NA	NA	NA	NA	NA	NA	NA	NA	NA	NA	NA
WT1	-0.020882	-0.056343	0.014675	0.242237	1	0.653387	NA	NA	NA	NA	NA	NA	NA	NA	NA	NA	NA	NA	NA	NA	NA	NA	NA	NA	NA	NA	NA	NA	NA	NA	NA	NA
ZFHX3	0.00423384	-0.11981	0.159859	0.94643	1	0.963637	NA	NA	NA	NA	NA	NA	NA	NA	NA	NA	NA	NA	NA	NA	NA	NA	NA	NA	NA	NA	NA	NA	NA	NA	NA	NA

## Sheet: BladderCancer
#Supplementary Table 7: SNV driver results with univariate and multivariate coefficient estimates, p-values and q-values
	TCGA-WXS											PCAWG-WGS											GENIE-MSK-IMPACT
gene	tcga.age.uni.lr.coef	tcga.age.uni.lr.95low	tcga.age.uni.lr.95high	tcga.age.uni.p	tcga.age.uni.p.bonferroni	tcga.age.uni.q	tcga.age.mv.lr.coef	tcga.age.mv.err	tcga.age.mv.p	tcga.age.mv.p.bonferroni	tcga.age.mv.q	pcawg.age.uni.lr.coef	pcawg.age.uni.lr.95low	pcawg.age.uni.lr.95high	pcawg.age.uni.p	pcawg.age.uni.p.bonferroni	pcawg.age.uni.q	pcawg.age.mv.lr.coef	pcawg.age.mv.err	pcawg.age.mv.p	pcawg.age.mv.p.bonferroni	pcawg.age.mv.q	msk.age.uni.lr.coef	msk.age.uni.lr.err	msk.age.uni.p	msk.age.uni.p.bonferroni	msk.age.uni.q	msk.age.mv.lr.coef	msk.age.mv.err	msk.age.mv.p	msk.age.mv.p.bonferroni	msk.age.mv.q
A1CF	0.0297962	-0.0547248	0.126813	0.512217	1	NA	NA	NA	NA	NA	NA	NA	NA	NA	NA	NA	NA	NA	NA	NA	NA	NA	NA	NA	NA	NA	NA	NA	NA	NA	NA	NA
ABI1	-0.00838627	-0.089405	0.0791696	0.842777	1	NA	NA	NA	NA	NA	NA	NA	NA	NA	NA	NA	NA	NA	NA	NA	NA	NA	NA	NA	NA	NA	NA	NA	NA	NA	NA	NA
ABL1	-0.0112756	-0.072168	0.0528647	0.720955	1	NA	NA	NA	NA	NA	NA	NA	NA	NA	NA	NA	NA	NA	0.0485248	0.032971	0.14109	0.718197	0.0422015	0.0328548	NA	NA	NA	NA	NA	NA	NA	NA
ABL2	-0.0326505	-0.101014	0.0377363	0.350183	1	NA	NA	NA	NA	NA	NA	NA	NA	NA	NA	NA	NA	NA	NA	NA	NA	NA	NA	NA	NA	NA	NA	NA	NA	NA	NA	NA
ACSL3	-0.0727135	-0.203941	0.0558651	0.255434	1	NA	NA	NA	NA	NA	NA	NA	NA	NA	NA	NA	NA	NA	NA	NA	NA	NA	NA	NA	NA	NA	NA	NA	NA	NA	NA	NA
ACSL6	0.0379313	-0.0943618	0.204483	0.603608	1	NA	NA	NA	NA	NA	NA	NA	NA	NA	NA	NA	NA	NA	NA	NA	NA	NA	NA	NA	NA	NA	NA	NA	NA	NA	NA	NA
ACVR1	0.0456733	-0.0340685	0.138212	0.290921	1	NA	NA	NA	NA	NA	NA	NA	NA	NA	NA	NA	NA	NA	-0.171429	0.0929563	0.0651553	0.610713	-4.54375	808.785	0.995518	1	NA	NA	NA	NA	NA	NA
ACVR2A	0.0176401	-0.0885482	0.141348	0.756909	1	NA	NA	NA	NA	NA	NA	NA	NA	NA	NA	NA	NA	NA	NA	NA	NA	NA	NA	NA	NA	NA	NA	NA	NA	NA	NA	NA
AFF1	-0.014086	-0.0617789	0.0352765	0.566689	1	NA	NA	NA	NA	NA	NA	NA	NA	NA	NA	NA	NA	NA	NA	NA	NA	NA	NA	NA	NA	NA	NA	NA	NA	NA	NA	NA
AFF3	-0.0159006	-0.0566454	0.0258628	0.447407	1	NA	NA	NA	NA	NA	NA	NA	NA	NA	NA	NA	NA	NA	NA	NA	NA	NA	NA	NA	NA	NA	NA	NA	NA	NA	NA	NA
AFF4	0.0208903	-0.0286389	0.0741541	0.422418	1	NA	NA	NA	NA	NA	NA	NA	NA	NA	NA	NA	NA	NA	NA	NA	NA	NA	NA	NA	NA	NA	NA	NA	NA	NA	NA	NA
AKAP9	0.0142169	-0.0164261	0.0460747	0.370977	1	NA	NA	NA	NA	NA	NA	NA	NA	NA	NA	NA	NA	NA	NA	NA	NA	NA	NA	NA	NA	NA	NA	NA	NA	NA	NA	NA
AKT1	-0.0188613	-0.122447	0.0935587	0.725383	1	NA	NA	NA	NA	NA	NA	NA	NA	NA	NA	NA	NA	NA	-0.0262862	0.03009	0.382344	0.840346	-0.0274765	0.0304331	NA	NA	NA	NA	NA	NA	NA	NA
AKT2	0.00343531	-0.0876552	0.104925	0.943061	1	NA	NA	NA	NA	NA	NA	NA	NA	NA	NA	NA	NA	NA	0.00510814	0.0630776	0.935456	1	0.0164264	0.0571645	NA	NA	NA	NA	NA	NA	NA	NA
AKT3	-0.0472006	-0.11594	0.0220208	0.17417	1	NA	NA	NA	NA	NA	NA	NA	NA	NA	NA	NA	NA	NA	0.0371285	0.0363014	0.306411	0.818428	0.0325421	0.0367101	NA	NA	NA	NA	NA	NA	NA	NA
ALDH2	0.0175512	-0.164098	0.252117	0.858532	1	NA	NA	NA	NA	NA	NA	NA	NA	NA	NA	NA	NA	NA	NA	NA	NA	NA	NA	NA	NA	NA	NA	NA	NA	NA	NA	NA
ALK	-0.00349759	-0.0568817	0.0527841	0.899691	1	NA	NA	NA	NA	NA	NA	NA	NA	NA	NA	NA	NA	NA	0.00243984	0.0202841	0.904259	1	0.00833742	0.020966	NA	NA	NA	NA	NA	NA	NA	NA
AMER1	NA	NA	NA	NA	NA	NA	NA	NA	NA	NA	NA	NA	NA	NA	NA	NA	NA	NA	0.0541133	0.040731	0.183995	0.718755	0.0491157	0.0407225	NA	NA	NA	NA	NA	NA	NA	NA
ANK1	-0.00121809	-0.039894	0.0389169	0.95145	1	NA	NA	NA	NA	NA	NA	NA	NA	NA	NA	NA	NA	NA	NA	NA	NA	NA	NA	NA	NA	NA	NA	NA	NA	NA	NA	NA
APC	0.0281589	-0.0129683	0.072081	0.192047	1	NA	NA	NA	NA	NA	NA	NA	NA	NA	NA	NA	NA	NA	0.0321192	0.0194432	0.0985443	0.670525	0.0296713	0.0200101	0.138122	1	NA	NA	NA	NA	NA	NA
APOBEC3B	-0.0520959	-0.23633	0.141292	0.563938	1	NA	NA	NA	NA	NA	NA	NA	NA	NA	NA	NA	NA	NA	NA	NA	NA	NA	NA	NA	NA	NA	NA	NA	NA	NA	NA	NA
AR	0.026107	-0.0509503	0.11308	0.526293	1	NA	NA	NA	NA	NA	NA	NA	NA	NA	NA	NA	NA	NA	0.0298874	0.0254831	0.240862	0.752962	0.0318478	0.0253866	NA	NA	NA	NA	NA	NA	NA	NA
ARAF	-0.0563757	-0.185074	0.0745762	0.378024	1	NA	NA	NA	NA	NA	NA	NA	NA	NA	NA	NA	NA	NA	-0.0635512	0.0364191	0.0809858	0.614894	-0.0714042	0.0447674	0.110711	1	NA	NA	NA	NA	NA	NA
ARHGAP26	0.0050072	-0.0699909	0.0870799	0.899072	1	NA	NA	NA	NA	NA	NA	NA	NA	NA	NA	NA	NA	NA	NA	NA	NA	NA	NA	NA	NA	NA	NA	NA	NA	NA	NA	NA
ARHGAP5	-0.00201925	-0.0577315	0.0569804	0.944502	1	NA	NA	NA	NA	NA	NA	NA	NA	NA	NA	NA	NA	NA	NA	NA	NA	NA	NA	NA	NA	NA	NA	NA	NA	NA	NA	NA
ARHGEF10	-0.0502399	-0.124442	0.0243524	0.179169	1	NA	NA	NA	NA	NA	NA	NA	NA	NA	NA	NA	NA	NA	NA	NA	NA	NA	NA	NA	NA	NA	NA	NA	NA	NA	NA	NA
ARHGEF10L	0.00295935	-0.0586492	0.0690658	0.926867	1	NA	NA	NA	NA	NA	NA	NA	NA	NA	NA	NA	NA	NA	NA	NA	NA	NA	NA	NA	NA	NA	NA	NA	NA	NA	NA	NA
ARHGEF12	0.0105207	-0.0416649	0.0662912	0.700242	1	NA	NA	NA	NA	NA	NA	NA	NA	NA	NA	NA	NA	NA	NA	NA	NA	NA	NA	NA	NA	NA	NA	NA	NA	NA	NA	NA
ARID1A	0.0113627	-0.0105416	0.033755	0.313529	1	NA	NA	NA	NA	0.0763675	-0.0143069	0.205995	0.156616	0.529259	NA	NA	NA	NA	0.00340411	0.00985014	0.729651	1	-0.000474932	0.0102238	NA	NA	NA	NA	NA	NA	NA	NA
ARID1B	0.0208262	-0.0197689	0.0638917	0.326706	1	NA	NA	NA	NA	NA	NA	NA	NA	NA	NA	NA	NA	NA	0.0143089	0.0162022	0.37716	0.840346	0.00902086	0.0165398	NA	NA	NA	NA	NA	NA	NA	NA
ARID2	0.0269465	-0.00996945	0.0660713	0.163007	1	NA	NA	NA	NA	NA	NA	NA	NA	NA	NA	NA	NA	NA	0.00639362	0.0180583	0.723298	1	0.00397374	0.0183855	NA	NA	NA	NA	NA	NA	NA	NA
ARNT	0.0674335	-0.00184705	0.147787	0.0739352	1	NA	NA	NA	NA	NA	NA	NA	NA	NA	NA	NA	NA	NA	NA	NA	NA	NA	NA	NA	NA	NA	NA	NA	NA	NA	NA	NA
ASPSCR1	-0.0116799	-0.0856981	0.0673272	0.761478	1	NA	NA	NA	NA	NA	NA	NA	NA	NA	NA	NA	NA	NA	NA	NA	NA	NA	NA	NA	NA	NA	NA	NA	NA	NA	NA	NA
ASXL1	-0.0169629	-0.0568325	0.0238158	0.407065	1	NA	NA	NA	NA	NA	NA	NA	NA	NA	NA	NA	NA	NA	0.0325536	0.0276201	0.238549	0.752962	0.03149	0.0277801	NA	NA	NA	NA	NA	NA	NA	NA
ASXL2	-0.00537428	-0.0374868	0.0275341	0.74498	1	NA	NA	NA	NA	NA	NA	NA	NA	NA	NA	NA	NA	NA	0.0125149	0.0206833	0.545131	0.948038	0.00864651	0.0208555	NA	NA	NA	NA	NA	NA	NA	NA
ATF1	0.101448	-0.0474324	0.312518	0.249719	1	NA	NA	NA	NA	NA	NA	NA	NA	NA	NA	NA	NA	NA	NA	NA	NA	NA	NA	NA	NA	NA	NA	NA	NA	NA	NA	NA
ATIC	-0.0188102	-0.145522	0.121618	0.774544	1	NA	NA	NA	NA	NA	NA	NA	NA	NA	NA	NA	NA	NA	NA	NA	NA	NA	NA	NA	NA	NA	NA	NA	NA	NA	NA	NA
ATM	0.00562351	-0.021824	0.0338283	0.691147	1	NA	NA	NA	NA	0.257168	-0.0445608	1.12537	0.37071	0.529259	NA	NA	NA	NA	0.0287055	0.0150589	0.0566221	0.610713	0.0289977	0.0154977	0.061332	1	NA	NA	NA	NA	NA	NA
ATP1A1	0.0485858	-0.0177504	0.123892	0.173864	1	NA	NA	NA	NA	NA	NA	NA	NA	NA	NA	NA	NA	NA	NA	NA	NA	NA	NA	NA	NA	NA	NA	NA	NA	NA	NA	NA
ATP2B3	0.0242289	-0.0827944	0.150493	0.675141	1	NA	NA	NA	NA	NA	NA	NA	NA	NA	NA	NA	NA	NA	NA	NA	NA	NA	NA	NA	NA	NA	NA	NA	NA	NA	NA	NA
ATR	-0.00227038	-0.0382864	0.0349382	0.902831	1	NA	NA	NA	NA	NA	NA	NA	NA	NA	NA	NA	NA	NA	-0.00616329	0.0156258	0.693263	1	-0.011529	0.0165638	NA	NA	NA	NA	NA	NA	NA	NA
ATRX	0.0225271	-0.0173965	0.064895	0.280878	1	NA	NA	NA	NA	NA	NA	NA	NA	NA	NA	NA	NA	NA	0.0157603	0.0191031	0.409366	0.858575	0.0181221	0.0196855	NA	NA	NA	NA	NA	NA	NA	NA
AXIN1	0.0735512	-0.0285935	0.201121	0.19886	1	NA	NA	NA	NA	NA	NA	NA	NA	NA	NA	NA	NA	NA	0.00631949	0.0339991	0.852545	1	0.00350716	0.0363062	NA	NA	NA	NA	NA	NA	NA	NA
AXIN2	-0.0135925	-0.0573947	0.0315731	0.546767	1	NA	NA	NA	NA	NA	NA	NA	NA	NA	NA	NA	NA	NA	0.000383969	0.0231892	0.986789	1	-0.001397	0.0237062	NA	NA	NA	NA	NA	NA	NA	NA
B2M	0.0866394	-0.0575215	0.286186	0.302671	1	NA	NA	NA	NA	NA	NA	NA	NA	NA	NA	NA	NA	NA	-0.0888301	0.040646	0.0288553	0.496862	-0.0876651	0.0450557	0.05169	1	NA	NA	NA	NA	NA	NA
BAP1	0.0217553	-0.0294764	0.0770375	0.419894	1	NA	NA	NA	NA	NA	NA	NA	NA	NA	NA	NA	NA	NA	0.00826413	0.0205091	0.686985	0.998746	0.00400895	0.0202661	NA	NA	NA	NA	NA	NA	NA	NA
BARD1	0.0130459	-0.0462491	0.0772172	0.675768	1	NA	NA	NA	NA	NA	NA	NA	NA	NA	NA	NA	NA	NA	0.0475749	0.0401063	0.235536	0.752962	0.0399778	0.0406617	NA	NA	NA	NA	NA	NA	NA	NA
BAX	0.0728715	-0.120226	0.361699	0.521718	1	NA	NA	NA	NA	NA	NA	NA	NA	NA	NA	NA	NA	NA	NA	NA	NA	NA	NA	NA	NA	NA	NA	NA	NA	NA	NA	NA
BAZ1A	-0.0156797	-0.0734421	0.0446267	0.599195	1	NA	NA	NA	NA	NA	NA	NA	NA	NA	NA	NA	NA	NA	NA	NA	NA	NA	NA	NA	NA	NA	NA	NA	NA	NA	NA	NA
BCL10	0.0310172	-0.076979	0.160078	0.597358	1	NA	NA	NA	NA	NA	NA	NA	NA	NA	NA	NA	NA	NA	0.097265	0.0775564	0.209798	0.752962	0.0886791	0.0778658	NA	NA	NA	NA	NA	NA	NA	NA
BCL11A	0.0399034	-0.0289749	0.117801	0.280608	1	NA	NA	NA	NA	NA	NA	NA	NA	NA	NA	NA	NA	NA	NA	NA	NA	NA	NA	NA	NA	NA	NA	NA	NA	NA	NA	NA
BCL11B	-0.029637	-0.119433	0.0648097	0.520098	1	NA	NA	NA	NA	NA	NA	NA	NA	NA	NA	NA	NA	NA	NA	NA	NA	NA	NA	NA	NA	NA	NA	NA	NA	NA	NA	NA
BCL2	-0.01009	-0.13703	0.133418	0.879252	1	NA	NA	NA	NA	NA	NA	NA	NA	NA	NA	NA	NA	NA	0.102673	0.111482	0.357059	0.833775	0.0956143	0.112441	NA	NA	NA	NA	NA	NA	NA	NA
BCL2L12	-0.01009	-0.13703	0.133418	0.879252	1	NA	NA	NA	NA	NA	NA	NA	NA	NA	NA	NA	NA	NA	NA	NA	NA	NA	NA	NA	NA	NA	NA	NA	NA	NA	NA	NA
BCL3	-0.0356495	-0.217285	0.164681	0.695806	1	NA	NA	NA	NA	NA	NA	NA	NA	NA	NA	NA	NA	NA	NA	NA	NA	NA	NA	NA	NA	NA	NA	NA	NA	NA	NA	NA
BCL6	-0.0356495	-0.217285	0.164681	0.695806	1	NA	NA	NA	NA	NA	NA	NA	NA	NA	NA	NA	NA	NA	-0.0124047	0.0307535	0.686684	0.998746	-0.0150873	0.0322121	NA	NA	NA	NA	NA	NA	NA	NA
BCL7A	0.0489102	-0.0855281	0.222119	0.515294	1	NA	NA	NA	NA	NA	NA	NA	NA	NA	NA	NA	NA	NA	NA	NA	NA	NA	NA	NA	NA	NA	NA	NA	NA	NA	NA	NA
BCL9	-0.014086	-0.0617789	0.0352765	0.566689	1	NA	NA	NA	NA	NA	NA	NA	NA	NA	NA	NA	NA	NA	NA	NA	NA	NA	NA	NA	NA	NA	NA	NA	NA	NA	NA	NA
BCL9L	0.00727184	-0.0515953	0.0705314	0.813692	1	NA	NA	NA	NA	NA	NA	NA	NA	NA	NA	NA	NA	NA	NA	NA	NA	NA	NA	NA	NA	NA	NA	NA	NA	NA	NA	NA
BCLAF1	-0.013197	-0.0581916	0.0332805	0.569225	1	NA	NA	NA	NA	NA	NA	NA	NA	NA	NA	NA	NA	NA	NA	NA	NA	NA	NA	NA	NA	NA	NA	NA	NA	NA	NA	NA
BCOR	0.0315694	-0.0223939	0.0905852	0.269517	1	NA	NA	NA	NA	NA	NA	NA	NA	NA	NA	NA	NA	NA	0.0299679	0.030001	0.317845	0.818428	0.0296638	0.0315749	NA	NA	NA	NA	NA	NA	NA	NA
BCORL1	0.0130459	-0.0462491	0.0772172	0.675768	1	NA	NA	NA	NA	NA	NA	NA	NA	NA	NA	NA	NA	NA	NA	NA	NA	NA	NA	NA	NA	NA	NA	NA	NA	NA	NA	NA
BCR	-0.0799528	-0.188011	0.0238748	0.128616	1	NA	NA	NA	NA	NA	NA	NA	NA	NA	NA	NA	NA	NA	NA	NA	NA	NA	NA	NA	NA	NA	NA	NA	NA	NA	NA	NA
BIRC3	0.0380315	-0.0710879	0.170151	0.524357	1	NA	NA	NA	NA	NA	NA	NA	NA	NA	NA	NA	NA	NA	-0.0185337	0.0420786	0.659609	0.998746	-0.0197218	0.0415768	NA	NA	NA	NA	NA	NA	NA	NA
BIRC6	-0.00340387	-0.0315563	0.0253346	0.813971	1	NA	NA	NA	NA	NA	NA	NA	NA	NA	NA	NA	NA	NA	NA	NA	NA	NA	NA	NA	NA	NA	NA	NA	NA	NA	NA	NA
BLM	0.0195048	-0.0284422	0.0708789	0.438384	1	NA	NA	NA	NA	NA	NA	NA	NA	NA	NA	NA	NA	NA	0.0267727	0.0218592	0.220657	0.752962	0.0251254	0.0230633	NA	NA	NA	NA	NA	NA	NA	NA
BMP5	0.026107	-0.0509503	0.11308	0.526293	1	NA	NA	NA	NA	NA	NA	NA	NA	NA	NA	NA	NA	NA	NA	NA	NA	NA	NA	NA	NA	NA	NA	NA	NA	NA	NA	NA
BMPR1A	0.0176401	-0.0885482	0.141348	0.756909	1	NA	NA	NA	NA	NA	NA	NA	NA	NA	NA	NA	NA	NA	-0.0474724	0.0368262	0.197367	0.738929	-0.0428435	0.0371455	NA	NA	NA	NA	NA	NA	NA	NA
BRAF	0.00504586	-0.0566997	0.0714767	0.876076	1	NA	NA	NA	NA	NA	NA	NA	NA	NA	NA	NA	NA	NA	0.0529477	0.0217641	0.0149827	0.389446	0.050092	0.0230709	0.0299144	1	NA	NA	NA	NA	NA	NA
BRCA1	0.00503132	-0.0373179	0.0494511	0.819197	1	NA	NA	NA	NA	NA	NA	NA	NA	NA	NA	NA	NA	NA	0.0580327	0.0211988	0.00618986	0.309686	0.0613609	0.0226883	0.00684048	0.348864	NA	NA	NA	NA	NA	NA
BRCA2	-0.00126596	-0.0327191	0.0310574	0.937748	1	NA	NA	NA	NA	NA	NA	NA	NA	NA	NA	NA	NA	NA	-0.00753634	0.0150143	0.615706	0.984292	-0.015273	0.0155365	NA	NA	NA	NA	NA	NA	NA	NA
BRD4	0.000976948	-0.0506349	0.0555416	0.971005	1	NA	NA	NA	NA	NA	NA	NA	NA	NA	NA	NA	NA	NA	0.0011821	0.0258675	0.963551	1	-0.000491767	0.0270502	NA	NA	NA	NA	NA	NA	NA	NA
BRIP1	-0.0249544	-0.0675589	0.0183597	0.251933	1	NA	NA	NA	NA	NA	NA	NA	NA	NA	NA	NA	NA	NA	0.0999155	0.0425912	0.0189802	0.405486	0.0975236	0.0435019	0.0249726	1	NA	NA	NA	NA	NA	NA
BTG1	-0.0274314	-0.130931	0.0830405	0.606229	1	NA	NA	NA	NA	NA	NA	NA	NA	NA	NA	NA	NA	NA	NA	NA	NA	NA	NA	NA	NA	NA	NA	NA	NA	NA	NA	NA
BTK	0.0764357	-0.0163831	0.190369	0.139594	1	NA	NA	NA	NA	NA	NA	NA	NA	NA	NA	NA	NA	NA	-0.0335541	0.0342599	0.327383	0.818428	-0.0378556	0.0340028	NA	NA	NA	NA	NA	NA	NA	NA
BUB1B	0.00537397	-0.0533653	0.0683487	0.861279	1	NA	NA	NA	NA	NA	NA	NA	NA	NA	NA	NA	NA	NA	NA	NA	NA	NA	NA	NA	NA	NA	NA	NA	NA	NA	NA	NA
CACNA1D	0.00723434	-0.0385709	0.0556038	0.761877	1	NA	NA	NA	NA	NA	NA	NA	NA	NA	NA	NA	NA	NA	NA	NA	NA	NA	NA	NA	NA	NA	NA	NA	NA	NA	NA	NA
CALR	0.0863496	-0.111034	0.390778	0.466405	1	NA	NA	NA	NA	NA	NA	NA	NA	NA	NA	NA	NA	NA	0.0324059	0.0331245	0.327923	0.818428	0.0295191	0.035862	NA	NA	NA	NA	NA	NA	NA	NA
CAMTA1	0.0183857	-0.0257873	0.0654029	0.426662	1	NA	NA	NA	NA	NA	NA	NA	NA	NA	NA	NA	NA	NA	NA	NA	NA	NA	NA	NA	NA	NA	NA	NA	NA	NA	NA	NA
CANT1	-0.100966	-0.302013	0.0807092	0.267558	1	NA	NA	NA	NA	NA	NA	NA	NA	NA	NA	NA	NA	NA	NA	NA	NA	NA	NA	NA	NA	NA	NA	NA	NA	NA	NA	NA
CARD11	-0.00968814	-0.060842	0.0437261	0.71436	1	NA	NA	NA	NA	NA	NA	NA	NA	NA	NA	NA	NA	NA	-0.000424892	0.0281805	0.98797	1	-0.0105772	0.0296958	NA	NA	NA	NA	NA	NA	NA	NA
CARS	-0.00116161	-0.0757288	0.0796948	0.976282	1	NA	NA	NA	NA	NA	NA	NA	NA	NA	NA	NA	NA	NA	NA	NA	NA	NA	NA	NA	NA	NA	NA	NA	NA	NA	NA	NA
CASP3	-0.0101164	-0.114004	0.104558	0.852204	1	NA	NA	NA	NA	NA	NA	NA	NA	NA	NA	NA	NA	NA	NA	NA	NA	NA	NA	NA	NA	NA	NA	NA	NA	NA	NA	NA
CASP8	-0.0091115	-0.0585227	0.0424153	0.721503	1	NA	NA	NA	NA	NA	NA	NA	NA	NA	NA	NA	NA	NA	0.0283258	0.0263185	0.281806	0.78582	0.0383074	0.029278	NA	NA	NA	NA	NA	NA	NA	NA
CASP9	-0.0262358	-0.0999	0.0506739	0.488425	1	NA	NA	NA	NA	NA	NA	NA	NA	NA	NA	NA	NA	NA	NA	NA	NA	NA	NA	NA	NA	NA	NA	NA	NA	NA	NA	NA
CBFA2T3	-0.0101964	-0.0842775	0.0690545	0.791422	1	NA	NA	NA	NA	NA	NA	NA	NA	NA	NA	NA	NA	NA	NA	NA	NA	NA	NA	NA	NA	NA	NA	NA	NA	NA	NA	NA
CBFB	-0.0481762	-0.176006	0.0843481	0.452474	1	NA	NA	NA	NA	NA	NA	NA	NA	NA	NA	NA	NA	NA	0.13009	0.0852821	0.127158	0.718197	0.123991	0.0865701	NA	NA	NA	NA	NA	NA	NA	NA
CBL	0.0323406	-0.0400125	0.113989	0.403958	1	NA	NA	NA	NA	NA	NA	NA	NA	NA	NA	NA	NA	NA	0.00354097	0.0399129	0.929307	1	0.000314465	0.0402447	NA	NA	NA	NA	NA	NA	NA	NA
CBLB	-0.0383193	-0.0912567	0.0150953	0.154148	1	NA	NA	NA	NA	NA	NA	NA	NA	NA	NA	NA	NA	NA	NA	NA	NA	NA	NA	NA	NA	NA	NA	NA	NA	NA	NA	NA
CBLC	0.0607579	-0.0527992	0.203915	0.338944	1	NA	NA	NA	NA	NA	NA	NA	NA	NA	NA	NA	NA	NA	NA	NA	NA	NA	NA	NA	NA	NA	NA	NA	NA	NA	NA	NA
CCDC6	-0.016738	-0.106712	0.0800559	0.719986	1	NA	NA	NA	NA	NA	NA	NA	NA	NA	NA	NA	NA	NA	NA	NA	NA	NA	NA	NA	NA	NA	NA	NA	NA	NA	NA	NA
CCNC	-0.00565026	-0.132798	0.139556	0.932643	1	NA	NA	NA	NA	NA	NA	NA	NA	NA	NA	NA	NA	NA	NA	NA	NA	NA	NA	NA	NA	NA	NA	NA	NA	NA	NA	NA
CCND1	-0.0189126	-0.108826	0.0774503	0.68468	1	NA	NA	NA	NA	NA	NA	NA	NA	NA	NA	NA	NA	NA	0.0363103	0.0550539	0.509549	0.93186	0.0301951	0.0539332	NA	NA	NA	NA	NA	NA	NA	NA
CCND2	0.0175512	-0.164098	0.252117	0.858532	1	NA	NA	NA	NA	NA	NA	NA	NA	NA	NA	NA	NA	NA	-0.0442608	0.0411888	0.282561	0.78582	-0.0537405	0.0422962	NA	NA	NA	NA	NA	NA	NA	NA
CCND3	0.0138426	-0.0688343	0.106404	0.752597	1	NA	NA	NA	NA	NA	NA	NA	NA	NA	NA	NA	NA	NA	0.0071346	0.0448888	0.873717	1	0.00853073	0.0471429	NA	NA	NA	NA	NA	NA	NA	NA
CCNE1	-0.0245916	-0.128098	0.0864979	0.644926	1	NA	NA	NA	NA	NA	NA	NA	NA	NA	NA	NA	NA	NA	0.0273775	0.0539946	0.612126	0.984292	0.0266405	0.0545503	NA	NA	NA	NA	NA	NA	NA	NA
CCR4	-0.0607013	-0.165987	0.0445528	0.246365	1	NA	NA	NA	NA	NA	NA	NA	NA	NA	NA	NA	NA	NA	NA	NA	NA	NA	NA	NA	NA	NA	NA	NA	NA	NA	NA	NA
CCR7	0.0869313	-0.0331463	0.244693	0.206465	1	NA	NA	NA	NA	NA	NA	NA	NA	NA	NA	NA	NA	NA	NA	NA	NA	NA	NA	NA	NA	NA	NA	NA	NA	NA	NA	NA
CD209	0.0667236	-0.0718726	0.251769	0.39874	1	NA	NA	NA	NA	NA	NA	NA	NA	NA	NA	NA	NA	NA	NA	NA	NA	NA	NA	NA	NA	NA	NA	NA	NA	NA	NA	NA
CD274	0.0318733	-0.0529266	0.129523	0.485409	1	NA	NA	NA	NA	NA	NA	NA	NA	NA	NA	NA	NA	NA	0.0347014	0.0670996	0.605042	0.984292	0.0345417	0.0697942	NA	NA	NA	NA	NA	NA	NA	NA
CD28	-0.0524684	-0.156978	0.0537428	0.316911	1	NA	NA	NA	NA	NA	NA	NA	NA	NA	NA	NA	NA	NA	NA	NA	NA	NA	NA	NA	NA	NA	NA	NA	NA	NA	NA	NA
CD74	-0.0481762	-0.176006	0.0843481	0.452474	1	NA	NA	NA	NA	NA	NA	NA	NA	NA	NA	NA	NA	NA	NA	NA	NA	NA	NA	NA	NA	NA	NA	NA	NA	NA	NA	NA
CD79A	0.0872252	-0.0182502	0.221435	0.144339	1	NA	NA	NA	NA	NA	NA	NA	NA	NA	NA	NA	NA	NA	8.00399e-16	1650.44	1	1	9.11849e-16	1689.9	NA	NA	NA	NA	NA	NA	NA	NA
CD79B	0.109419	-0.0421917	0.326918	0.226388	1	NA	NA	NA	NA	NA	NA	NA	NA	NA	NA	NA	NA	NA	-0.0900295	0.0789436	0.254108	0.770742	-0.101882	0.081494	NA	NA	NA	NA	NA	NA	NA	NA
CDC73	0.030235	-0.0638169	0.139963	0.551871	1	NA	NA	NA	NA	NA	NA	NA	NA	NA	NA	NA	NA	NA	0.044143	0.0485895	0.363621	0.833775	0.0594861	0.0571253	NA	NA	NA	NA	NA	NA	NA	NA
CDH1	-0.0446	-0.0940512	0.00472587	0.0742882	1	NA	NA	NA	NA	NA	NA	NA	NA	NA	NA	NA	NA	NA	0.0103268	0.0253294	0.683495	0.998746	0.0125916	0.026651	NA	NA	NA	NA	NA	NA	NA	NA
CDH10	-0.0142709	-0.0592423	0.0321265	0.53775	1	NA	NA	NA	NA	NA	NA	NA	NA	NA	NA	NA	NA	NA	NA	NA	NA	NA	NA	NA	NA	NA	NA	NA	NA	NA	NA	NA
CDH11	-0.0200726	-0.0709782	0.0324221	0.443084	1	NA	NA	NA	NA	NA	NA	NA	NA	NA	NA	NA	NA	NA	NA	NA	NA	NA	NA	NA	NA	NA	NA	NA	NA	NA	NA	NA
CDH17	0.0587441	0.0015167	0.123119	0.0561556	1	NA	NA	NA	NA	NA	NA	NA	NA	NA	NA	NA	NA	NA	NA	NA	NA	NA	NA	NA	NA	NA	NA	NA	NA	NA	NA	NA
CDK12	0.0133155	-0.023353	0.0517522	0.485177	1	NA	NA	NA	NA	NA	NA	NA	NA	NA	NA	NA	NA	NA	0.0143478	0.0183453	0.434155	0.87395	0.0124843	0.0189059	NA	NA	NA	NA	NA	NA	NA	NA
CDK4	-0.0692357	-0.16145	0.021022	0.128758	1	NA	NA	NA	NA	NA	NA	NA	NA	NA	NA	NA	NA	NA	-0.00430819	0.0393154	0.912742	1	-0.014652	0.0416911	NA	NA	NA	NA	NA	NA	NA	NA
CDK6	0.0562984	-0.0324285	0.16226	0.247845	1	NA	NA	NA	NA	NA	NA	NA	NA	NA	NA	NA	NA	NA	0.00114968	0.0625856	0.985344	1	-0.00658197	0.0621069	NA	NA	NA	NA	NA	NA	NA	NA
CDKN1A	-0.00575567	-0.0382617	0.027562	0.730753	1	NA	NA	NA	NA	-0.0593616	-0.160876	0.0237757	0.180453	0.529259	NA	NA	NA	NA	-0.00599139	0.0129676	0.644062	0.992489	-0.00610905	0.0132443	NA	NA	NA	NA	NA	NA	NA	NA
CDKN1B	0.000674014	-0.0808891	0.0901025	0.987457	1	NA	NA	NA	NA	NA	NA	NA	NA	NA	NA	NA	NA	NA	0.0290727	0.0384637	0.44974	0.884425	0.0316928	0.0418424	NA	NA	NA	NA	NA	NA	NA	NA
CDKN2A	0.00934654	-0.0283766	0.0488164	0.633495	1	NA	NA	NA	NA	NA	NA	NA	NA	NA	NA	NA	NA	NA	-0.000774361	0.0175166	0.964739	1	0.00492939	0.0181296	NA	NA	NA	NA	NA	NA	NA	NA
CDKN2C	-0.0604625	-0.189691	0.0698024	0.344093	1	NA	NA	NA	NA	NA	NA	NA	NA	NA	NA	NA	NA	NA	-0.148989	0.0531765	0.005082	0.309686	-0.160547	0.0609858	0.00847502	0.432226	NA	NA	NA	NA	NA	NA
CEBPA	0.0127828	-0.115866	0.165987	0.853111	1	NA	NA	NA	NA	NA	NA	NA	NA	NA	NA	NA	NA	NA	0.0937339	0.0628934	0.136129	0.718197	0.0853682	0.0632722	NA	NA	NA	NA	NA	NA	NA	NA
CHCHD7	-0.097503	-0.234842	0.0292906	0.132392	1	NA	NA	NA	NA	NA	NA	NA	NA	NA	NA	NA	NA	NA	NA	NA	NA	NA	NA	NA	NA	NA	NA	NA	NA	NA	NA	NA
CHD2	0.0133674	-0.0252511	0.0539646	0.506301	1	NA	NA	NA	NA	NA	NA	NA	NA	NA	NA	NA	NA	NA	NA	NA	NA	NA	NA	NA	NA	NA	NA	NA	NA	NA	NA	NA
CHD4	0.00688626	-0.0321258	0.0476902	0.733967	1	NA	NA	NA	NA	NA	NA	NA	NA	NA	NA	NA	NA	NA	NA	NA	NA	NA	NA	NA	NA	NA	NA	NA	NA	NA	NA	NA
CHEK2	0.014192	-0.0518528	0.0864486	0.683961	1	NA	NA	NA	NA	NA	NA	NA	NA	NA	NA	NA	NA	NA	0.0341136	0.0228136	0.134831	0.718197	0.0288648	0.0223538	NA	NA	NA	NA	NA	NA	NA	NA
CHST11	0.0127828	-0.115866	0.165987	0.853111	1	NA	NA	NA	NA	NA	NA	NA	NA	NA	NA	NA	NA	NA	NA	NA	NA	NA	NA	NA	NA	NA	NA	NA	NA	NA	NA	NA
CIC	0.0522777	-0.00862532	0.120931	0.110276	1	NA	NA	NA	NA	NA	NA	NA	NA	NA	NA	NA	NA	NA	0.0112322	0.0206299	0.586124	0.966591	0.00585967	0.0211298	NA	NA	NA	NA	NA	NA	NA	NA
CIITA	-0.020217	-0.084394	0.0468069	0.541215	1	NA	NA	NA	NA	NA	NA	NA	NA	NA	NA	NA	NA	NA	NA	NA	NA	NA	NA	NA	NA	NA	NA	NA	NA	NA	NA	NA
CLIP1	0.0299282	-0.0140832	0.0772155	0.196277	1	NA	NA	NA	NA	NA	NA	NA	NA	NA	NA	NA	NA	NA	NA	NA	NA	NA	NA	NA	NA	NA	NA	NA	NA	NA	NA	NA
CLP1	-0.066186	-0.172121	0.0385474	0.206369	1	NA	NA	NA	NA	NA	NA	NA	NA	NA	NA	NA	NA	NA	NA	NA	NA	NA	NA	NA	NA	NA	NA	NA	NA	NA	NA	NA
CLTC	0.0267676	-0.0204166	0.0775901	0.281273	1	NA	NA	NA	NA	NA	NA	NA	NA	NA	NA	NA	NA	NA	NA	NA	NA	NA	NA	NA	NA	NA	NA	NA	NA	NA	NA	NA
CLTCL1	-0.062883	-0.132655	0.00562411	0.0706096	1	NA	NA	NA	NA	NA	NA	NA	NA	NA	NA	NA	NA	NA	NA	NA	NA	NA	NA	NA	NA	NA	NA	NA	NA	NA	NA	NA
CNBD1	-0.0087069	-0.0828561	0.0707943	0.821691	1	NA	NA	NA	NA	NA	NA	NA	NA	NA	NA	NA	NA	NA	NA	NA	NA	NA	NA	NA	NA	NA	NA	NA	NA	NA	NA	NA
CNBP	0.117336	-0.0917637	0.460258	0.370292	1	NA	NA	NA	NA	NA	NA	NA	NA	NA	NA	NA	NA	NA	NA	NA	NA	NA	NA	NA	NA	NA	NA	NA	NA	NA	NA	NA
CNOT3	0.025011	-0.0353521	0.0912874	0.434253	1	NA	NA	NA	NA	NA	NA	NA	NA	NA	NA	NA	NA	NA	NA	NA	NA	NA	NA	NA	NA	NA	NA	NA	NA	NA	NA	NA
CNTNAP2	0.0249211	-0.0159624	0.0684553	0.244775	1	NA	NA	NA	NA	NA	NA	NA	NA	NA	NA	NA	NA	NA	NA	NA	NA	NA	NA	NA	NA	NA	NA	NA	NA	NA	NA	NA
COL1A1	0.0435494	-0.0220939	0.117626	0.216611	1	NA	NA	NA	NA	NA	NA	NA	NA	NA	NA	NA	NA	NA	NA	NA	NA	NA	NA	NA	NA	NA	NA	NA	NA	NA	NA	NA
COL2A1	-0.0131764	-0.0642244	0.0399068	0.617149	1	NA	NA	NA	NA	NA	NA	NA	NA	NA	NA	NA	NA	NA	NA	NA	NA	NA	NA	NA	NA	NA	NA	NA	NA	NA	NA	NA
COL3A1	-0.00616877	-0.0574517	0.047602	0.816564	1	NA	NA	NA	NA	NA	NA	NA	NA	NA	NA	NA	NA	NA	NA	NA	NA	NA	NA	NA	NA	NA	NA	NA	NA	NA	NA	NA
COX6C	-0.0602254	-0.246251	0.130308	0.503689	1	NA	NA	NA	NA	NA	NA	NA	NA	NA	NA	NA	NA	NA	NA	NA	NA	NA	NA	NA	NA	NA	NA	NA	NA	NA	NA	NA
CPEB3	0.033006	-0.0449148	0.12183	0.430549	1	NA	NA	NA	NA	NA	NA	NA	NA	NA	NA	NA	NA	NA	NA	NA	NA	NA	NA	NA	NA	NA	NA	NA	NA	NA	NA	NA
CREB3L2	-0.00115862	-0.0825968	0.0878725	0.978376	1	NA	NA	NA	NA	NA	NA	NA	NA	NA	NA	NA	NA	NA	NA	NA	NA	NA	NA	NA	NA	NA	NA	NA	NA	NA	NA	NA
CREBBP	0.00604541	-0.022585	0.0355295	0.682484	1	NA	NA	NA	NA	NA	NA	NA	NA	NA	NA	NA	NA	NA	0.0219529	0.0130147	0.0916462	0.633437	0.0175492	0.0133876	0.189906	1	NA	NA	NA	NA	NA	NA
CRLF2	-0.0686278	-0.199119	0.060452	0.282826	1	NA	NA	NA	NA	NA	NA	NA	NA	NA	NA	NA	NA	NA	0.116693	0.0673169	0.0830097	0.614894	0.111271	0.0670759	0.0971401	1	NA	NA	NA	NA	NA	NA
CRNKL1	0.0398763	-0.0170637	0.10293	0.188802	1	NA	NA	NA	NA	NA	NA	NA	NA	NA	NA	NA	NA	NA	NA	NA	NA	NA	NA	NA	NA	NA	NA	NA	NA	NA	NA	NA
CRTC1	0.0138426	-0.0688343	0.106404	0.752597	1	NA	NA	NA	NA	NA	NA	NA	NA	NA	NA	NA	NA	NA	NA	NA	NA	NA	NA	NA	NA	NA	NA	NA	NA	NA	NA	NA
CRTC3	0.00400074	-0.0576752	0.0702679	0.90142	1	NA	NA	NA	NA	NA	NA	NA	NA	NA	NA	NA	NA	NA	NA	NA	NA	NA	NA	NA	NA	NA	NA	NA	NA	NA	NA	NA
CSF1R	0.0234962	-0.0340647	0.0863227	0.440065	1	NA	NA	NA	NA	NA	NA	NA	NA	NA	NA	NA	NA	NA	-0.0304281	0.0419669	0.468422	0.902287	-0.0314008	0.0435845	NA	NA	NA	NA	NA	NA	NA	NA
CSF3R	-0.0123539	-0.102486	0.085353	0.792456	1	NA	NA	NA	NA	NA	NA	NA	NA	NA	NA	NA	NA	NA	-0.0104207	0.0324017	0.747748	1	-0.0169773	0.0365293	NA	NA	NA	NA	NA	NA	NA	NA
CSMD3	0.00976177	-0.0168035	0.0371118	0.476615	1	NA	NA	NA	NA	NA	NA	NA	NA	NA	NA	NA	NA	NA	NA	NA	NA	NA	NA	NA	NA	NA	NA	NA	NA	NA	NA	NA
CTCF	-0.0180139	-0.0689526	0.0346473	0.492096	1	NA	NA	NA	NA	NA	NA	NA	NA	NA	NA	NA	NA	NA	-0.0310844	0.0228789	0.174257	0.718197	-0.0374951	0.0237422	NA	NA	NA	NA	NA	NA	NA	NA
CTNNA2	0.0263581	-0.0195532	0.0756926	0.275088	1	NA	NA	NA	NA	NA	NA	NA	NA	NA	NA	NA	NA	NA	NA	NA	NA	NA	NA	NA	NA	NA	NA	NA	NA	NA	NA	NA
CTNNB1	0.0269058	-0.0247753	0.0829786	0.32406	1	NA	NA	NA	NA	NA	NA	NA	NA	NA	NA	NA	NA	NA	-0.0107562	0.0214288	0.615703	0.984292	-0.0139883	0.0220526	NA	NA	NA	NA	NA	NA	NA	NA
CTNND1	0.0260366	-0.0344291	0.0925069	0.416726	1	NA	NA	NA	NA	NA	NA	NA	NA	NA	NA	NA	NA	NA	NA	NA	NA	NA	NA	NA	NA	NA	NA	NA	NA	NA	NA	NA
CTNND2	-0.0191583	-0.0628722	0.0256339	0.393162	1	NA	NA	NA	NA	NA	NA	NA	NA	NA	NA	NA	NA	NA	NA	NA	NA	NA	NA	NA	NA	NA	NA	NA	NA	NA	NA	NA
CUL3	0.083914	0.0116271	0.169229	0.034731	1	NA	NA	NA	NA	NA	NA	NA	NA	NA	NA	NA	NA	NA	0.0264354	0.0244596	0.279794	0.78582	0.0223074	0.0247272	NA	NA	NA	NA	NA	NA	NA	NA
CUX1	0.0180052	-0.0390659	0.0799007	0.549402	1	NA	NA	NA	NA	NA	NA	NA	NA	NA	NA	NA	NA	NA	NA	NA	NA	NA	NA	NA	NA	NA	NA	NA	NA	NA	NA	NA
CXCR4	0.0201403	-0.0726042	0.126498	0.685178	1	NA	NA	NA	NA	NA	NA	NA	NA	NA	NA	NA	NA	NA	-0.0255438	0.0416276	0.539462	0.948038	-0.0380475	0.0457816	NA	NA	NA	NA	NA	NA	NA	NA
CYLD	0.0326635	-0.098718	0.196195	0.650597	1	NA	NA	NA	NA	NA	NA	NA	NA	NA	NA	NA	NA	NA	0.0925861	0.0670234	0.167156	0.718197	0.0976742	0.0738664	NA	NA	NA	NA	NA	NA	NA	NA
CYP2C8	0.0908368	-0.0155732	0.226876	0.132896	1	NA	NA	NA	NA	NA	NA	NA	NA	NA	NA	NA	NA	NA	NA	NA	NA	NA	NA	NA	NA	NA	NA	NA	NA	NA	NA	NA
CYSLTR2	0.0127828	-0.115866	0.165987	0.853111	1	NA	NA	NA	NA	NA	NA	NA	NA	NA	NA	NA	NA	NA	-0.0574212	0.0843541	0.496051	0.921671	-0.0649584	0.0788288	NA	NA	NA	NA	NA	NA	NA	NA
DAXX	0.0060948	-0.0557226	0.0726923	0.850864	1	NA	NA	NA	NA	NA	NA	NA	NA	NA	NA	NA	NA	NA	0.039674	0.0393829	0.313748	0.818428	0.0327749	0.0391518	NA	NA	NA	NA	NA	NA	NA	NA
DCAF12L2	-0.00668085	-0.0647592	0.0546558	0.824779	1	NA	NA	NA	NA	NA	NA	NA	NA	NA	NA	NA	NA	NA	NA	NA	NA	NA	NA	NA	NA	NA	NA	NA	NA	NA	NA	NA
DCC	-0.0227368	-0.0617714	0.0168969	0.254598	1	NA	NA	NA	NA	NA	NA	NA	NA	NA	NA	NA	NA	NA	NA	NA	NA	NA	NA	NA	NA	NA	NA	NA	NA	NA	NA	NA
DCTN1	0.0295286	-0.0479455	0.117404	0.477035	1	NA	NA	NA	NA	NA	NA	NA	NA	NA	NA	NA	NA	NA	NA	NA	NA	NA	NA	NA	NA	NA	NA	NA	NA	NA	NA	NA
DDB2	-0.00800175	-0.0725737	0.0605766	0.811663	1	NA	NA	NA	NA	NA	NA	NA	NA	NA	NA	NA	NA	NA	NA	NA	NA	NA	NA	NA	NA	NA	NA	NA	NA	NA	NA	NA
DDIT3	-0.0187595	-0.199059	0.190427	0.839688	1	NA	NA	NA	NA	NA	NA	NA	NA	NA	NA	NA	NA	NA	NA	NA	NA	NA	NA	NA	NA	NA	NA	NA	NA	NA	NA	NA
DDR2	0.0201224	-0.0428457	0.0891734	0.545852	1	NA	NA	NA	NA	NA	NA	NA	NA	NA	NA	NA	NA	NA	-0.091515	0.0367909	0.0128669	0.370498	-0.121778	0.0567041	0.0317452	1	NA	NA	NA	NA	NA	NA
DDX10	-0.00765923	-0.0765353	0.0658724	0.830913	1	NA	NA	NA	NA	NA	NA	NA	NA	NA	NA	NA	NA	NA	NA	NA	NA	NA	NA	NA	NA	NA	NA	NA	NA	NA	NA	NA
DDX3X	0.00132116	-0.0469351	0.0521412	0.958024	1	NA	NA	NA	NA	NA	NA	NA	NA	NA	NA	NA	NA	NA	NA	NA	NA	NA	NA	NA	NA	NA	NA	NA	NA	NA	NA	NA
DDX5	0.0523435	-0.0113315	0.124504	0.126941	1	NA	NA	NA	NA	NA	NA	NA	NA	NA	NA	NA	NA	NA	NA	NA	NA	NA	NA	NA	NA	NA	NA	NA	NA	NA	NA	NA
DDX6	-0.0442005	-0.148159	0.0631888	0.400606	1	NA	NA	NA	NA	NA	NA	NA	NA	NA	NA	NA	NA	NA	NA	NA	NA	NA	NA	NA	NA	NA	NA	NA	NA	NA	NA	NA
DEK	-0.0595159	-0.14125	0.0216415	0.145007	1	NA	NA	NA	NA	NA	NA	NA	NA	NA	NA	NA	NA	NA	NA	NA	NA	NA	NA	NA	NA	NA	NA	NA	NA	NA	NA	NA
DGCR8	0.0616513	-0.0105024	0.145445	0.116531	1	NA	NA	NA	NA	NA	NA	NA	NA	NA	NA	NA	NA	NA	NA	NA	NA	NA	NA	NA	NA	NA	NA	NA	NA	NA	NA	NA
DICER1	-0.00932487	-0.0557191	0.0388779	0.697286	1	NA	NA	NA	NA	NA	NA	NA	NA	NA	NA	NA	NA	NA	-0.0296896	0.0215182	0.167665	0.718197	-0.0265461	0.0227413	NA	NA	NA	NA	NA	NA	NA	NA
DNAJB1	0.0112272	-0.0942532	0.132597	0.841832	1	NA	NA	NA	NA	NA	NA	NA	NA	NA	NA	NA	NA	NA	-0.0185951	0.037703	0.621871	0.984661	-0.0253012	0.0411765	NA	NA	NA	NA	NA	NA	NA	NA
DNM2	-0.0194415	-0.0686066	0.0312076	0.441743	1	NA	NA	NA	NA	NA	NA	NA	NA	NA	NA	NA	NA	NA	NA	NA	NA	NA	NA	NA	NA	NA	NA	NA	NA	NA	NA	NA
DNMT3A	0.0158013	-0.0367655	0.0723103	0.567103	1	NA	NA	NA	NA	NA	NA	NA	NA	NA	NA	NA	NA	NA	0.00995887	0.0228974	0.663609	0.998746	0.00762398	0.0231521	NA	NA	NA	NA	NA	NA	NA	NA
DROSHA	NA	NA	NA	NA	NA	NA	NA	NA	NA	NA	NA	NA	NA	NA	NA	NA	NA	NA	0.00194498	0.060696	0.974436	1	-0.00961554	0.063654	NA	NA	NA	NA	NA	NA	NA	NA
EBF1	0.0227378	-0.0539312	0.108852	0.578165	1	NA	NA	NA	NA	NA	NA	NA	NA	NA	NA	NA	NA	NA	NA	NA	NA	NA	NA	NA	NA	NA	NA	NA	NA	NA	NA	NA
ECT2L	0.0323406	-0.0400125	0.113989	0.403958	1	NA	NA	NA	NA	NA	NA	NA	NA	NA	NA	NA	NA	NA	NA	NA	NA	NA	NA	NA	NA	NA	NA	NA	NA	NA	NA	NA
EED	-0.0485063	-0.138862	0.0433925	0.28718	1	NA	NA	NA	NA	NA	NA	NA	NA	NA	NA	NA	NA	NA	0.0251858	0.0417297	0.546146	0.948038	0.016939	0.0422986	NA	NA	NA	NA	NA	NA	NA	NA
EGFR	0.00952048	-0.0604704	0.0860699	0.796381	1	NA	NA	NA	NA	NA	NA	NA	NA	NA	NA	NA	NA	NA	0.00373436	0.0271156	0.890462	1	0.00310545	0.0288721	NA	NA	NA	NA	NA	NA	NA	NA
EIF1AX	NA	NA	NA	NA	NA	NA	NA	NA	NA	NA	NA	NA	NA	NA	NA	NA	NA	NA	0.0835852	0.0615972	0.174793	0.718197	0.0931395	0.0705807	NA	NA	NA	NA	NA	NA	NA	NA
EIF3E	0.01773	-0.0653471	0.111309	0.688744	1	NA	NA	NA	NA	NA	NA	NA	NA	NA	NA	NA	NA	NA	NA	NA	NA	NA	NA	NA	NA	NA	NA	NA	NA	NA	NA	NA
EIF4A2	0.00051487	-0.055331	0.0598376	0.985894	1	NA	NA	NA	NA	NA	NA	NA	NA	NA	NA	NA	NA	NA	0.0192243	0.0900343	0.83092	1	0.0170888	0.0878823	NA	NA	NA	NA	NA	NA	NA	NA
ELF3	0.0480565	0.0164965	0.0816683	0.00373488	1	NA	NA	NA	NA	0.0275865	-0.0674314	0.153285	0.602548	0.723058	NA	NA	NA	NA	0.0108496	0.0255463	0.671053	0.998746	0.00543832	0.0287119	NA	NA	NA	NA	NA	NA	NA	NA
ELF4	0.0718222	-0.0125994	0.173231	0.123505	1	NA	NA	NA	NA	NA	NA	NA	NA	NA	NA	NA	NA	NA	NA	NA	NA	NA	NA	NA	NA	NA	NA	NA	NA	NA	NA	NA
ELK4	-0.017559	-0.0913759	0.060537	0.645787	1	NA	NA	NA	NA	NA	NA	NA	NA	NA	NA	NA	NA	NA	NA	NA	NA	NA	NA	NA	NA	NA	NA	NA	NA	NA	NA	NA
ELN	-0.020217	-0.084394	0.0468069	0.541215	1	NA	NA	NA	NA	NA	NA	NA	NA	NA	NA	NA	NA	NA	NA	NA	NA	NA	NA	NA	NA	NA	NA	NA	NA	NA	NA	NA
EML4	0.0463352	-0.027938	0.131718	0.248612	1	NA	NA	NA	NA	NA	NA	NA	NA	NA	NA	NA	NA	NA	NA	NA	NA	NA	NA	NA	NA	NA	NA	NA	NA	NA	NA	NA
EP300	-0.0133017	-0.038975	0.0125641	0.310167	1	NA	NA	NA	NA	NA	NA	NA	NA	NA	NA	NA	NA	NA	0.0225268	0.0138859	0.104744	0.680303	0.0194638	0.0142418	NA	NA	NA	NA	NA	NA	NA	NA
EPAS1	-0.0207013	-0.101283	0.0646746	0.619078	1	NA	NA	NA	NA	NA	NA	NA	NA	NA	NA	NA	NA	NA	0.0581306	0.0509804	0.254181	0.770742	0.0433722	0.0508087	NA	NA	NA	NA	NA	NA	NA	NA
EPHA3	-0.0206836	-0.0623049	0.0217948	0.332095	1	NA	NA	NA	NA	NA	NA	NA	NA	NA	NA	NA	NA	NA	-0.0263891	0.0222595	0.235811	0.752962	-0.0303493	0.0225803	NA	NA	NA	NA	NA	NA	NA	NA
EPHA7	-0.0200735	-0.0729454	0.0345557	0.460445	1	NA	NA	NA	NA	NA	NA	NA	NA	NA	NA	NA	NA	NA	0.00648357	0.0268167	0.808955	1	0.00267449	0.0281508	NA	NA	NA	NA	NA	NA	NA	NA
EPS15	-0.0503806	-0.108523	0.00749128	0.0853566	1	NA	NA	NA	NA	NA	NA	NA	NA	NA	NA	NA	NA	NA	NA	NA	NA	NA	NA	NA	NA	NA	NA	NA	NA	NA	NA	NA
ERBB2	0.0169444	-0.0121013	0.0471291	0.260628	1	NA	NA	NA	NA	NA	NA	NA	NA	NA	NA	NA	NA	NA	0.019652	0.0137953	0.154288	0.718197	0.0159321	0.0140257	NA	NA	NA	NA	NA	NA	NA	NA
ERBB3	-0.0025028	-0.0329013	0.0286558	0.872915	1	NA	NA	NA	NA	NA	NA	NA	NA	NA	NA	NA	NA	NA	0.0174382	0.0160953	0.278616	0.78582	0.0175798	0.016781	NA	NA	NA	NA	NA	NA	NA	NA
ERBB4	0.00564658	-0.0505046	0.0656622	0.847556	1	NA	NA	NA	NA	NA	NA	NA	NA	NA	NA	NA	NA	NA	0.00840766	0.0252326	0.738978	1	0.000259945	0.0258703	NA	NA	NA	NA	NA	NA	NA	NA
ERC1	0.0050072	-0.0699909	0.0870799	0.899072	1	NA	NA	NA	NA	NA	NA	NA	NA	NA	NA	NA	NA	NA	NA	NA	NA	NA	NA	NA	NA	NA	NA	NA	NA	NA	NA	NA
ERCC2	0.0366434	0.00327284	0.0720443	0.0360747	1	NA	NA	NA	NA	0.257168	-0.0445608	1.12537	0.37071	0.529259	NA	NA	NA	NA	0.0320853	0.0147438	0.0295412	0.496862	0.03329	0.0155423	0.0322014	1	NA	NA	NA	NA	NA	NA
ERCC3	0.0178208	-0.052916	0.0960812	0.634687	1	NA	NA	NA	NA	NA	NA	NA	NA	NA	NA	NA	NA	NA	-0.0515255	0.0366889	0.160203	0.718197	-0.0679003	0.0390723	NA	NA	NA	NA	NA	NA	NA	NA
ERCC4	0.0516131	-0.0362699	0.15586	0.283078	1	NA	NA	NA	NA	NA	NA	NA	NA	NA	NA	NA	NA	NA	0.0265287	0.0272494	0.33028	0.818428	0.0240887	0.0278367	NA	NA	NA	NA	NA	NA	NA	NA
ERCC5	0.0150235	-0.0554472	0.0926889	0.687054	1	NA	NA	NA	NA	NA	NA	NA	NA	NA	NA	NA	NA	NA	0.0208122	0.0328027	0.525776	0.943185	0.0214847	0.0334796	NA	NA	NA	NA	NA	NA	NA	NA
ERG	-0.0232301	-0.113061	0.0723197	0.616278	1	NA	NA	NA	NA	NA	NA	NA	NA	NA	NA	NA	NA	NA	-0.0122774	0.0432573	0.776546	1	-0.0145971	0.0426824	NA	NA	NA	NA	NA	NA	NA	NA
ESR1	-0.00838627	-0.089405	0.0791696	0.842777	1	NA	NA	NA	NA	NA	NA	NA	NA	NA	NA	NA	NA	NA	-0.00406055	0.0359527	0.910077	1	-0.0139938	0.038269	NA	NA	NA	NA	NA	NA	NA	NA
ETNK1	-0.0137107	-0.0944965	0.0728514	0.743977	1	NA	NA	NA	NA	NA	NA	NA	NA	NA	NA	NA	NA	NA	NA	NA	NA	NA	NA	NA	NA	NA	NA	NA	NA	NA	NA	NA
ETV1	-0.020109	-0.0777746	0.0397504	0.498295	1	NA	NA	NA	NA	NA	NA	NA	NA	NA	NA	NA	NA	NA	0.0750786	0.0429045	0.0801356	0.614894	0.0755459	0.0462276	0.102213	1	NA	NA	NA	NA	NA	NA
ETV4	0.0686482	-0.00938534	0.160898	0.108903	1	NA	NA	NA	NA	NA	NA	NA	NA	NA	NA	NA	NA	NA	NA	NA	NA	NA	NA	NA	NA	NA	NA	NA	NA	NA	NA	NA
ETV5	-0.0692357	-0.16145	0.021022	0.128758	1	NA	NA	NA	NA	NA	NA	NA	NA	NA	NA	NA	NA	NA	NA	NA	NA	NA	NA	NA	NA	NA	NA	NA	NA	NA	NA	NA
ETV6	-0.0336083	-0.08868	0.0224169	0.231358	1	NA	NA	NA	NA	NA	NA	NA	NA	NA	NA	NA	NA	NA	-0.025056	0.0247905	0.312156	0.818428	-0.0289113	0.0253646	NA	NA	NA	NA	NA	NA	NA	NA
EWSR1	-0.034781	-0.108468	0.0411428	0.355255	1	NA	NA	NA	NA	NA	NA	NA	NA	NA	NA	NA	NA	NA	NA	NA	NA	NA	NA	NA	NA	NA	NA	NA	NA	NA	NA	NA
EXT1	-0.0245002	-0.0821093	0.0349554	0.407468	1	NA	NA	NA	NA	NA	NA	NA	NA	NA	NA	NA	NA	NA	NA	NA	NA	NA	NA	NA	NA	NA	NA	NA	NA	NA	NA	NA
EXT2	-0.0505825	-0.141063	0.0410983	0.26677	1	NA	NA	NA	NA	NA	NA	NA	NA	NA	NA	NA	NA	NA	NA	NA	NA	NA	NA	NA	NA	NA	NA	NA	NA	NA	NA	NA
EZH2	-0.017559	-0.0913759	0.060537	0.645787	1	NA	NA	NA	NA	NA	NA	NA	NA	NA	NA	NA	NA	NA	0.0071346	0.0448888	0.873717	1	0.00935859	0.0473304	NA	NA	NA	NA	NA	NA	NA	NA
EZR	0.0265179	-0.0290088	0.087111	0.366607	1	NA	NA	NA	NA	NA	NA	NA	NA	NA	NA	NA	NA	NA	NA	NA	NA	NA	NA	NA	NA	NA	NA	NA	NA	NA	NA	NA
FAM131B	0.0667236	-0.0718726	0.251769	0.39874	1	NA	NA	NA	NA	NA	NA	NA	NA	NA	NA	NA	NA	NA	NA	NA	NA	NA	NA	NA	NA	NA	NA	NA	NA	NA	NA	NA
FAM135B	0.0151005	-0.0268556	0.0594856	0.490636	1	NA	NA	NA	NA	NA	NA	NA	NA	NA	NA	NA	NA	NA	NA	NA	NA	NA	NA	NA	NA	NA	NA	NA	NA	NA	NA	NA
FAM47C	-0.00437021	-0.0453895	0.0381934	0.836727	1	NA	NA	NA	NA	NA	NA	NA	NA	NA	NA	NA	NA	NA	NA	NA	NA	NA	NA	NA	NA	NA	NA	NA	NA	NA	NA	NA
FANCA	-0.00950387	-0.0534056	0.035969	0.674925	1	NA	NA	NA	NA	NA	NA	NA	NA	NA	NA	NA	NA	NA	0.0458334	0.0256016	0.0734129	0.614894	0.0442545	0.0260449	0.0892891	1	NA	NA	NA	NA	NA	NA
FANCC	0.00345288	-0.0714292	0.0852099	0.930116	1	NA	NA	NA	NA	NA	NA	NA	NA	NA	NA	NA	NA	NA	-0.00499473	0.0332709	0.880667	1	-0.011832	0.0333166	NA	NA	NA	NA	NA	NA	NA	NA
FANCD2	0.0182411	-0.0296109	0.0694469	0.467448	1	NA	NA	NA	NA	NA	NA	NA	NA	NA	NA	NA	NA	NA	NA	NA	NA	NA	NA	NA	NA	NA	NA	NA	NA	NA	NA	NA
FANCE	-0.0245916	-0.128098	0.0864979	0.644926	1	NA	NA	NA	NA	NA	NA	NA	NA	NA	NA	NA	NA	NA	NA	NA	NA	NA	NA	NA	NA	NA	NA	NA	NA	NA	NA	NA
FANCF	0.0609344	-0.038454	0.182777	0.26903	1	NA	NA	NA	NA	NA	NA	NA	NA	NA	NA	NA	NA	NA	NA	NA	NA	NA	NA	NA	NA	NA	NA	NA	NA	NA	NA	NA
FANCG	0.0201403	-0.0726042	0.126498	0.685178	1	NA	NA	NA	NA	NA	NA	NA	NA	NA	NA	NA	NA	NA	NA	NA	NA	NA	NA	NA	NA	NA	NA	NA	NA	NA	NA	NA
FAS	0.079726	-0.0623977	0.2741	0.332441	1	NA	NA	NA	NA	NA	NA	NA	NA	NA	NA	NA	NA	NA	NA	NA	NA	NA	NA	NA	NA	NA	NA	NA	NA	NA	NA	NA
FAT1	-0.0286522	-0.0566269	-0.000819893	0.0433543	1	NA	NA	NA	NA	NA	NA	NA	NA	NA	NA	NA	NA	NA	0.0105504	0.0133085	0.42792	0.87395	0.00985158	0.0137501	NA	NA	NA	NA	NA	NA	NA	NA
FAT3	0.015857	-0.0158739	0.0489418	0.335871	1	NA	NA	NA	NA	NA	NA	NA	NA	NA	NA	NA	NA	NA	NA	NA	NA	NA	NA	NA	NA	NA	NA	NA	NA	NA	NA	NA
FAT4	-0.000994382	-0.0269338	0.0254494	0.940508	1	NA	NA	NA	NA	NA	NA	NA	NA	NA	NA	NA	NA	NA	NA	NA	NA	NA	NA	NA	NA	NA	NA	NA	NA	NA	NA	NA
FBLN2	0.035366	-0.0373725	0.117783	0.364975	1	NA	NA	NA	NA	NA	NA	NA	NA	NA	NA	NA	NA	NA	NA	NA	NA	NA	NA	NA	NA	NA	NA	NA	NA	NA	NA	NA
FBXO11	0.0365431	-0.0418558	0.126364	0.386947	1	NA	NA	NA	NA	NA	NA	NA	NA	NA	NA	NA	NA	NA	NA	NA	NA	NA	NA	NA	NA	NA	NA	NA	NA	NA	NA	NA
FBXW7	0.0336071	-0.000774287	0.0700681	0.0619621	1	NA	NA	NA	NA	NA	NA	NA	NA	NA	NA	NA	NA	NA	-0.00131136	0.0146307	0.928581	1	-0.00043237	0.0151083	NA	NA	NA	NA	NA	NA	NA	NA
FCGR2B	0.0275258	-0.103041	0.188224	0.699253	1	NA	NA	NA	NA	NA	NA	NA	NA	NA	NA	NA	NA	NA	NA	NA	NA	NA	NA	NA	NA	NA	NA	NA	NA	NA	NA	NA
FCRL4	0.0447292	-0.0293061	0.12966	0.263339	1	NA	NA	NA	NA	NA	NA	NA	NA	NA	NA	NA	NA	NA	NA	NA	NA	NA	NA	NA	NA	NA	NA	NA	NA	NA	NA	NA
FEN1	-0.0497178	-0.154019	0.0568608	0.343337	1	NA	NA	NA	NA	NA	NA	NA	NA	NA	NA	NA	NA	NA	NA	NA	NA	NA	NA	NA	NA	NA	NA	NA	NA	NA	NA	NA
FES	0.0607579	-0.0527992	0.203915	0.338944	1	NA	NA	NA	NA	NA	NA	NA	NA	NA	NA	NA	NA	NA	NA	NA	NA	NA	NA	NA	NA	NA	NA	NA	NA	NA	NA	NA
FGFR1	-0.040425	-0.114228	0.0349456	0.281149	1	NA	NA	NA	NA	NA	NA	NA	NA	NA	NA	NA	NA	NA	-0.0103998	0.0434048	0.81064	1	-0.0136476	0.0432161	NA	NA	NA	NA	NA	NA	NA	NA
FGFR1OP	-0.0187595	-0.199059	0.190427	0.839688	1	NA	NA	NA	NA	NA	NA	NA	NA	NA	NA	NA	NA	NA	NA	NA	NA	NA	NA	NA	NA	NA	NA	NA	NA	NA	NA	NA
FGFR2	0.0618333	-0.00651569	0.140614	0.0956326	1	NA	NA	NA	NA	NA	NA	NA	NA	NA	NA	NA	NA	NA	0.0174952	0.0257061	0.496134	0.921671	0.0193402	0.0264646	NA	NA	NA	NA	NA	NA	NA	NA
FGFR3	-0.0211129	-0.0477219	0.00552376	0.118839	1	NA	NA	NA	NA	-0.0293072	-0.106817	0.0432509	0.423461	0.54445	NA	NA	NA	NA	-0.00120397	0.00964513	0.900661	1	-0.00613179	0.0100709	NA	NA	NA	NA	NA	NA	NA	NA
FGFR4	0.0297962	-0.0547248	0.126813	0.512217	1	NA	NA	NA	NA	NA	NA	NA	NA	NA	NA	NA	NA	NA	0.0340664	0.0425448	0.423295	0.872582	0.0324414	0.0412908	NA	NA	NA	NA	NA	NA	NA	NA
FH	0.0136366	-0.0567077	0.0910139	0.713859	1	NA	NA	NA	NA	NA	NA	NA	NA	NA	NA	NA	NA	NA	0.0104996	0.0521182	0.84034	1	0.00186748	0.0527903	NA	NA	NA	NA	NA	NA	NA	NA
FHIT	-0.0123539	-0.102486	0.085353	0.792456	1	NA	NA	NA	NA	NA	NA	NA	NA	NA	NA	NA	NA	NA	NA	NA	NA	NA	NA	NA	NA	NA	NA	NA	NA	NA	NA	NA
FIP1L1	-0.0204685	-0.0942148	0.0572088	0.590924	1	NA	NA	NA	NA	NA	NA	NA	NA	NA	NA	NA	NA	NA	NA	NA	NA	NA	NA	NA	NA	NA	NA	NA	NA	NA	NA	NA
FKBP9	-0.034394	-0.114921	0.0490421	0.403176	1	NA	NA	NA	NA	NA	NA	NA	NA	NA	NA	NA	NA	NA	NA	NA	NA	NA	NA	NA	NA	NA	NA	NA	NA	NA	NA	NA
FLCN	0.0875212	-0.00785662	0.206227	0.102399	1	NA	NA	NA	NA	NA	NA	NA	NA	NA	NA	NA	NA	NA	-0.0103683	0.0500498	0.835885	1	-0.0154584	0.0504898	NA	NA	NA	NA	NA	NA	NA	NA
FLI1	-0.0241565	-0.104681	0.0606823	0.560437	1	NA	NA	NA	NA	NA	NA	NA	NA	NA	NA	NA	NA	NA	NA	NA	NA	NA	NA	NA	NA	NA	NA	NA	NA	NA	NA	NA
FLNA	0.0120185	-0.0402707	0.0679932	0.660982	1	NA	NA	NA	NA	NA	NA	NA	NA	NA	NA	NA	NA	NA	NA	NA	NA	NA	NA	NA	NA	NA	NA	NA	NA	NA	NA	NA
FLT3	0.0101433	-0.0489294	0.0738477	0.743671	1	NA	NA	NA	NA	NA	NA	NA	NA	NA	NA	NA	NA	NA	-0.0139082	0.0289644	0.631097	0.988719	-0.0185852	0.028841	NA	NA	NA	NA	NA	NA	NA	NA
FLT4	0.0670681	0.00113453	0.142995	0.0610885	1	NA	NA	NA	NA	NA	NA	NA	NA	NA	NA	NA	NA	NA	0.0429551	0.0309127	0.164662	0.718197	0.0412964	0.0318341	NA	NA	NA	NA	NA	NA	NA	NA
FNBP1	-0.0412887	-0.102033	0.0201092	0.18038	1	NA	NA	NA	NA	NA	NA	NA	NA	NA	NA	NA	NA	NA	NA	NA	NA	NA	NA	NA	NA	NA	NA	NA	NA	NA	NA	NA
FOXA1	0.00693556	-0.0432295	0.0602039	0.791186	1	NA	NA	NA	NA	NA	NA	NA	NA	NA	NA	NA	NA	NA	0.0525763	0.0245376	0.0321387	0.496862	0.0601353	0.0263676	0.022569	1	NA	NA	NA	NA	NA	NA
FOXL2	0.0310172	-0.076979	0.160078	0.597358	1	NA	NA	NA	NA	NA	NA	NA	NA	NA	NA	NA	NA	NA	0.0149574	0.0408412	0.714191	1	0.0196639	0.0503486	NA	NA	NA	NA	NA	NA	NA	NA
FOXO1	0.0489102	-0.0855281	0.222119	0.515294	1	NA	NA	NA	NA	NA	NA	NA	NA	NA	NA	NA	NA	NA	0.0175515	0.0320327	0.583743	0.966591	0.0132071	0.0318009	NA	NA	NA	NA	NA	NA	NA	NA
FOXO3	0.0176401	-0.0885482	0.141348	0.756909	1	NA	NA	NA	NA	NA	NA	NA	NA	NA	NA	NA	NA	NA	NA	NA	NA	NA	NA	NA	NA	NA	NA	NA	NA	NA	NA	NA
FOXO4	0.00808	-0.0970912	0.128357	0.885131	1	NA	NA	NA	NA	NA	NA	NA	NA	NA	NA	NA	NA	NA	NA	NA	NA	NA	NA	NA	NA	NA	NA	NA	NA	NA	NA	NA
FOXP1	-0.0152425	-0.0760056	0.0484265	0.62755	1	NA	NA	NA	NA	NA	NA	NA	NA	NA	NA	NA	NA	NA	-0.0336965	0.0198031	0.0888342	0.623165	-0.0404863	0.0204967	0.0482393	1	NA	NA	NA	NA	NA	NA
FOXR1	0.0127828	-0.115866	0.165987	0.853111	1	NA	NA	NA	NA	NA	NA	NA	NA	NA	NA	NA	NA	NA	NA	NA	NA	NA	NA	NA	NA	NA	NA	NA	NA	NA	NA	NA
FSTL3	0.0433422	-0.0899672	0.213114	0.558458	1	NA	NA	NA	NA	NA	NA	NA	NA	NA	NA	NA	NA	NA	NA	NA	NA	NA	NA	NA	NA	NA	NA	NA	NA	NA	NA	NA
FUBP1	0.00952048	-0.0604704	0.0860699	0.796381	1	NA	NA	NA	NA	NA	NA	NA	NA	NA	NA	NA	NA	NA	-0.0675282	0.0252931	0.00758897	0.317597	-0.0711476	0.0255631	0.0053823	0.274497	NA	NA	NA	NA	NA	NA
FUS	-0.0221006	-0.082716	0.0408319	0.4786	1	NA	NA	NA	NA	NA	NA	NA	NA	NA	NA	NA	NA	NA	NA	NA	NA	NA	NA	NA	NA	NA	NA	NA	NA	NA	NA	NA
GAS7	0.0178208	-0.052916	0.0960812	0.634687	1	NA	NA	NA	NA	NA	NA	NA	NA	NA	NA	NA	NA	NA	NA	NA	NA	NA	NA	NA	NA	NA	NA	NA	NA	NA	NA	NA
GATA1	0.00189228	-0.102745	0.120126	0.972712	1	NA	NA	NA	NA	NA	NA	NA	NA	NA	NA	NA	NA	NA	-0.0273945	0.0485949	0.572936	0.956663	-0.0481086	0.054241	NA	NA	NA	NA	NA	NA	NA	NA
GATA2	0.0100144	-0.0723	0.101614	0.818292	1	NA	NA	NA	NA	NA	NA	NA	NA	NA	NA	NA	NA	NA	0.066534	0.0512282	0.19402	0.73884	0.0746048	0.0535623	NA	NA	NA	NA	NA	NA	NA	NA
GATA3	0.0150235	-0.0554472	0.0926889	0.687054	1	NA	NA	NA	NA	NA	NA	NA	NA	NA	NA	NA	NA	NA	0.008654	0.0262441	0.741589	1	0.00605734	0.0271614	NA	NA	NA	NA	NA	NA	NA	NA
GLI1	0.00348858	-0.0551299	0.0661876	0.909391	1	NA	NA	NA	NA	NA	NA	NA	NA	NA	NA	NA	NA	NA	-0.0276525	0.0296101	0.350362	0.831668	-0.0303822	0.0297632	NA	NA	NA	NA	NA	NA	NA	NA
GMPS	0.0360911	-0.0493022	0.135063	0.434295	1	NA	NA	NA	NA	NA	NA	NA	NA	NA	NA	NA	NA	NA	NA	NA	NA	NA	NA	NA	NA	NA	NA	NA	NA	NA	NA	NA
GNA11	0.0528644	-0.0590162	0.191996	0.394853	1	NA	NA	NA	NA	NA	NA	NA	NA	NA	NA	NA	NA	NA	1.48531e-15	1547.51	1	1	2.004e-16	1582.64	NA	NA	NA	NA	NA	NA	NA	NA
GNAQ	0.0917393	-0.0296848	0.252374	0.189201	1	NA	NA	NA	NA	NA	NA	NA	NA	NA	NA	NA	NA	NA	0.0142931	0.0290096	0.622222	0.984661	0.00800303	0.0289474	NA	NA	NA	NA	NA	NA	NA	NA
GNAS	0.0299966	-0.025872	0.0911988	0.311037	1	NA	NA	NA	NA	NA	NA	NA	NA	NA	NA	NA	NA	NA	0.00429495	0.0299363	0.885919	1	0.00541377	0.0339133	NA	NA	NA	NA	NA	NA	NA	NA
GOLGA5	-0.020151	-0.0807985	0.0429808	0.519039	1	NA	NA	NA	NA	NA	NA	NA	NA	NA	NA	NA	NA	NA	NA	NA	NA	NA	NA	NA	NA	NA	NA	NA	NA	NA	NA	NA
GOPC	0.0225067	-0.107337	0.180547	0.749375	1	NA	NA	NA	NA	NA	NA	NA	NA	NA	NA	NA	NA	NA	NA	NA	NA	NA	NA	NA	NA	NA	NA	NA	NA	NA	NA	NA
GPC3	0.0546511	-0.0810381	0.231547	0.474233	1	NA	NA	NA	NA	NA	NA	NA	NA	NA	NA	NA	NA	NA	NA	NA	NA	NA	NA	NA	NA	NA	NA	NA	NA	NA	NA	NA
GPC5	0.00103022	-0.0444571	0.0487518	0.965224	1	NA	NA	NA	NA	NA	NA	NA	NA	NA	NA	NA	NA	NA	NA	NA	NA	NA	NA	NA	NA	NA	NA	NA	NA	NA	NA	NA
GPHN	-0.0401699	-0.130153	0.0527276	0.379814	1	NA	NA	NA	NA	NA	NA	NA	NA	NA	NA	NA	NA	NA	NA	NA	NA	NA	NA	NA	NA	NA	NA	NA	NA	NA	NA	NA
GRIN2A	-0.00503397	-0.0583494	0.0510727	0.855719	1	NA	NA	NA	NA	NA	NA	NA	NA	NA	NA	NA	NA	NA	-0.00159069	0.0247566	0.948769	1	-0.00305947	0.0246933	NA	NA	NA	NA	NA	NA	NA	NA
GRM3	-0.00687216	-0.0714961	0.0618667	0.838103	1	NA	NA	NA	NA	NA	NA	NA	NA	NA	NA	NA	NA	NA	NA	NA	NA	NA	NA	NA	NA	NA	NA	NA	NA	NA	NA	NA
H3F3A	0.00437329	-0.0774646	0.0946325	0.919261	1	NA	NA	NA	NA	NA	NA	NA	NA	NA	NA	NA	NA	NA	0.013318	0.0446504	0.765495	1	0.0041455	0.0450466	NA	NA	NA	NA	NA	NA	NA	NA
H3F3B	0.0177753	-0.0583627	0.102677	0.660414	1	NA	NA	NA	NA	NA	NA	NA	NA	NA	NA	NA	NA	NA	0.0347312	0.0419357	0.407557	0.858575	0.0338333	0.0456257	NA	NA	NA	NA	NA	NA	NA	NA
HERPUD1	-0.097503	-0.234842	0.0292906	0.132392	1	NA	NA	NA	NA	NA	NA	NA	NA	NA	NA	NA	NA	NA	NA	NA	NA	NA	NA	NA	NA	NA	NA	NA	NA	NA	NA	NA
HEY1	0.101073	-0.101573	0.42337	0.415875	1	NA	NA	NA	NA	NA	NA	NA	NA	NA	NA	NA	NA	NA	NA	NA	NA	NA	NA	NA	NA	NA	NA	NA	NA	NA	NA	NA
HIF1A	0.0401437	-0.0387662	0.131012	0.346301	1	NA	NA	NA	NA	NA	NA	NA	NA	NA	NA	NA	NA	NA	NA	NA	NA	NA	NA	NA	NA	NA	NA	NA	NA	NA	NA	NA
HIP1	0.00667219	-0.0472706	0.0642245	0.813023	1	NA	NA	NA	NA	NA	NA	NA	NA	NA	NA	NA	NA	NA	NA	NA	NA	NA	NA	NA	NA	NA	NA	NA	NA	NA	NA	NA
HIST1H3B	-0.0621995	-0.116376	-0.00938959	0.0213051	1	NA	NA	NA	NA	NA	NA	NA	NA	NA	NA	NA	NA	NA	0.0507312	0.037467	0.175729	0.718197	0.0546278	0.0394549	NA	NA	NA	NA	NA	NA	NA	NA
HIST1H4I	0.0675293	-0.0160422	0.167377	0.142332	1	NA	NA	NA	NA	NA	NA	NA	NA	NA	NA	NA	NA	NA	NA	NA	NA	NA	NA	NA	NA	NA	NA	NA	NA	NA	NA	NA
HLA-A	0.0384375	-0.0347092	0.121656	0.328544	1	NA	NA	NA	NA	NA	NA	NA	NA	NA	NA	NA	NA	NA	NA	NA	NA	NA	NA	NA	NA	NA	NA	NA	NA	NA	NA	NA
HLF	-0.0579589	-0.16296	0.0475904	0.268444	1	NA	NA	NA	NA	NA	NA	NA	NA	NA	NA	NA	NA	NA	NA	NA	NA	NA	NA	NA	NA	NA	NA	NA	NA	NA	NA	NA
HMGA1	-0.0357574	-0.162745	0.099659	0.579899	1	NA	NA	NA	NA	NA	NA	NA	NA	NA	NA	NA	NA	NA	NA	NA	NA	NA	NA	NA	NA	NA	NA	NA	NA	NA	NA	NA
HMGA2	0.511064	0.14758	1.18606	0.042701	1	NA	NA	NA	NA	NA	NA	NA	NA	NA	NA	NA	NA	NA	NA	NA	NA	NA	NA	NA	NA	NA	NA	NA	NA	NA	NA	NA
HNF1A	0.035366	-0.0373725	0.117783	0.364975	1	NA	NA	NA	NA	NA	NA	NA	NA	NA	NA	NA	NA	NA	-0.0222746	0.038091	0.5587	0.948038	-0.0302647	0.0418281	NA	NA	NA	NA	NA	NA	NA	NA
HNRNPA2B1	-0.0245002	-0.0821093	0.0349554	0.407468	1	NA	NA	NA	NA	NA	NA	NA	NA	NA	NA	NA	NA	NA	NA	NA	NA	NA	NA	NA	NA	NA	NA	NA	NA	NA	NA	NA
HOOK3	0.126725	-0.0312341	0.358665	0.185534	1	NA	NA	NA	NA	NA	NA	NA	NA	NA	NA	NA	NA	NA	NA	NA	NA	NA	NA	NA	NA	NA	NA	NA	NA	NA	NA	NA
HOXA11	0.102207	-0.00728611	0.24416	0.103197	1	NA	NA	NA	NA	NA	NA	NA	NA	NA	NA	NA	NA	NA	NA	NA	NA	NA	NA	NA	NA	NA	NA	NA	NA	NA	NA	NA
HOXA13	0.0609344	-0.038454	0.182777	0.26903	1	NA	NA	NA	NA	NA	NA	NA	NA	NA	NA	NA	NA	NA	NA	NA	NA	NA	NA	NA	NA	NA	NA	NA	NA	NA	NA	NA
HOXA9	-0.0850261	-0.218923	0.0424012	0.185537	1	NA	NA	NA	NA	NA	NA	NA	NA	NA	NA	NA	NA	NA	NA	NA	NA	NA	NA	NA	NA	NA	NA	NA	NA	NA	NA	NA
HOXC11	0.0938682	-0.0525374	0.298968	0.275118	1	NA	NA	NA	NA	NA	NA	NA	NA	NA	NA	NA	NA	NA	NA	NA	NA	NA	NA	NA	NA	NA	NA	NA	NA	NA	NA	NA
HOXC13	-0.0464276	-0.136671	0.0457018	0.308683	1	NA	NA	NA	NA	NA	NA	NA	NA	NA	NA	NA	NA	NA	NA	NA	NA	NA	NA	NA	NA	NA	NA	NA	NA	NA	NA	NA
HOXD11	-0.0231015	-0.149794	0.115936	0.723716	1	NA	NA	NA	NA	NA	NA	NA	NA	NA	NA	NA	NA	NA	NA	NA	NA	NA	NA	NA	NA	NA	NA	NA	NA	NA	NA	NA
HOXD13	-0.0727135	-0.203941	0.0558651	0.255434	1	NA	NA	NA	NA	NA	NA	NA	NA	NA	NA	NA	NA	NA	NA	NA	NA	NA	NA	NA	NA	NA	NA	NA	NA	NA	NA	NA
HRAS	-0.0311903	-0.0760785	0.0142054	0.172688	1	NA	NA	NA	NA	0.16453	-0.014745	0.580799	0.22566	0.529259	NA	NA	NA	NA	-0.0208126	0.0183445	0.256567	0.771686	-0.0284778	0.0207077	NA	NA	NA	NA	NA	NA	NA	NA
HSP90AA1	-0.000416666	-0.0391215	0.0397801	0.983403	1	NA	NA	NA	NA	NA	NA	NA	NA	NA	NA	NA	NA	NA	NA	NA	NA	NA	NA	NA	NA	NA	NA	NA	NA	NA	NA	NA
HSP90AB1	-0.0147887	-0.0725754	0.0456124	0.620465	1	NA	NA	NA	NA	NA	NA	NA	NA	NA	NA	NA	NA	NA	NA	NA	NA	NA	NA	NA	NA	NA	NA	NA	NA	NA	NA	NA
ID3	0.0175512	-0.164098	0.252117	0.858532	1	NA	NA	NA	NA	NA	NA	NA	NA	NA	NA	NA	NA	NA	0.109127	0.11304	0.334352	0.818428	0.100329	0.113369	NA	NA	NA	NA	NA	NA	NA	NA
IDH1	0.0291819	-0.0347117	0.10004	0.390687	1	NA	NA	NA	NA	NA	NA	NA	NA	NA	NA	NA	NA	NA	-0.00165015	0.0334791	0.960689	1	-0.00030831	0.0341464	NA	NA	NA	NA	NA	NA	NA	NA
IDH2	0.0546511	-0.0810381	0.231547	0.474233	1	NA	NA	NA	NA	NA	NA	NA	NA	NA	NA	NA	NA	NA	0.0365934	0.0391099	0.34945	0.831668	0.0295405	0.038685	NA	NA	NA	NA	NA	NA	NA	NA
IGF2BP2	-0.0302561	-0.133772	0.0796298	0.568685	1	NA	NA	NA	NA	NA	NA	NA	NA	NA	NA	NA	NA	NA	NA	NA	NA	NA	NA	NA	NA	NA	NA	NA	NA	NA	NA	NA
IKBKB	-0.0262474	-0.0838452	0.0330584	0.374172	1	NA	NA	NA	NA	NA	NA	NA	NA	NA	NA	NA	NA	NA	NA	NA	NA	NA	NA	NA	NA	NA	NA	NA	NA	NA	NA	NA
IKZF1	0.0431368	-0.030667	0.127625	0.27869	1	NA	NA	NA	NA	NA	NA	NA	NA	NA	NA	NA	NA	NA	-0.00233386	0.0223714	0.916913	1	-0.0049779	0.0232443	NA	NA	NA	NA	NA	NA	NA	NA
IL2	0.0728715	-0.120226	0.361699	0.521718	1	NA	NA	NA	NA	NA	NA	NA	NA	NA	NA	NA	NA	NA	NA	NA	NA	NA	NA	NA	NA	NA	NA	NA	NA	NA	NA	NA
IL21R	0.00230439	-0.0628345	0.0724532	0.946145	1	NA	NA	NA	NA	NA	NA	NA	NA	NA	NA	NA	NA	NA	NA	NA	NA	NA	NA	NA	NA	NA	NA	NA	NA	NA	NA	NA
IL6ST	-0.0152425	-0.0760056	0.0484265	0.62755	1	NA	NA	NA	NA	NA	NA	NA	NA	NA	NA	NA	NA	NA	NA	NA	NA	NA	NA	NA	NA	NA	NA	NA	NA	NA	NA	NA
IL7R	0.0308443	-0.0413242	0.11212	0.424395	1	NA	NA	NA	NA	NA	NA	NA	NA	NA	NA	NA	NA	NA	-0.0675261	0.0363803	0.0634373	0.610713	-0.0709208	0.0363539	0.0510759	1	NA	NA	NA	NA	NA	NA
IRF4	0.136831	0.000809333	0.326748	0.0911974	1	NA	NA	NA	NA	NA	NA	NA	NA	NA	NA	NA	NA	NA	0.0672819	0.0459936	0.143507	0.718197	0.0646472	0.0461408	NA	NA	NA	NA	NA	NA	NA	NA
IRS4	0.00388029	-0.0478902	0.0587941	0.885752	1	NA	NA	NA	NA	NA	NA	NA	NA	NA	NA	NA	NA	NA	NA	NA	NA	NA	NA	NA	NA	NA	NA	NA	NA	NA	NA	NA
ISX	-0.0273534	-0.154082	0.110384	0.674205	1	NA	NA	NA	NA	NA	NA	NA	NA	NA	NA	NA	NA	NA	NA	NA	NA	NA	NA	NA	NA	NA	NA	NA	NA	NA	NA	NA
ITGAV	0.0267208	-0.0267727	0.0849179	0.344504	1	NA	NA	NA	NA	NA	NA	NA	NA	NA	NA	NA	NA	NA	NA	NA	NA	NA	NA	NA	NA	NA	NA	NA	NA	NA	NA	NA
ITK	0.0552721	-0.026047	0.150885	0.213242	1	NA	NA	NA	NA	NA	NA	NA	NA	NA	NA	NA	NA	NA	NA	NA	NA	NA	NA	NA	NA	NA	NA	NA	NA	NA	NA	NA
JAK1	-0.020151	-0.0807985	0.0429808	0.519039	1	NA	NA	NA	NA	NA	NA	NA	NA	NA	NA	NA	NA	NA	0.02445	0.028296	0.387544	0.840346	0.0230333	0.0295172	NA	NA	NA	NA	NA	NA	NA	NA
JAK2	-0.0555437	-0.120476	0.0088325	0.088197	1	NA	NA	NA	NA	NA	NA	NA	NA	NA	NA	NA	NA	NA	-0.0118946	0.0252779	0.63796	0.991724	-0.0155561	0.0277646	NA	NA	NA	NA	NA	NA	NA	NA
JAK3	0.0229739	-0.0371904	0.0888713	0.470599	1	NA	NA	NA	NA	NA	NA	NA	NA	NA	NA	NA	NA	NA	-0.00730234	0.022181	0.741992	1	-0.0108147	0.0229456	NA	NA	NA	NA	NA	NA	NA	NA
JAZF1	-0.0273534	-0.154082	0.110384	0.674205	1	NA	NA	NA	NA	NA	NA	NA	NA	NA	NA	NA	NA	NA	NA	NA	NA	NA	NA	NA	NA	NA	NA	NA	NA	NA	NA	NA
JUN	0.0328338	-0.0615913	0.14348	0.520801	1	NA	NA	NA	NA	NA	NA	NA	NA	NA	NA	NA	NA	NA	0.0216735	0.0462503	0.639345	0.991724	0.022782	0.046118	NA	NA	NA	NA	NA	NA	NA	NA
KCNJ5	-0.105969	-0.246121	0.0207012	0.104881	1	NA	NA	NA	NA	NA	NA	NA	NA	NA	NA	NA	NA	NA	NA	NA	NA	NA	NA	NA	NA	NA	NA	NA	NA	NA	NA	NA
KDM5A	0.0271068	-0.0177264	0.0752304	0.250238	1	NA	NA	NA	NA	NA	NA	NA	NA	NA	NA	NA	NA	NA	-0.0173641	0.0225209	0.440694	0.87395	-0.0217203	0.0233603	NA	NA	NA	NA	NA	NA	NA	NA
KDM5C	0.0152544	-0.0769398	0.120096	0.756414	1	NA	NA	NA	NA	NA	NA	NA	NA	NA	NA	NA	NA	NA	-0.0514107	0.0242572	0.0340569	0.496862	-0.0607125	0.0258463	0.0188248	0.960064	NA	NA	NA	NA	NA	NA
KDM6A	-0.00297081	-0.0242586	0.0185014	0.784847	1	NA	NA	NA	NA	0.0107649	-0.0583897	0.0874257	0.763988	0.859487	NA	NA	NA	NA	0.0369527	0.0100669	0.000241859	0.113674	0.0355929	0.0105112	0.000708677	0.0361425	NA	NA	NA	NA	NA	NA
KDR	0.0165115	-0.029879	0.0659681	0.496789	1	NA	NA	NA	NA	NA	NA	NA	NA	NA	NA	NA	NA	NA	-0.040302	0.0234998	0.0863468	0.614894	-0.039526	0.0245931	0.108011	1	NA	NA	NA	NA	NA	NA
KDSR	-0.0727135	-0.203941	0.0558651	0.255434	1	NA	NA	NA	NA	NA	NA	NA	NA	NA	NA	NA	NA	NA	NA	NA	NA	NA	NA	NA	NA	NA	NA	NA	NA	NA	NA	NA
KEAP1	-0.027828	-0.0919195	0.0383942	0.397158	1	NA	NA	NA	NA	NA	NA	NA	NA	NA	NA	NA	NA	NA	-0.0406381	0.0371041	0.27341	0.78582	-0.0412707	0.0376109	NA	NA	NA	NA	NA	NA	NA	NA
KIAA1549	0.0266696	-0.0406047	0.10148	0.456441	1	NA	NA	NA	NA	NA	NA	NA	NA	NA	NA	NA	NA	NA	NA	NA	NA	NA	NA	NA	NA	NA	NA	NA	NA	NA	NA	NA
KIF5B	-0.0240453	-0.0924289	0.0472598	0.494401	1	NA	NA	NA	NA	NA	NA	NA	NA	NA	NA	NA	NA	NA	NA	NA	NA	NA	NA	NA	NA	NA	NA	NA	NA	NA	NA	NA
KIT	0.0124739	-0.0498235	0.0801351	0.703738	1	NA	NA	NA	NA	NA	NA	NA	NA	NA	NA	NA	NA	NA	0.0326069	0.0288133	0.257776	0.771686	0.0323304	0.0294778	NA	NA	NA	NA	NA	NA	NA	NA
KLF4	0.0119214	-0.0705697	0.103995	0.785243	1	NA	NA	NA	NA	NA	NA	NA	NA	NA	NA	NA	NA	NA	-0.0128691	0.0498208	0.79617	1	-0.027764	0.0600867	NA	NA	NA	NA	NA	NA	NA	NA
KLF6	0.00230439	-0.0628345	0.0724532	0.946145	1	NA	NA	NA	NA	NA	NA	NA	NA	NA	NA	NA	NA	NA	NA	NA	NA	NA	NA	NA	NA	NA	NA	NA	NA	NA	NA	NA
KLK2	0.0863496	-0.111034	0.390778	0.466405	1	NA	NA	NA	NA	NA	NA	NA	NA	NA	NA	NA	NA	NA	NA	NA	NA	NA	NA	NA	NA	NA	NA	NA	NA	NA	NA	NA
KMT2A	NA	NA	NA	NA	NA	NA	NA	NA	NA	NA	NA	NA	NA	NA	NA	NA	NA	NA	0.00369769	0.0160926	0.818266	1	-0.00211725	0.0163336	NA	NA	NA	NA	NA	NA	NA	NA
KMT2C	NA	NA	NA	NA	NA	NA	NA	NA	NA	NA	NA	NA	NA	NA	NA	NA	NA	NA	-0.00908677	0.0126234	0.471625	0.90475	-0.0124105	0.0127757	NA	NA	NA	NA	NA	NA	NA	NA
KMT2D	NA	NA	NA	NA	NA	NA	NA	NA	NA	NA	NA	NA	NA	NA	NA	NA	NA	NA	0.0179902	0.00987088	0.0683713	0.614894	0.0182319	0.0103227	0.0773624	1	NA	NA	NA	NA	NA	NA
KNSTRN	NA	NA	NA	NA	NA	NA	NA	NA	NA	NA	NA	NA	NA	NA	NA	NA	NA	NA	-8.8097	2031.55	0.99654	1	-1.68675	889.303	NA	NA	NA	NA	NA	NA	NA	NA
KRAS	0.018146	-0.0327946	0.072902	0.497796	1	NA	NA	NA	NA	NA	NA	NA	NA	NA	NA	NA	NA	NA	-0.018773	0.0168014	0.263844	0.780932	-0.00357511	0.0202447	NA	NA	NA	NA	NA	NA	NA	NA
KTN1	0.00952048	-0.0604704	0.0860699	0.796381	1	NA	NA	NA	NA	NA	NA	NA	NA	NA	NA	NA	NA	NA	NA	NA	NA	NA	NA	NA	NA	NA	NA	NA	NA	NA	NA	NA
LARP4B	-0.0172122	-0.0779229	0.0462352	0.582944	1	NA	NA	NA	NA	NA	NA	NA	NA	NA	NA	NA	NA	NA	NA	NA	NA	NA	NA	NA	NA	NA	NA	NA	NA	NA	NA	NA
LASP1	-0.0159678	-0.11963	0.097168	0.766964	1	NA	NA	NA	NA	NA	NA	NA	NA	NA	NA	NA	NA	NA	NA	NA	NA	NA	NA	NA	NA	NA	NA	NA	NA	NA	NA	NA
LATS1	-0.00553744	-0.0534926	0.0445828	0.823641	1	NA	NA	NA	NA	NA	NA	NA	NA	NA	NA	NA	NA	NA	0.0187816	0.0240545	0.434923	0.87395	0.0143819	0.0248509	NA	NA	NA	NA	NA	NA	NA	NA
LATS2	0.0177753	-0.0583627	0.102677	0.660414	1	NA	NA	NA	NA	NA	NA	NA	NA	NA	NA	NA	NA	NA	-0.0431332	0.029495	0.143634	0.718197	-0.0444292	0.0299494	NA	NA	NA	NA	NA	NA	NA	NA
LCK	0.0175955	-0.11161	0.173138	0.800742	1	NA	NA	NA	NA	NA	NA	NA	NA	NA	NA	NA	NA	NA	NA	NA	NA	NA	NA	NA	NA	NA	NA	NA	NA	NA	NA	NA
LCP1	0.030235	-0.0638169	0.139963	0.551871	1	NA	NA	NA	NA	NA	NA	NA	NA	NA	NA	NA	NA	NA	NA	NA	NA	NA	NA	NA	NA	NA	NA	NA	NA	NA	NA	NA
LEF1	-0.0101164	-0.114004	0.104558	0.852204	1	NA	NA	NA	NA	NA	NA	NA	NA	NA	NA	NA	NA	NA	NA	NA	NA	NA	NA	NA	NA	NA	NA	NA	NA	NA	NA	NA
LIFR	0.0460505	-0.0199318	0.120731	0.194339	1	NA	NA	NA	NA	NA	NA	NA	NA	NA	NA	NA	NA	NA	NA	NA	NA	NA	NA	NA	NA	NA	NA	NA	NA	NA	NA	NA
LMNA	0.0764357	-0.0163831	0.190369	0.139594	1	NA	NA	NA	NA	NA	NA	NA	NA	NA	NA	NA	NA	NA	NA	NA	NA	NA	NA	NA	NA	NA	NA	NA	NA	NA	NA	NA
LMO1	NA	NA	NA	NA	NA	NA	NA	NA	NA	NA	NA	NA	NA	NA	NA	NA	NA	NA	0.0520131	0.0570424	0.361856	0.833775	0.0452357	0.0557916	NA	NA	NA	NA	NA	NA	NA	NA
LMO2	0.181056	9.53558e-05	0.461821	0.111836	1	NA	NA	NA	NA	NA	NA	NA	NA	NA	NA	NA	NA	NA	NA	NA	NA	NA	NA	NA	NA	NA	NA	NA	NA	NA	NA	NA
LPP	0.0111073	-0.0480377	0.0749649	0.720775	1	NA	NA	NA	NA	NA	NA	NA	NA	NA	NA	NA	NA	NA	NA	NA	NA	NA	NA	NA	NA	NA	NA	NA	NA	NA	NA	NA
LRIG3	0.0333559	-0.0278924	0.101272	0.306475	1	NA	NA	NA	NA	NA	NA	NA	NA	NA	NA	NA	NA	NA	NA	NA	NA	NA	NA	NA	NA	NA	NA	NA	NA	NA	NA	NA
LRP1B	-0.0120958	-0.0403936	0.0165642	0.40351	1	NA	NA	NA	NA	NA	NA	NA	NA	NA	NA	NA	NA	NA	NA	NA	NA	NA	NA	NA	NA	NA	NA	NA	NA	NA	NA	NA
LSM14A	0.00251783	-0.0791785	0.0923555	0.953314	1	NA	NA	NA	NA	NA	NA	NA	NA	NA	NA	NA	NA	NA	NA	NA	NA	NA	NA	NA	NA	NA	NA	NA	NA	NA	NA	NA
LYL1	0.207537	-0.0463808	0.678044	0.231538	1	NA	NA	NA	NA	NA	NA	NA	NA	NA	NA	NA	NA	NA	NA	NA	NA	NA	NA	NA	NA	NA	NA	NA	NA	NA	NA	NA
LZTR1	-0.015816	-0.0800995	0.0517298	0.6343	1	NA	NA	NA	NA	NA	NA	NA	NA	NA	NA	NA	NA	NA	NA	NA	NA	NA	NA	NA	NA	NA	NA	NA	NA	NA	NA	NA
MACC1	-0.0385528	-0.102745	0.0267558	0.237723	1	NA	NA	NA	NA	NA	NA	NA	NA	NA	NA	NA	NA	NA	NA	NA	NA	NA	NA	NA	NA	NA	NA	NA	NA	NA	NA	NA
MAF	-0.0330672	-0.136624	0.0762628	0.532371	1	NA	NA	NA	NA	NA	NA	NA	NA	NA	NA	NA	NA	NA	NA	NA	NA	NA	NA	NA	NA	NA	NA	NA	NA	NA	NA	NA
MAFB	0.0344943	-0.0740438	0.16505	0.560219	1	NA	NA	NA	NA	NA	NA	NA	NA	NA	NA	NA	NA	NA	NA	NA	NA	NA	NA	NA	NA	NA	NA	NA	NA	NA	NA	NA
MALT1	0.0345068	-0.0336808	0.111099	0.344254	1	NA	NA	NA	NA	NA	NA	NA	NA	NA	NA	NA	NA	NA	0.0914504	0.0486987	0.0603975	0.610713	0.0862122	0.048772	0.0771181	1	NA	NA	NA	NA	NA	NA
MAML2	0.0177753	-0.0583627	0.102677	0.660414	1	NA	NA	NA	NA	NA	NA	NA	NA	NA	NA	NA	NA	NA	NA	NA	NA	NA	NA	NA	NA	NA	NA	NA	NA	NA	NA	NA
MAP2K1	-0.0386535	-0.142364	0.069651	0.463694	1	NA	NA	NA	NA	NA	NA	NA	NA	NA	NA	NA	NA	NA	-0.0180345	0.0304696	0.553928	0.948038	-0.0190271	0.0308492	NA	NA	NA	NA	NA	NA	NA	NA
MAP2K2	-0.00115862	-0.0825968	0.0878725	0.978376	1	NA	NA	NA	NA	NA	NA	NA	NA	NA	NA	NA	NA	NA	-0.0555422	0.0571431	0.331059	0.818428	-0.0581298	0.0569642	NA	NA	NA	NA	NA	NA	NA	NA
MAP2K4	-0.133439	-0.241828	-0.0408686	0.0073201	1	NA	NA	NA	NA	NA	NA	NA	NA	NA	NA	NA	NA	NA	-0.0389984	0.0477552	0.414139	0.858575	-0.0445045	0.0488466	NA	NA	NA	NA	NA	NA	NA	NA
MAP3K1	0.0101433	-0.0489294	0.0738477	0.743671	1	NA	NA	NA	NA	NA	NA	NA	NA	NA	NA	NA	NA	NA	0.0148074	0.0246619	0.54823	0.948038	0.00946504	0.0246639	NA	NA	NA	NA	NA	NA	NA	NA
MAP3K13	-0.0138706	-0.0649002	0.0391494	0.598437	1	NA	NA	NA	NA	NA	NA	NA	NA	NA	NA	NA	NA	NA	-0.0692295	0.0264202	0.0087846	0.317597	-0.0693354	0.0266764	0.00934621	0.476657	NA	NA	NA	NA	NA	NA
MAPK1	NA	NA	NA	NA	NA	NA	NA	NA	NA	NA	NA	NA	NA	NA	NA	NA	NA	NA	-0.0238313	0.0285191	0.403365	0.857835	-0.0260869	0.0284227	NA	NA	NA	NA	NA	NA	NA	NA
MAX	NA	NA	NA	NA	NA	NA	NA	NA	NA	NA	NA	NA	NA	NA	NA	NA	NA	NA	0.00247191	0.0512911	0.961562	1	-0.00637218	0.0519872	NA	NA	NA	NA	NA	NA	NA	NA
MDM2	0.0050072	-0.0699909	0.0870799	0.899072	1	NA	NA	NA	NA	NA	NA	NA	NA	NA	NA	NA	NA	NA	0.0696266	0.0423132	0.0998654	0.670525	0.0692264	0.0455302	0.128398	1	NA	NA	NA	NA	NA	NA
MDM4	0.101448	-0.0474324	0.312518	0.249719	1	NA	NA	NA	NA	NA	NA	NA	NA	NA	NA	NA	NA	NA	-0.0768017	0.0364045	0.0348861	0.496862	-0.0821623	0.0363709	0.0238826	1	NA	NA	NA	NA	NA	NA
MECOM	-0.0360914	-0.0798959	0.00788918	0.104647	1	NA	NA	NA	NA	NA	NA	NA	NA	NA	NA	NA	NA	NA	NA	NA	NA	NA	NA	NA	NA	NA	NA	NA	NA	NA	NA	NA
MED12	0.0372573	-0.00641173	0.0844167	0.105926	1	NA	NA	NA	NA	NA	NA	NA	NA	NA	NA	NA	NA	NA	-0.013978	0.0197468	0.47903	0.908688	-0.0176832	0.0199941	NA	NA	NA	NA	NA	NA	NA	NA
MEN1	0.0242289	-0.0827944	0.150493	0.675141	1	NA	NA	NA	NA	NA	NA	NA	NA	NA	NA	NA	NA	NA	-0.00473237	0.0311753	0.879346	1	-0.00218805	0.0328109	NA	NA	NA	NA	NA	NA	NA	NA
MET	-0.0201366	-0.0650183	0.0258576	0.381938	1	NA	NA	NA	NA	NA	NA	NA	NA	NA	NA	NA	NA	NA	0.0129101	0.0254625	0.612139	0.984292	0.00861076	0.0262953	NA	NA	NA	NA	NA	NA	NA	NA
MGMT	-0.0440563	-0.171545	0.0893582	0.492921	1	NA	NA	NA	NA	NA	NA	NA	NA	NA	NA	NA	NA	NA	NA	NA	NA	NA	NA	NA	NA	NA	NA	NA	NA	NA	NA	NA
MITF	0.0597228	-0.0167067	0.149098	0.152069	1	NA	NA	NA	NA	NA	NA	NA	NA	NA	NA	NA	NA	NA	-0.0222707	0.0380913	0.558773	0.948038	-0.0350612	0.0402593	NA	NA	NA	NA	NA	NA	NA	NA
MLF1	0.0236824	-0.0600691	0.118905	0.597334	1	NA	NA	NA	NA	NA	NA	NA	NA	NA	NA	NA	NA	NA	NA	NA	NA	NA	NA	NA	NA	NA	NA	NA	NA	NA	NA	NA
MLH1	0.0124739	-0.0498235	0.0801351	0.703738	1	NA	NA	NA	NA	NA	NA	NA	NA	NA	NA	NA	NA	NA	-0.0713425	0.0277345	0.0101013	0.339116	-0.0722164	0.0278327	0.00946835	0.482886	NA	NA	NA	NA	NA	NA
MLLT1	0.191337	0.0339731	0.420772	0.0471811	1	NA	NA	NA	NA	NA	NA	NA	NA	NA	NA	NA	NA	NA	NA	NA	NA	NA	NA	NA	NA	NA	NA	NA	NA	NA	NA	NA
MLLT10	-0.0172203	-0.0978888	0.0687295	0.680377	1	NA	NA	NA	NA	NA	NA	NA	NA	NA	NA	NA	NA	NA	NA	NA	NA	NA	NA	NA	NA	NA	NA	NA	NA	NA	NA	NA
MLLT3	0.0513713	-0.0292867	0.145709	0.242171	1	NA	NA	NA	NA	NA	NA	NA	NA	NA	NA	NA	NA	NA	NA	NA	NA	NA	NA	NA	NA	NA	NA	NA	NA	NA	NA	NA
MLLT6	-0.032135	-0.0962342	0.0336901	0.32671	1	NA	NA	NA	NA	NA	NA	NA	NA	NA	NA	NA	NA	NA	NA	NA	NA	NA	NA	NA	NA	NA	NA	NA	NA	NA	NA	NA
MN1	-0.0438732	-0.108218	0.0210753	0.17828	1	NA	NA	NA	NA	NA	NA	NA	NA	NA	NA	NA	NA	NA	NA	NA	NA	NA	NA	NA	NA	NA	NA	NA	NA	NA	NA	NA
MNX1	0.117336	-0.0917637	0.460258	0.370292	1	NA	NA	NA	NA	NA	NA	NA	NA	NA	NA	NA	NA	NA	NA	NA	NA	NA	NA	NA	NA	NA	NA	NA	NA	NA	NA	NA
MPL	0.0431368	-0.030667	0.127625	0.27869	1	NA	NA	NA	NA	NA	NA	NA	NA	NA	NA	NA	NA	NA	-0.0493834	0.0312734	0.114316	0.702274	-0.0505947	0.0320577	NA	NA	NA	NA	NA	NA	NA	NA
MSH2	-0.00950976	-0.0648949	0.048608	0.740389	1	NA	NA	NA	NA	NA	NA	NA	NA	NA	NA	NA	NA	NA	0.0637834	0.029816	0.0324168	0.496862	0.0590697	0.0304715	0.0525598	1	NA	NA	NA	NA	NA	NA
MSH6	0.0159819	-0.0435528	0.0806428	0.61048	1	NA	NA	NA	NA	NA	NA	NA	NA	NA	NA	NA	NA	NA	-0.0147524	0.0262417	0.573998	0.956663	-0.0207677	0.0267038	NA	NA	NA	NA	NA	NA	NA	NA
MSI2	0.033858	-0.0305676	0.105717	0.324786	1	NA	NA	NA	NA	NA	NA	NA	NA	NA	NA	NA	NA	NA	-1.1085e-17	2931.36	1	1	3.74118e-17	3156.01	NA	NA	NA	NA	NA	NA	NA	NA
MSN	-0.185248	-0.460427	0.0014737	0.0817951	1	NA	NA	NA	NA	NA	NA	NA	NA	NA	NA	NA	NA	NA	NA	NA	NA	NA	NA	NA	NA	NA	NA	NA	NA	NA	NA	NA
MTOR	0.00918275	-0.0498196	0.0727365	0.766802	1	NA	NA	NA	NA	NA	NA	NA	NA	NA	NA	NA	NA	NA	0.0124019	0.0193552	0.521684	0.943044	0.0147268	0.0197798	NA	NA	NA	NA	NA	NA	NA	NA
MUC1	-0.0481762	-0.176006	0.0843481	0.452474	1	NA	NA	NA	NA	NA	NA	NA	NA	NA	NA	NA	NA	NA	NA	NA	NA	NA	NA	NA	NA	NA	NA	NA	NA	NA	NA	NA
MUC16	-0.0099731	-0.0307009	0.0107677	0.344639	1	NA	NA	NA	NA	NA	NA	NA	NA	NA	NA	NA	NA	NA	NA	NA	NA	NA	NA	NA	NA	NA	NA	NA	NA	NA	NA	NA
MUC4	0.0190149	-0.0438498	0.087857	0.567266	1	NA	NA	NA	NA	NA	NA	NA	NA	NA	NA	NA	NA	NA	NA	NA	NA	NA	NA	NA	NA	NA	NA	NA	NA	NA	NA	NA
MUTYH	0.0175955	-0.11161	0.173138	0.800742	1	NA	NA	NA	NA	NA	NA	NA	NA	NA	NA	NA	NA	NA	0.0216735	0.0462503	0.639345	0.991724	0.0175214	0.049228	NA	NA	NA	NA	NA	NA	NA	NA
MYB	0.000674014	-0.0808891	0.0901025	0.987457	1	NA	NA	NA	NA	NA	NA	NA	NA	NA	NA	NA	NA	NA	NA	NA	NA	NA	NA	NA	NA	NA	NA	NA	NA	NA	NA	NA
MYC	-0.0522815	-0.180514	0.0794228	0.414159	1	NA	NA	NA	NA	NA	NA	NA	NA	NA	NA	NA	NA	NA	-0.0447524	0.0369302	0.225585	0.752962	-0.06342	0.0410963	NA	NA	NA	NA	NA	NA	NA	NA
MYCL	NA	NA	NA	NA	NA	NA	NA	NA	NA	NA	NA	NA	NA	NA	NA	NA	NA	NA	-0.0577815	0.0292306	0.0480704	0.610713	-0.0656463	0.0313495	0.0362585	1	NA	NA	NA	NA	NA	NA
MYCN	0.0545835	-0.0209822	0.14238	0.184018	1	NA	NA	NA	NA	NA	NA	NA	NA	NA	NA	NA	NA	NA	0.0625941	0.0415779	0.132205	0.718197	0.0544111	0.0417113	NA	NA	NA	NA	NA	NA	NA	NA
MYD88	0.126725	-0.0312341	0.358665	0.185534	1	NA	NA	NA	NA	NA	NA	NA	NA	NA	NA	NA	NA	NA	-0.0480197	0.047212	0.309102	0.818428	-0.0586055	0.0483044	NA	NA	NA	NA	NA	NA	NA	NA
MYH11	-0.0237352	-0.0644245	0.0176064	0.25389	1	NA	NA	NA	NA	NA	NA	NA	NA	NA	NA	NA	NA	NA	NA	NA	NA	NA	NA	NA	NA	NA	NA	NA	NA	NA	NA	NA
MYH9	-0.0128199	-0.0480391	0.0231589	0.478289	1	NA	NA	NA	NA	NA	NA	NA	NA	NA	NA	NA	NA	NA	NA	NA	NA	NA	NA	NA	NA	NA	NA	NA	NA	NA	NA	NA
MYO5A	-0.00868511	-0.0641012	0.0495244	0.76244	1	NA	NA	NA	NA	NA	NA	NA	NA	NA	NA	NA	NA	NA	NA	NA	NA	NA	NA	NA	NA	NA	NA	NA	NA	NA	NA	NA
MYOD1	-0.174264	-0.435772	0.0102096	0.0914602	1	NA	NA	NA	NA	NA	NA	NA	NA	NA	NA	NA	NA	NA	-0.116252	0.0424529	0.00617444	0.309686	-0.120883	0.0430744	0.00501028	0.255524	NA	NA	NA	NA	NA	NA
N4BP2	0.000255359	-0.0513193	0.0547356	0.992411	1	NA	NA	NA	NA	NA	NA	NA	NA	NA	NA	NA	NA	NA	NA	NA	NA	NA	NA	NA	NA	NA	NA	NA	NA	NA	NA	NA
NAB2	0.0866394	-0.0575215	0.286186	0.302671	1	NA	NA	NA	NA	NA	NA	NA	NA	NA	NA	NA	NA	NA	NA	NA	NA	NA	NA	NA	NA	NA	NA	NA	NA	NA	NA	NA
NACA	-0.0171065	-0.070032	0.0377803	0.530548	1	NA	NA	NA	NA	NA	NA	NA	NA	NA	NA	NA	NA	NA	NA	NA	NA	NA	NA	NA	NA	NA	NA	NA	NA	NA	NA	NA
NBEA	-0.0094179	-0.05451	0.037357	0.685897	1	NA	NA	NA	NA	NA	NA	NA	NA	NA	NA	NA	NA	NA	NA	NA	NA	NA	NA	NA	NA	NA	NA	NA	NA	NA	NA	NA
NBN	0.0117528	-0.0448208	0.07266	0.692345	1	NA	NA	NA	NA	NA	NA	NA	NA	NA	NA	NA	NA	NA	0.014552	0.0345697	0.673794	0.998746	0.0132915	0.033628	NA	NA	NA	NA	NA	NA	NA	NA
NCKIPSD	0.0777325	-0.0398956	0.230153	0.244953	1	NA	NA	NA	NA	NA	NA	NA	NA	NA	NA	NA	NA	NA	NA	NA	NA	NA	NA	NA	NA	NA	NA	NA	NA	NA	NA	NA
NCOA1	0.0158997	-0.0270678	0.0614536	0.478897	1	NA	NA	NA	NA	NA	NA	NA	NA	NA	NA	NA	NA	NA	NA	NA	NA	NA	NA	NA	NA	NA	NA	NA	NA	NA	NA	NA
NCOA2	-0.0126208	-0.0656595	0.042687	0.645224	1	NA	NA	NA	NA	NA	NA	NA	NA	NA	NA	NA	NA	NA	NA	NA	NA	NA	NA	NA	NA	NA	NA	NA	NA	NA	NA	NA
NCOA4	-0.0558325	-0.130381	0.0184197	0.135373	1	NA	NA	NA	NA	NA	NA	NA	NA	NA	NA	NA	NA	NA	NA	NA	NA	NA	NA	NA	NA	NA	NA	NA	NA	NA	NA	NA
NCOR1	0.00727401	-0.0260546	0.0418688	0.673453	1	NA	NA	NA	NA	NA	NA	NA	NA	NA	NA	NA	NA	NA	0.0121502	0.0157162	0.43946	0.87395	0.0102686	0.0161337	NA	NA	NA	NA	NA	NA	NA	NA
NCOR2	0.0166536	-0.0285247	0.0647386	0.481312	1	NA	NA	NA	NA	NA	NA	NA	NA	NA	NA	NA	NA	NA	NA	NA	NA	NA	NA	NA	NA	NA	NA	NA	NA	NA	NA	NA
NDRG1	0.0175955	-0.11161	0.173138	0.800742	1	NA	NA	NA	NA	NA	NA	NA	NA	NA	NA	NA	NA	NA	NA	NA	NA	NA	NA	NA	NA	NA	NA	NA	NA	NA	NA	NA
NF1	-0.00512388	-0.0399575	0.0307116	0.7753	1	NA	NA	NA	NA	NA	NA	NA	NA	NA	NA	NA	NA	NA	0.0055021	0.0163744	0.736857	1	0.00156591	0.0165752	NA	NA	NA	NA	NA	NA	NA	NA
NF2	0.0234962	-0.0340647	0.0863227	0.440065	1	NA	NA	NA	NA	NA	NA	NA	NA	NA	NA	NA	NA	NA	-0.0382043	0.0280141	0.172645	0.718197	-0.0486649	0.028934	NA	NA	NA	NA	NA	NA	NA	NA
NFATC2	-0.00960401	-0.0627401	0.0460085	0.727051	1	NA	NA	NA	NA	NA	NA	NA	NA	NA	NA	NA	NA	NA	NA	NA	NA	NA	NA	NA	NA	NA	NA	NA	NA	NA	NA	NA
NFE2L2	-0.00519856	-0.0437457	0.0346438	0.793892	1	NA	NA	NA	NA	-0.0117811	-0.122824	0.114453	0.832477	0.881446	NA	NA	NA	NA	-0.00463224	0.0210629	0.825931	1	-0.0076365	0.0228899	NA	NA	NA	NA	NA	NA	NA	NA
NFIB	-0.0447865	-0.113427	0.0245948	0.197494	1	NA	NA	NA	NA	NA	NA	NA	NA	NA	NA	NA	NA	NA	NA	NA	NA	NA	NA	NA	NA	NA	NA	NA	NA	NA	NA	NA
NFKB2	-0.0302561	-0.133772	0.0796298	0.568685	1	NA	NA	NA	NA	NA	NA	NA	NA	NA	NA	NA	NA	NA	NA	NA	NA	NA	NA	NA	NA	NA	NA	NA	NA	NA	NA	NA
NFKBIE	0.000674014	-0.0808891	0.0901025	0.987457	1	NA	NA	NA	NA	NA	NA	NA	NA	NA	NA	NA	NA	NA	NA	NA	NA	NA	NA	NA	NA	NA	NA	NA	NA	NA	NA	NA
NIN	0.0110066	-0.0326916	0.0571809	0.629165	1	NA	NA	NA	NA	NA	NA	NA	NA	NA	NA	NA	NA	NA	NA	NA	NA	NA	NA	NA	NA	NA	NA	NA	NA	NA	NA	NA
NKX2-1	-0.076806	-0.208845	0.0513307	0.230135	1	NA	NA	NA	NA	NA	NA	NA	NA	NA	NA	NA	NA	NA	NA	NA	NA	NA	NA	NA	NA	NA	NA	NA	NA	NA	NA	NA
NONO	-0.0380752	-0.127996	0.0551046	0.405732	1	NA	NA	NA	NA	NA	NA	NA	NA	NA	NA	NA	NA	NA	NA	NA	NA	NA	NA	NA	NA	NA	NA	NA	NA	NA	NA	NA
NOTCH1	-0.023073	-0.0706333	0.0256316	0.343968	1	NA	NA	NA	NA	0.193398	-0.0568632	0.907365	0.382243	0.529259	NA	NA	NA	NA	-0.0124124	0.0197912	0.530549	0.944537	-0.0131212	0.0203663	NA	NA	NA	NA	NA	NA	NA	NA
NOTCH2	0.0300766	-0.0281354	0.0940957	0.330291	1	NA	NA	NA	NA	NA	NA	NA	NA	NA	NA	NA	NA	NA	-0.0624187	0.0252408	0.013401	0.370498	-0.0721592	0.026597	0.0066665	0.339991	NA	NA	NA	NA	NA	NA
NPM1	0.135522	-0.0815057	0.502459	0.329332	1	NA	NA	NA	NA	NA	NA	NA	NA	NA	NA	NA	NA	NA	-0.0780167	0.0563383	0.166116	0.718197	-0.0729155	0.0594711	NA	NA	NA	NA	NA	NA	NA	NA
NR4A3	-0.0595159	-0.14125	0.0216415	0.145007	1	NA	NA	NA	NA	NA	NA	NA	NA	NA	NA	NA	NA	NA	NA	NA	NA	NA	NA	NA	NA	NA	NA	NA	NA	NA	NA	NA
NRAS	-0.0289768	-0.0973289	0.0417809	0.408274	1	NA	NA	NA	NA	NA	NA	NA	NA	NA	NA	NA	NA	NA	-0.0211455	0.03236	0.513469	0.935389	-0.0172695	0.0340514	NA	NA	NA	NA	NA	NA	NA	NA
NRG1	-0.00310047	-0.0451028	0.0405914	0.886582	1	NA	NA	NA	NA	NA	NA	NA	NA	NA	NA	NA	NA	NA	NA	NA	NA	NA	NA	NA	NA	NA	NA	NA	NA	NA	NA	NA
NSD1	0.0208728	-0.0205658	0.0648914	0.335804	1	NA	NA	NA	NA	NA	NA	NA	NA	NA	NA	NA	NA	NA	0.00490374	0.0168498	0.771031	1	0.000287876	0.017296	NA	NA	NA	NA	NA	NA	NA	NA
NT5C2	0.331298	0.00178547	1.01019	0.166138	1	NA	NA	NA	NA	NA	NA	NA	NA	NA	NA	NA	NA	NA	NA	NA	NA	NA	NA	NA	NA	NA	NA	NA	NA	NA	NA	NA
NTHL1	-0.00791837	-0.0982587	0.0907725	0.86688	1	NA	NA	NA	NA	NA	NA	NA	NA	NA	NA	NA	NA	NA	0.20061	0.162564	0.217188	0.752962	3.42724	2103.65	NA	NA	NA	NA	NA	NA	NA	NA
NTRK1	0.100344	0.00952162	0.21305	0.0495489	1	NA	NA	NA	NA	NA	NA	NA	NA	NA	NA	NA	NA	NA	-0.0476405	0.0264461	0.0716372	0.614894	-0.0522563	0.0270869	0.0537044	1	NA	NA	NA	NA	NA	NA
NTRK3	0.0145232	-0.0612932	0.0986645	0.717837	1	NA	NA	NA	NA	NA	NA	NA	NA	NA	NA	NA	NA	NA	-0.0205882	0.0240038	0.391056	0.840346	-0.0230116	0.0243635	NA	NA	NA	NA	NA	NA	NA	NA
NUMA1	0.0259232	-0.0274964	0.0839897	0.358222	1	NA	NA	NA	NA	NA	NA	NA	NA	NA	NA	NA	NA	NA	NA	NA	NA	NA	NA	NA	NA	NA	NA	NA	NA	NA	NA	NA
NUP214	0.018289	-0.0282282	0.0679701	0.453273	1	NA	NA	NA	NA	NA	NA	NA	NA	NA	NA	NA	NA	NA	NA	NA	NA	NA	NA	NA	NA	NA	NA	NA	NA	NA	NA	NA
NUP98	0.0299409	-0.0238607	0.0886769	0.293122	1	NA	NA	NA	NA	NA	NA	NA	NA	NA	NA	NA	NA	NA	NA	NA	NA	NA	NA	NA	NA	NA	NA	NA	NA	NA	NA	NA
OLIG2	0.0605824	-0.0764902	0.241417	0.435363	1	NA	NA	NA	NA	NA	NA	NA	NA	NA	NA	NA	NA	NA	NA	NA	NA	NA	NA	NA	NA	NA	NA	NA	NA	NA	NA	NA
OMD	0.00803933	-0.172749	0.235112	0.933688	1	NA	NA	NA	NA	NA	NA	NA	NA	NA	NA	NA	NA	NA	NA	NA	NA	NA	NA	NA	NA	NA	NA	NA	NA	NA	NA	NA
P2RY8	-0.0187595	-0.199059	0.190427	0.839688	1	NA	NA	NA	NA	NA	NA	NA	NA	NA	NA	NA	NA	NA	NA	NA	NA	NA	NA	NA	NA	NA	NA	NA	NA	NA	NA	NA
PABPC1	0.00147035	-0.0679247	0.0765179	0.967752	1	NA	NA	NA	NA	NA	NA	NA	NA	NA	NA	NA	NA	NA	NA	NA	NA	NA	NA	NA	NA	NA	NA	NA	NA	NA	NA	NA
PAFAH1B2	0.136173	-0.0254761	0.376247	0.167786	1	NA	NA	NA	NA	NA	NA	NA	NA	NA	NA	NA	NA	NA	NA	NA	NA	NA	NA	NA	NA	NA	NA	NA	NA	NA	NA	NA
PALB2	-0.00404082	-0.0554125	0.0499566	0.879587	1	NA	NA	NA	NA	NA	NA	NA	NA	NA	NA	NA	NA	NA	-0.00779259	0.0221629	0.725135	1	-0.0110297	0.0229238	NA	NA	NA	NA	NA	NA	NA	NA
PATZ1	0.057084	-0.014318	0.139557	0.140827	1	NA	NA	NA	NA	NA	NA	NA	NA	NA	NA	NA	NA	NA	NA	NA	NA	NA	NA	NA	NA	NA	NA	NA	NA	NA	NA	NA
PAX3	-0.0650527	-0.121686	-0.0100186	0.0209614	1	NA	NA	NA	NA	NA	NA	NA	NA	NA	NA	NA	NA	NA	NA	NA	NA	NA	NA	NA	NA	NA	NA	NA	NA	NA	NA	NA
PAX5	-0.097503	-0.234842	0.0292906	0.132392	1	NA	NA	NA	NA	NA	NA	NA	NA	NA	NA	NA	NA	NA	-0.160842	0.0557544	0.00391627	0.309686	-0.1767	0.0663317	0.00772429	0.393939	NA	NA	NA	NA	NA	NA
PAX7	0.0257015	-0.0582956	0.121505	0.568211	1	NA	NA	NA	NA	NA	NA	NA	NA	NA	NA	NA	NA	NA	NA	NA	NA	NA	NA	NA	NA	NA	NA	NA	NA	NA	NA	NA
PBRM1	0.00551791	-0.0342011	0.0470502	0.789042	1	NA	NA	NA	NA	NA	NA	NA	NA	NA	NA	NA	NA	NA	0.0424152	0.019252	0.0275834	0.496862	0.0404755	0.0197475	0.0403987	1	NA	NA	NA	NA	NA	NA
PBX1	0.0128476	-0.0790957	0.116969	0.792931	1	NA	NA	NA	NA	NA	NA	NA	NA	NA	NA	NA	NA	NA	NA	NA	NA	NA	NA	NA	NA	NA	NA	NA	NA	NA	NA	NA
PCBP1	0.0398441	-0.02217	0.109131	0.229478	1	NA	NA	NA	NA	NA	NA	NA	NA	NA	NA	NA	NA	NA	NA	NA	NA	NA	NA	NA	NA	NA	NA	NA	NA	NA	NA	NA
PCM1	-0.01656	-0.0850963	0.0556839	0.640527	1	NA	NA	NA	NA	NA	NA	NA	NA	NA	NA	NA	NA	NA	NA	NA	NA	NA	NA	NA	NA	NA	NA	NA	NA	NA	NA	NA
PDCD1LG2	0.00496912	-0.0999214	0.124201	0.928805	1	NA	NA	NA	NA	NA	NA	NA	NA	NA	NA	NA	NA	NA	-1.1085e-17	2931.36	1	1	3.74118e-17	3156.01	NA	NA	NA	NA	NA	NA	NA	NA
PDE4DIP	0.00695586	-0.0201104	0.0347822	0.618347	1	NA	NA	NA	NA	NA	NA	NA	NA	NA	NA	NA	NA	NA	NA	NA	NA	NA	NA	NA	NA	NA	NA	NA	NA	NA	NA	NA
PDGFB	0.106192	-0.00443123	0.250277	0.0947085	1	NA	NA	NA	NA	NA	NA	NA	NA	NA	NA	NA	NA	NA	NA	NA	NA	NA	NA	NA	NA	NA	NA	NA	NA	NA	NA	NA
PDGFRA	-0.0236671	-0.0712241	0.024999	0.331468	1	NA	NA	NA	NA	NA	NA	NA	NA	NA	NA	NA	NA	NA	-0.0129689	0.0353775	0.713927	1	-0.0122566	0.0359784	NA	NA	NA	NA	NA	NA	NA	NA
PDGFRB	-0.00116461	-0.0703926	0.0734251	0.974346	1	NA	NA	NA	NA	NA	NA	NA	NA	NA	NA	NA	NA	NA	0.00968251	0.0252967	0.701899	1	0.00891559	0.025087	NA	NA	NA	NA	NA	NA	NA	NA
PER1	0.0513713	-0.0292867	0.145709	0.242171	1	NA	NA	NA	NA	NA	NA	NA	NA	NA	NA	NA	NA	NA	NA	NA	NA	NA	NA	NA	NA	NA	NA	NA	NA	NA	NA	NA
PHF6	0.0579927	-0.018141	0.14683	0.162183	1	NA	NA	NA	NA	NA	NA	NA	NA	NA	NA	NA	NA	NA	NA	NA	NA	NA	NA	NA	NA	NA	NA	NA	NA	NA	NA	NA
PHOX2B	0.0908368	-0.0155732	0.226876	0.132896	1	NA	NA	NA	NA	NA	NA	NA	NA	NA	NA	NA	NA	NA	-0.0320888	0.048238	0.50591	0.92882	-0.0268127	0.0504137	NA	NA	NA	NA	NA	NA	NA	NA
PICALM	-0.0252821	-0.0936526	0.0458804	0.471967	1	NA	NA	NA	NA	NA	NA	NA	NA	NA	NA	NA	NA	NA	NA	NA	NA	NA	NA	NA	NA	NA	NA	NA	NA	NA	NA	NA
PIK3CA	-0.00320558	-0.0258112	0.0196573	0.781722	1	NA	NA	NA	NA	NA	NA	NA	NA	NA	NA	NA	NA	NA	0.0145561	0.0108409	0.179367	0.718755	0.0154841	0.0112596	NA	NA	NA	NA	NA	NA	NA	NA
PIK3CB	0.00818349	-0.0573704	0.079335	0.812327	1	NA	NA	NA	NA	NA	NA	NA	NA	NA	NA	NA	NA	NA	0.0290719	0.0299414	0.331568	0.818428	0.0255547	0.0328443	NA	NA	NA	NA	NA	NA	NA	NA
PIK3R1	-0.0265162	-0.0948771	0.0445075	0.450127	1	NA	NA	NA	NA	NA	NA	NA	NA	NA	NA	NA	NA	NA	-0.00902623	0.0277466	0.744947	1	-0.0106245	0.0291326	NA	NA	NA	NA	NA	NA	NA	NA
PIM1	0.0378317	-0.146776	0.290237	0.713833	1	NA	NA	NA	NA	NA	NA	NA	NA	NA	NA	NA	NA	NA	-0.0501778	0.0367322	0.171925	0.718197	-0.0510523	0.0371618	NA	NA	NA	NA	NA	NA	NA	NA
PLAG1	-0.0520959	-0.23633	0.141292	0.563938	1	NA	NA	NA	NA	NA	NA	NA	NA	NA	NA	NA	NA	NA	NA	NA	NA	NA	NA	NA	NA	NA	NA	NA	NA	NA	NA	NA
PLCG1	-0.0469837	-0.100209	0.00607982	0.080289	1	NA	NA	NA	NA	NA	NA	NA	NA	NA	NA	NA	NA	NA	NA	NA	NA	NA	NA	NA	NA	NA	NA	NA	NA	NA	NA	NA
PML	-0.00758047	-0.0588089	0.0460446	0.775186	1	NA	NA	NA	NA	NA	NA	NA	NA	NA	NA	NA	NA	NA	NA	NA	NA	NA	NA	NA	NA	NA	NA	NA	NA	NA	NA	NA
PMS1	0.0108853	-0.0592191	0.0877048	0.768555	1	NA	NA	NA	NA	NA	NA	NA	NA	NA	NA	NA	NA	NA	0.0613373	0.0505856	0.225304	0.752962	0.0539309	0.0511655	NA	NA	NA	NA	NA	NA	NA	NA
PMS2	0.00632131	-0.052481	0.0694373	0.837409	1	NA	NA	NA	NA	NA	NA	NA	NA	NA	NA	NA	NA	NA	0.034512	0.0360881	0.338907	0.821064	0.0298683	0.0364679	NA	NA	NA	NA	NA	NA	NA	NA
POLD1	-0.0387356	-0.107192	0.0311048	0.266075	1	NA	NA	NA	NA	NA	NA	NA	NA	NA	NA	NA	NA	NA	-0.0127361	0.0216829	0.556948	0.948038	-0.0183711	0.0226388	NA	NA	NA	NA	NA	NA	NA	NA
POLE	-0.00344667	-0.0406601	0.0350165	0.857643	1	NA	NA	NA	NA	NA	NA	NA	NA	NA	NA	NA	NA	NA	0.0139062	0.0194148	0.473827	0.90528	0.00975701	0.0198842	NA	NA	NA	NA	NA	NA	NA	NA
POLG	-0.0224024	-0.086542	0.0443781	0.497501	1	NA	NA	NA	NA	NA	NA	NA	NA	NA	NA	NA	NA	NA	NA	NA	NA	NA	NA	NA	NA	NA	NA	NA	NA	NA	NA	NA
POLQ	-0.0176128	-0.0545563	0.0200187	0.352144	1	NA	NA	NA	NA	NA	NA	NA	NA	NA	NA	NA	NA	NA	NA	NA	NA	NA	NA	NA	NA	NA	NA	NA	NA	NA	NA	NA
POT1	0.0180988	-0.0346476	0.074945	0.514102	1	NA	NA	NA	NA	NA	NA	NA	NA	NA	NA	NA	NA	NA	NA	NA	NA	NA	NA	NA	NA	NA	NA	NA	NA	NA	NA	NA
POU2AF1	0.0667236	-0.0718726	0.251769	0.39874	1	NA	NA	NA	NA	NA	NA	NA	NA	NA	NA	NA	NA	NA	NA	NA	NA	NA	NA	NA	NA	NA	NA	NA	NA	NA	NA	NA
POU5F1	0.0378317	-0.146776	0.290237	0.713833	1	NA	NA	NA	NA	NA	NA	NA	NA	NA	NA	NA	NA	NA	NA	NA	NA	NA	NA	NA	NA	NA	NA	NA	NA	NA	NA	NA
PPARG	-0.0180139	-0.0689526	0.0346473	0.492096	1	NA	NA	NA	NA	NA	NA	NA	NA	NA	NA	NA	NA	NA	0.0980558	0.0832288	0.238738	0.752962	0.0818701	0.0825765	NA	NA	NA	NA	NA	NA	NA	NA
PPFIBP1	0.0178208	-0.052916	0.0960812	0.634687	1	NA	NA	NA	NA	NA	NA	NA	NA	NA	NA	NA	NA	NA	NA	NA	NA	NA	NA	NA	NA	NA	NA	NA	NA	NA	NA	NA
PPM1D	0.112405	0.0105767	0.242678	0.0532068	1	NA	NA	NA	NA	NA	NA	NA	NA	NA	NA	NA	NA	NA	-0.0379681	0.036735	0.301339	0.818428	-0.0405151	0.0382613	NA	NA	NA	NA	NA	NA	NA	NA
PPP2R1A	-0.0189126	-0.108826	0.0774503	0.68468	1	NA	NA	NA	NA	NA	NA	NA	NA	NA	NA	NA	NA	NA	-0.0164144	0.0384663	0.669583	0.998746	-0.00857968	0.0435808	NA	NA	NA	NA	NA	NA	NA	NA
PPP6C	0.00343531	-0.0876552	0.104925	0.943061	1	NA	NA	NA	NA	NA	NA	NA	NA	NA	NA	NA	NA	NA	-0.0203041	0.0419603	0.628465	0.987888	-0.0236799	0.0418367	NA	NA	NA	NA	NA	NA	NA	NA
PRCC	0.14778	0.0239911	0.315628	0.0427257	1	NA	NA	NA	NA	NA	NA	NA	NA	NA	NA	NA	NA	NA	NA	NA	NA	NA	NA	NA	NA	NA	NA	NA	NA	NA	NA	NA
PRDM1	0.0718222	-0.0125994	0.173231	0.123505	1	NA	NA	NA	NA	NA	NA	NA	NA	NA	NA	NA	NA	NA	-0.00165629	0.0334787	0.960542	1	-0.00520187	0.0333247	NA	NA	NA	NA	NA	NA	NA	NA
PRDM16	-0.0134812	-0.0611883	0.0359308	0.583714	1	NA	NA	NA	NA	NA	NA	NA	NA	NA	NA	NA	NA	NA	NA	NA	NA	NA	NA	NA	NA	NA	NA	NA	NA	NA	NA	NA
PRDM2	0.0278923	-0.0207438	0.0804513	0.276715	1	NA	NA	NA	NA	NA	NA	NA	NA	NA	NA	NA	NA	NA	NA	NA	NA	NA	NA	NA	NA	NA	NA	NA	NA	NA	NA	NA
PREX2	0.037789	-0.00592896	0.0850241	0.101501	1	NA	NA	NA	NA	NA	NA	NA	NA	NA	NA	NA	NA	NA	-0.00663287	0.0308966	0.830017	1	-0.0324096	0.0366933	NA	NA	NA	NA	NA	NA	NA	NA
PRF1	-0.01656	-0.0850963	0.0556839	0.640527	1	NA	NA	NA	NA	NA	NA	NA	NA	NA	NA	NA	NA	NA	NA	NA	NA	NA	NA	NA	NA	NA	NA	NA	NA	NA	NA	NA
PRKACA	0.146242	-0.0194959	0.395164	0.151664	1	NA	NA	NA	NA	NA	NA	NA	NA	NA	NA	NA	NA	NA	NA	NA	NA	NA	NA	NA	NA	NA	NA	NA	NA	NA	NA	NA
PRKAR1A	-0.0245916	-0.128098	0.0864979	0.644926	1	NA	NA	NA	NA	NA	NA	NA	NA	NA	NA	NA	NA	NA	-0.0555422	0.0571431	0.331059	0.818428	-0.0465411	0.0654702	NA	NA	NA	NA	NA	NA	NA	NA
PRKCB	0.0340365	-0.0201793	0.0934851	0.236677	1	NA	NA	NA	NA	NA	NA	NA	NA	NA	NA	NA	NA	NA	NA	NA	NA	NA	NA	NA	NA	NA	NA	NA	NA	NA	NA	NA
PRPF40B	-0.0505825	-0.141063	0.0410983	0.26677	1	NA	NA	NA	NA	NA	NA	NA	NA	NA	NA	NA	NA	NA	NA	NA	NA	NA	NA	NA	NA	NA	NA	NA	NA	NA	NA	NA
PRRX1	0.0875212	-0.00785662	0.206227	0.102399	1	NA	NA	NA	NA	NA	NA	NA	NA	NA	NA	NA	NA	NA	NA	NA	NA	NA	NA	NA	NA	NA	NA	NA	NA	NA	NA	NA
PSIP1	0.0353631	-0.0091235	0.083403	0.131884	1	NA	NA	NA	NA	NA	NA	NA	NA	NA	NA	NA	NA	NA	NA	NA	NA	NA	NA	NA	NA	NA	NA	NA	NA	NA	NA	NA
PTCH1	0.0124124	-0.0337036	0.0613713	0.606561	1	NA	NA	NA	NA	NA	NA	NA	NA	NA	NA	NA	NA	NA	0.00819656	0.0273532	0.764439	1	0.00443088	0.0283439	NA	NA	NA	NA	NA	NA	NA	NA
PTEN	0.0103877	-0.0399951	0.0640904	0.693521	1	NA	NA	NA	NA	NA	NA	NA	NA	NA	NA	NA	NA	NA	-0.0341785	0.0245298	0.163515	0.718197	-0.0383326	0.0246774	NA	NA	NA	NA	NA	NA	NA	NA
PTK6	0.0225067	-0.107337	0.180547	0.749375	1	NA	NA	NA	NA	NA	NA	NA	NA	NA	NA	NA	NA	NA	NA	NA	NA	NA	NA	NA	NA	NA	NA	NA	NA	NA	NA	NA
PTPN11	-0.0253744	-0.115182	0.0697926	0.583308	1	NA	NA	NA	NA	NA	NA	NA	NA	NA	NA	NA	NA	NA	0.190655	0.102186	0.0620727	0.610713	0.181468	0.109485	0.0974233	1	NA	NA	NA	NA	NA	NA
PTPN13	0.00382491	-0.0394879	0.0492615	0.865063	1	NA	NA	NA	NA	NA	NA	NA	NA	NA	NA	NA	NA	NA	NA	NA	NA	NA	NA	NA	NA	NA	NA	NA	NA	NA	NA	NA
PTPN6	-0.0315706	-0.158398	0.104964	0.626207	1	NA	NA	NA	NA	NA	NA	NA	NA	NA	NA	NA	NA	NA	NA	NA	NA	NA	NA	NA	NA	NA	NA	NA	NA	NA	NA	NA
PTPRB	0.00957035	-0.0376944	0.0596933	0.698196	1	NA	NA	NA	NA	NA	NA	NA	NA	NA	NA	NA	NA	NA	NA	NA	NA	NA	NA	NA	NA	NA	NA	NA	NA	NA	NA	NA
PTPRC	0.0171026	-0.0293296	0.0666332	0.482036	1	NA	NA	NA	NA	NA	NA	NA	NA	NA	NA	NA	NA	NA	NA	NA	NA	NA	NA	NA	NA	NA	NA	NA	NA	NA	NA	NA
PTPRD	0.00749431	-0.0294977	0.0460979	0.696272	1	NA	NA	NA	NA	NA	NA	NA	NA	NA	NA	NA	NA	NA	-0.00479567	0.0195724	0.806439	1	-0.00877109	0.020013	NA	NA	NA	NA	NA	NA	NA	NA
PTPRK	6.35452e-05	-0.0481316	0.0507492	0.997976	1	NA	NA	NA	NA	NA	NA	NA	NA	NA	NA	NA	NA	NA	NA	NA	NA	NA	NA	NA	NA	NA	NA	NA	NA	NA	NA	NA
PTPRT	-0.0423034	-0.0842398	-0.000611703	0.0459021	1	NA	NA	NA	NA	NA	NA	NA	NA	NA	NA	NA	NA	NA	-0.00876647	0.0170106	0.606306	0.984292	-0.0124984	0.017252	NA	NA	NA	NA	NA	NA	NA	NA
PWWP2A	0.0869313	-0.0331463	0.244693	0.206465	1	NA	NA	NA	NA	NA	NA	NA	NA	NA	NA	NA	NA	NA	NA	NA	NA	NA	NA	NA	NA	NA	NA	NA	NA	NA	NA	NA
QKI	0.0549598	-0.0432347	0.174235	0.310529	1	NA	NA	NA	NA	NA	NA	NA	NA	NA	NA	NA	NA	NA	NA	NA	NA	NA	NA	NA	NA	NA	NA	NA	NA	NA	NA	NA
RABEP1	0.00343531	-0.0876552	0.104925	0.943061	1	NA	NA	NA	NA	NA	NA	NA	NA	NA	NA	NA	NA	NA	NA	NA	NA	NA	NA	NA	NA	NA	NA	NA	NA	NA	NA	NA
RAC1	0.118821	0.00445215	0.269843	0.0729316	1	NA	NA	NA	NA	NA	NA	NA	NA	NA	NA	NA	NA	NA	-0.0422673	0.0295187	0.152178	0.718197	-0.049606	0.0296425	NA	NA	NA	NA	NA	NA	NA	NA
RAD17	-0.0544345	-0.128888	0.0198957	0.14542	1	NA	NA	NA	NA	NA	NA	NA	NA	NA	NA	NA	NA	NA	NA	NA	NA	NA	NA	NA	NA	NA	NA	NA	NA	NA	NA	NA
RAD21	0.0215694	-0.0280145	0.0749299	0.40818	1	NA	NA	NA	NA	NA	NA	NA	NA	NA	NA	NA	NA	NA	-0.0157431	0.0378754	0.677662	0.998746	-0.0155141	0.0371111	NA	NA	NA	NA	NA	NA	NA	NA
RAD51B	NA	NA	NA	NA	NA	NA	NA	NA	NA	NA	NA	NA	NA	NA	NA	NA	NA	NA	0.0303908	0.047121	0.518958	0.941738	0.0247375	0.0471073	NA	NA	NA	NA	NA	NA	NA	NA
RAF1	0.083695	-0.020888	0.21615	0.156619	1	NA	NA	NA	NA	NA	NA	NA	NA	NA	NA	NA	NA	NA	0.0149528	0.0408408	0.714272	1	0.0164168	0.0420396	NA	NA	NA	NA	NA	NA	NA	NA
RALGDS	0.0112272	-0.0942532	0.132597	0.841832	1	NA	NA	NA	NA	NA	NA	NA	NA	NA	NA	NA	NA	NA	NA	NA	NA	NA	NA	NA	NA	NA	NA	NA	NA	NA	NA	NA
RANBP2	-0.0107942	-0.0471986	0.0265262	0.564177	1	NA	NA	NA	NA	NA	NA	NA	NA	NA	NA	NA	NA	NA	NA	NA	NA	NA	NA	NA	NA	NA	NA	NA	NA	NA	NA	NA
RAP1GDS1	-0.0124859	-0.076877	0.0554833	0.708387	1	NA	NA	NA	NA	NA	NA	NA	NA	NA	NA	NA	NA	NA	NA	NA	NA	NA	NA	NA	NA	NA	NA	NA	NA	NA	NA	NA
RARA	0.00657007	-0.0685498	0.0889665	0.868189	1	NA	NA	NA	NA	NA	NA	NA	NA	NA	NA	NA	NA	NA	0.0535656	0.0377223	0.155608	0.718197	0.0581901	0.040876	NA	NA	NA	NA	NA	NA	NA	NA
RB1	0.0248117	-0.00038849	0.0509811	0.0576863	1	NA	NA	NA	NA	0.0509414	-0.0391093	0.175281	0.328209	0.529259	NA	NA	NA	NA	-0.00235241	0.0120242	0.844892	1	-0.00457319	0.0125412	NA	NA	NA	NA	NA	NA	NA	NA
RBM10	0.0162148	-0.024917	0.0597173	0.450284	1	NA	NA	NA	NA	NA	NA	NA	NA	NA	NA	NA	NA	NA	0.0254521	0.0145022	0.0792517	0.614894	0.0237431	0.0155433	0.126626	1	NA	NA	NA	NA	NA	NA
RBM15	-0.0389991	-0.0900025	0.0123354	0.13192	1	NA	NA	NA	NA	NA	NA	NA	NA	NA	NA	NA	NA	NA	NA	NA	NA	NA	NA	NA	NA	NA	NA	NA	NA	NA	NA	NA
RECQL4	0.0239482	-0.02747	0.0795613	0.376891	1	NA	NA	NA	NA	NA	NA	NA	NA	NA	NA	NA	NA	NA	0.0116953	0.0223184	0.600264	0.984292	0.00614553	0.0233494	NA	NA	NA	NA	NA	NA	NA	NA
REL	0.0764357	-0.0163831	0.190369	0.139594	1	NA	NA	NA	NA	NA	NA	NA	NA	NA	NA	NA	NA	NA	-0.00610548	0.0332031	0.854105	1	-0.0103608	0.03328	NA	NA	NA	NA	NA	NA	NA	NA
RET	-0.031752	-0.0923279	0.030312	0.305015	1	NA	NA	NA	NA	NA	NA	NA	NA	NA	NA	NA	NA	NA	-0.0542653	0.0311741	0.0817335	0.614894	-0.0571938	0.0314242	0.0687504	1	NA	NA	NA	NA	NA	NA
RFWD3	0.0093743	-0.0562716	0.0807383	0.786101	1	NA	NA	NA	NA	NA	NA	NA	NA	NA	NA	NA	NA	NA	NA	NA	NA	NA	NA	NA	NA	NA	NA	NA	NA	NA	NA	NA
RGPD3	0.0189115	-0.0382371	0.0809566	0.530265	1	NA	NA	NA	NA	NA	NA	NA	NA	NA	NA	NA	NA	NA	NA	NA	NA	NA	NA	NA	NA	NA	NA	NA	NA	NA	NA	NA
RGS7	0.0105704	-0.0551705	0.0821512	0.760123	1	NA	NA	NA	NA	NA	NA	NA	NA	NA	NA	NA	NA	NA	NA	NA	NA	NA	NA	NA	NA	NA	NA	NA	NA	NA	NA	NA
RHOA	0.0223125	-0.023277	0.0711079	0.351181	1	NA	NA	NA	NA	NA	NA	NA	NA	NA	NA	NA	NA	NA	-0.00284251	0.0217121	0.89584	1	-0.00718907	0.0230073	NA	NA	NA	NA	NA	NA	NA	NA
RHOH	0.0416328	-0.0681093	0.175388	0.489841	1	NA	NA	NA	NA	NA	NA	NA	NA	NA	NA	NA	NA	NA	NA	NA	NA	NA	NA	NA	NA	NA	NA	NA	NA	NA	NA	NA
RNF213	-0.00266717	-0.0352447	0.0308219	0.873769	1	NA	NA	NA	NA	NA	NA	NA	NA	NA	NA	NA	NA	NA	NA	NA	NA	NA	NA	NA	NA	NA	NA	NA	NA	NA	NA	NA
RNF43	-0.0547289	-0.145498	0.0365525	0.229163	1	NA	NA	NA	NA	NA	NA	NA	NA	NA	NA	NA	NA	NA	-0.00565852	0.0216072	0.793413	1	-0.00756653	0.0235124	NA	NA	NA	NA	NA	NA	NA	NA
ROBO2	-0.00404437	-0.0460131	0.0395698	0.852212	1	NA	NA	NA	NA	NA	NA	NA	NA	NA	NA	NA	NA	NA	NA	NA	NA	NA	NA	NA	NA	NA	NA	NA	NA	NA	NA	NA
ROS1	0.0123937	-0.0303556	0.0575616	0.578406	1	NA	NA	NA	NA	NA	NA	NA	NA	NA	NA	NA	NA	NA	0.000871972	0.0248692	0.97203	1	0.0017231	0.0255468	NA	NA	NA	NA	NA	NA	NA	NA
RPL10	-0.0302561	-0.133772	0.0796298	0.568685	1	NA	NA	NA	NA	NA	NA	NA	NA	NA	NA	NA	NA	NA	NA	NA	NA	NA	NA	NA	NA	NA	NA	NA	NA	NA	NA	NA
RPL5	0.0822656	-0.0365485	0.237292	0.225032	1	NA	NA	NA	NA	NA	NA	NA	NA	NA	NA	NA	NA	NA	NA	NA	NA	NA	NA	NA	NA	NA	NA	NA	NA	NA	NA	NA
RPN1	0.00341791	-0.124341	0.152368	0.959823	1	NA	NA	NA	NA	NA	NA	NA	NA	NA	NA	NA	NA	NA	NA	NA	NA	NA	NA	NA	NA	NA	NA	NA	NA	NA	NA	NA
RSPO2	0.000368756	-0.0742979	0.0815178	0.992488	1	NA	NA	NA	NA	NA	NA	NA	NA	NA	NA	NA	NA	NA	NA	NA	NA	NA	NA	NA	NA	NA	NA	NA	NA	NA	NA	NA
RUNX1	0.0112685	-0.0409684	0.0671405	0.680501	1	NA	NA	NA	NA	NA	NA	NA	NA	NA	NA	NA	NA	NA	0.0154476	0.0198899	0.437361	0.87395	0.0151768	0.0205615	NA	NA	NA	NA	NA	NA	NA	NA
RUNX1T1	-0.0530365	-0.127401	0.0213763	0.156055	1	NA	NA	NA	NA	NA	NA	NA	NA	NA	NA	NA	NA	NA	NA	NA	NA	NA	NA	NA	NA	NA	NA	NA	NA	NA	NA	NA
S100A7	-0.0604625	-0.189691	0.0698024	0.344093	1	NA	NA	NA	NA	NA	NA	NA	NA	NA	NA	NA	NA	NA	NA	NA	NA	NA	NA	NA	NA	NA	NA	NA	NA	NA	NA	NA
SALL4	-0.0319447	-0.105604	0.0442865	0.39675	1	NA	NA	NA	NA	NA	NA	NA	NA	NA	NA	NA	NA	NA	NA	NA	NA	NA	NA	NA	NA	NA	NA	NA	NA	NA	NA	NA
SBDS	0.00251783	-0.0791785	0.0923555	0.953314	1	NA	NA	NA	NA	NA	NA	NA	NA	NA	NA	NA	NA	NA	NA	NA	NA	NA	NA	NA	NA	NA	NA	NA	NA	NA	NA	NA
SDC4	0.397699	0.0243397	1.20625	0.152506	1	NA	NA	NA	NA	NA	NA	NA	NA	NA	NA	NA	NA	NA	NA	NA	NA	NA	NA	NA	NA	NA	NA	NA	NA	NA	NA	NA
SDHA	-0.00573894	-0.0704175	0.0631638	0.864734	1	NA	NA	NA	NA	NA	NA	NA	NA	NA	NA	NA	NA	NA	-0.020387	0.0349374	0.559537	0.948038	-0.0306281	0.0362121	NA	NA	NA	NA	NA	NA	NA	NA
SDHAF2	0.0453023	-0.0651059	0.180769	0.456725	1	NA	NA	NA	NA	NA	NA	NA	NA	NA	NA	NA	NA	NA	1.48531e-15	1547.51	1	1	2.004e-16	1582.64	NA	NA	NA	NA	NA	NA	NA	NA
SDHB	-0.0357574	-0.162745	0.099659	0.579899	1	NA	NA	NA	NA	NA	NA	NA	NA	NA	NA	NA	NA	NA	0.0795474	0.0745009	0.285639	0.789709	0.0999624	0.0930154	NA	NA	NA	NA	NA	NA	NA	NA
SDHC	0.0730966	-0.067178	0.262647	0.364391	1	NA	NA	NA	NA	NA	NA	NA	NA	NA	NA	NA	NA	NA	0.102673	0.111482	0.357059	0.833775	0.130017	0.124824	NA	NA	NA	NA	NA	NA	NA	NA
SDHD	0.117827	-0.0367986	0.342264	0.205029	1	NA	NA	NA	NA	NA	NA	NA	NA	NA	NA	NA	NA	NA	-0.0422705	0.0580692	0.466654	0.902287	-0.0449789	0.0577407	NA	NA	NA	NA	NA	NA	NA	NA
2021-09-06	-0.2388	-0.60034	-0.0350547	0.0608347	1	NA	NA	NA	NA	NA	NA	NA	NA	NA	NA	NA	NA	NA	NA	NA	NA	NA	NA	NA	NA	NA	NA	NA	NA	NA	NA	NA
2021-09-09	-0.0401699	-0.130153	0.0527276	0.379814	1	NA	NA	NA	NA	NA	NA	NA	NA	NA	NA	NA	NA	NA	NA	NA	NA	NA	NA	NA	NA	NA	NA	NA	NA	NA	NA	NA
SET	0.101826	-0.0225646	0.268667	0.158365	1	NA	NA	NA	NA	0.0107697	-0.141793	0.231946	0.895984	0.895984	NA	NA	NA	NA	NA	NA	NA	NA	NA	NA	NA	NA	NA	NA	NA	NA	NA	NA
SETBP1	0.0172219	-0.037484	0.0762985	0.549634	1	NA	NA	NA	NA	NA	NA	NA	NA	NA	NA	NA	NA	NA	NA	NA	NA	NA	NA	NA	NA	NA	NA	NA	NA	NA	NA	NA
SETD2	0.00639062	-0.030552	0.044903	0.738763	1	NA	NA	NA	NA	0.0107697	-0.141793	0.231946	0.895984	0.895984	NA	NA	NA	NA	-0.0140106	0.0171762	0.414674	0.858575	-0.0178341	0.0172935	NA	NA	NA	NA	NA	NA	NA	NA
SETDB1	0.0362272	-0.0203	0.0985763	0.228196	1	NA	NA	NA	NA	NA	NA	NA	NA	NA	NA	NA	NA	NA	NA	NA	NA	NA	NA	NA	NA	NA	NA	NA	NA	NA	NA	NA
SF3B1	0.0397913	-0.00151029	0.0842957	0.0677184	1	NA	NA	NA	NA	NA	NA	NA	NA	NA	NA	NA	NA	NA	0.0107433	0.0196998	0.585511	0.966591	0.0161852	0.0207034	NA	NA	NA	NA	NA	NA	NA	NA
SFPQ	0.0201403	-0.0726042	0.126498	0.685178	1	NA	NA	NA	NA	NA	NA	NA	NA	NA	NA	NA	NA	NA	NA	NA	NA	NA	NA	NA	NA	NA	NA	NA	NA	NA	NA	NA
SFRP4	0.00251783	-0.0791785	0.0923555	0.953314	1	NA	NA	NA	NA	NA	NA	NA	NA	NA	NA	NA	NA	NA	NA	NA	NA	NA	NA	NA	NA	NA	NA	NA	NA	NA	NA	NA
SGK1	0.0614705	-0.0152628	0.151396	0.14247	1	NA	NA	NA	NA	NA	NA	NA	NA	NA	NA	NA	NA	NA	NA	NA	NA	NA	NA	NA	NA	NA	NA	NA	NA	NA	NA	NA
SH2B3	0.040835	-0.0548322	0.154437	0.433715	1	NA	NA	NA	NA	NA	NA	NA	NA	NA	NA	NA	NA	NA	0.00533288	0.0294957	0.856523	1	0.0028614	0.0289221	NA	NA	NA	NA	NA	NA	NA	NA
SH3GL1	-0.0190682	-0.0875396	0.0528465	0.589754	1	NA	NA	NA	NA	NA	NA	NA	NA	NA	NA	NA	NA	NA	NA	NA	NA	NA	NA	NA	NA	NA	NA	NA	NA	NA	NA	NA
SIRPA	0.056767	-0.0559246	0.197868	0.366148	1	NA	NA	NA	NA	NA	NA	NA	NA	NA	NA	NA	NA	NA	NA	NA	NA	NA	NA	NA	NA	NA	NA	NA	NA	NA	NA	NA
SIX1	0.0127828	-0.115866	0.165987	0.853111	1	NA	NA	NA	NA	NA	NA	NA	NA	NA	NA	NA	NA	NA	NA	NA	NA	NA	NA	NA	NA	NA	NA	NA	NA	NA	NA	NA
SIX2	-0.0188102	-0.145522	0.121618	0.774544	1	NA	NA	NA	NA	NA	NA	NA	NA	NA	NA	NA	NA	NA	NA	NA	NA	NA	NA	NA	NA	NA	NA	NA	NA	NA	NA	NA
SKI	0.101073	-0.101573	0.42337	0.415875	1	NA	NA	NA	NA	NA	NA	NA	NA	NA	NA	NA	NA	NA	NA	NA	NA	NA	NA	NA	NA	NA	NA	NA	NA	NA	NA	NA
SLC34A2	0.056767	-0.0559246	0.197868	0.366148	1	NA	NA	NA	NA	NA	NA	NA	NA	NA	NA	NA	NA	NA	NA	NA	NA	NA	NA	NA	NA	NA	NA	NA	NA	NA	NA	NA
SLC45A3	0.0703063	-0.0310997	0.196365	0.214857	1	NA	NA	NA	NA	NA	NA	NA	NA	NA	NA	NA	NA	NA	NA	NA	NA	NA	NA	NA	NA	NA	NA	NA	NA	NA	NA	NA
SMAD2	0.0703063	-0.0310997	0.196365	0.214857	1	NA	NA	NA	NA	NA	NA	NA	NA	NA	NA	NA	NA	NA	0.0965099	0.045437	0.0336669	0.496862	0.107212	0.0491836	0.0292702	1	NA	NA	NA	NA	NA	NA
SMAD3	0.00812108	-0.0740257	0.0992611	0.851687	1	NA	NA	NA	NA	NA	NA	NA	NA	NA	NA	NA	NA	NA	-0.065404	0.0333962	0.0501799	0.610713	-0.0727397	0.0355001	0.0404623	1	NA	NA	NA	NA	NA	NA
SMAD4	-0.00687216	-0.0714961	0.0618667	0.838103	1	NA	NA	NA	NA	NA	NA	NA	NA	NA	NA	NA	NA	NA	0.0219463	0.0310352	0.479478	0.908688	0.0230087	0.0329652	NA	NA	NA	NA	NA	NA	NA	NA
SMARCA4	0.0116424	-0.0292175	0.0546698	0.584467	1	NA	NA	NA	NA	NA	NA	NA	NA	NA	NA	NA	NA	NA	-0.00321999	0.0156941	0.837438	1	-0.00682005	0.0162366	NA	NA	NA	NA	NA	NA	NA	NA
SMARCB1	0.0339714	-0.0511192	0.132273	0.459428	1	NA	NA	NA	NA	NA	NA	NA	NA	NA	NA	NA	NA	NA	-0.00103734	0.0296332	0.972075	1	0.00441747	0.0313723	NA	NA	NA	NA	NA	NA	NA	NA
SMARCD1	0.0520466	-0.0455923	0.170105	0.332942	1	NA	NA	NA	NA	NA	NA	NA	NA	NA	NA	NA	NA	NA	0.00173718	0.0336961	0.958884	1	0.00100497	0.0342934	NA	NA	NA	NA	NA	NA	NA	NA
SMARCE1	-0.034394	-0.114921	0.0490421	0.403176	1	NA	NA	NA	NA	NA	NA	NA	NA	NA	NA	NA	NA	NA	NA	NA	NA	NA	NA	NA	NA	NA	NA	NA	NA	NA	NA	NA
SMC1A	-0.0124811	-0.0635484	0.0406663	0.636119	1	NA	NA	NA	NA	NA	NA	NA	NA	NA	NA	NA	NA	NA	NA	NA	NA	NA	NA	NA	NA	NA	NA	NA	NA	NA	NA	NA
SMO	-0.0191206	-0.0833204	0.0480292	0.563815	1	NA	NA	NA	NA	NA	NA	NA	NA	NA	NA	NA	NA	NA	-0.0314588	0.0318757	0.323682	0.818428	-0.0363108	0.0316577	NA	NA	NA	NA	NA	NA	NA	NA
SND1	0.0326791	-0.0316089	0.104281	0.340531	1	NA	NA	NA	NA	NA	NA	NA	NA	NA	NA	NA	NA	NA	NA	NA	NA	NA	NA	NA	NA	NA	NA	NA	NA	NA	NA	NA
SNX29	0.118821	0.00445215	0.269843	0.0729316	1	NA	NA	NA	NA	NA	NA	NA	NA	NA	NA	NA	NA	NA	NA	NA	NA	NA	NA	NA	NA	NA	NA	NA	NA	NA	NA	NA
SOCS1	NA	NA	NA	NA	NA	NA	NA	NA	NA	NA	NA	NA	NA	NA	NA	NA	NA	NA	1.48531e-15	1547.51	1	1	2.004e-16	1582.64	NA	NA	NA	NA	NA	NA	NA	NA
SOX2	0.0122573	-0.0579649	0.0893527	0.741036	1	NA	NA	NA	NA	NA	NA	NA	NA	NA	NA	NA	NA	NA	0.00353661	0.0399126	0.929393	1	0.00554358	0.0424817	NA	NA	NA	NA	NA	NA	NA	NA
SPEN	-0.00265995	-0.0392634	0.0351709	0.888087	1	NA	NA	NA	NA	NA	NA	NA	NA	NA	NA	NA	NA	NA	0.0193467	0.0176218	0.272256	0.78582	0.0159056	0.0178137	NA	NA	NA	NA	NA	NA	NA	NA
SPOP	-0.0319447	-0.105604	0.0442865	0.39675	1	NA	NA	NA	NA	NA	NA	NA	NA	NA	NA	NA	NA	NA	0.0206096	0.0350104	0.556082	0.948038	0.0140655	0.0362759	NA	NA	NA	NA	NA	NA	NA	NA
SRC	0.0297962	-0.0547248	0.126813	0.512217	1	NA	NA	NA	NA	NA	NA	NA	NA	NA	NA	NA	NA	NA	-0.00119856	0.039548	0.975823	1	-0.0123431	0.042924	NA	NA	NA	NA	NA	NA	NA	NA
SRGAP3	-0.0484067	-0.117202	0.0207397	0.163339	1	NA	NA	NA	NA	NA	NA	NA	NA	NA	NA	NA	NA	NA	NA	NA	NA	NA	NA	NA	NA	NA	NA	NA	NA	NA	NA	NA
SRSF2	NA	NA	NA	NA	NA	NA	NA	NA	NA	NA	NA	NA	NA	NA	NA	NA	NA	NA	-0.0291988	0.0339711	0.390053	0.840346	-0.0293137	0.0332137	NA	NA	NA	NA	NA	NA	NA	NA
SS18	-0.0130533	-0.116816	0.100833	0.809279	1	NA	NA	NA	NA	NA	NA	NA	NA	NA	NA	NA	NA	NA	NA	NA	NA	NA	NA	NA	NA	NA	NA	NA	NA	NA	NA	NA
SS18L1	-0.0683273	-0.256494	0.119774	0.44764	1	NA	NA	NA	NA	NA	NA	NA	NA	NA	NA	NA	NA	NA	NA	NA	NA	NA	NA	NA	NA	NA	NA	NA	NA	NA	NA	NA
SSX1	-0.0563757	-0.185074	0.0745762	0.378024	1	NA	NA	NA	NA	NA	NA	NA	NA	NA	NA	NA	NA	NA	NA	NA	NA	NA	NA	NA	NA	NA	NA	NA	NA	NA	NA	NA
STAG1	0.00677753	-0.0377946	0.053746	0.770276	1	NA	NA	NA	NA	NA	NA	NA	NA	NA	NA	NA	NA	NA	NA	NA	NA	NA	NA	NA	NA	NA	NA	NA	NA	NA	NA	NA
STAG2	-0.00989895	-0.0364697	0.0169977	0.466577	1	NA	NA	NA	NA	-0.0502467	-0.15642	0.0425709	0.28917	0.529259	NA	NA	NA	NA	0.00528457	0.0131819	0.688498	0.998746	0.00292672	0.0135875	NA	NA	NA	NA	NA	NA	NA	NA
STAT3	0.053311	-0.0276723	0.148278	0.227357	1	NA	NA	NA	NA	NA	NA	NA	NA	NA	NA	NA	NA	NA	-0.101907	0.037508	0.00658905	0.309686	-0.0972364	0.0387467	0.0120889	0.616533	NA	NA	NA	NA	NA	NA
STAT5B	-0.0101696	-0.091103	0.0770447	0.809466	1	NA	NA	NA	NA	NA	NA	NA	NA	NA	NA	NA	NA	NA	-0.0291988	0.0339711	0.390053	0.840346	-0.0490081	0.0382527	NA	NA	NA	NA	NA	NA	NA	NA
STAT6	0.0362366	-0.0284736	0.108622	0.294796	1	NA	NA	NA	NA	NA	NA	NA	NA	NA	NA	NA	NA	NA	NA	NA	NA	NA	NA	NA	NA	NA	NA	NA	NA	NA	NA	NA
STIL	0.0516048	0.000490577	0.108141	0.0584446	1	NA	NA	NA	NA	NA	NA	NA	NA	NA	NA	NA	NA	NA	NA	NA	NA	NA	NA	NA	NA	NA	NA	NA	NA	NA	NA	NA
STK11	NA	NA	NA	NA	NA	NA	NA	NA	NA	NA	NA	NA	NA	NA	NA	NA	NA	NA	0.0106475	0.0303153	0.725419	1	0.0107662	0.0315116	NA	NA	NA	NA	NA	NA	NA	NA
STRN	-0.0275098	-0.117307	0.0672896	0.551232	1	NA	NA	NA	NA	NA	NA	NA	NA	NA	NA	NA	NA	NA	NA	NA	NA	NA	NA	NA	NA	NA	NA	NA	NA	NA	NA	NA
SUFU	-0.0604625	-0.189691	0.0698024	0.344093	1	NA	NA	NA	NA	NA	NA	NA	NA	NA	NA	NA	NA	NA	-0.065407	0.0333962	0.050169	0.610713	-0.0779835	0.0393807	0.0476758	1	NA	NA	NA	NA	NA	NA
SUZ12	0.0060948	-0.0557226	0.0726923	0.850864	1	NA	NA	NA	NA	NA	NA	NA	NA	NA	NA	NA	NA	NA	0.0243125	0.0352884	0.490844	0.921671	0.0295211	0.0373625	NA	NA	NA	NA	NA	NA	NA	NA
SYK	-0.0113698	-0.0758021	0.0567468	0.733777	1	NA	NA	NA	NA	NA	NA	NA	NA	NA	NA	NA	NA	NA	-0.0440048	0.029472	0.135409	0.718197	-0.0479662	0.0299876	NA	NA	NA	NA	NA	NA	NA	NA
TAF15	0.0129791	-0.0529612	0.0850061	0.709026	1	NA	NA	NA	NA	NA	NA	NA	NA	NA	NA	NA	NA	NA	NA	NA	NA	NA	NA	NA	NA	NA	NA	NA	NA	NA	NA	NA
TBL1XR1	-0.0396185	-0.103836	0.025613	0.224798	1	NA	NA	NA	NA	NA	NA	NA	NA	NA	NA	NA	NA	NA	NA	NA	NA	NA	NA	NA	NA	NA	NA	NA	NA	NA	NA	NA
TBX3	-0.00687216	-0.0714961	0.0618667	0.838103	1	NA	NA	NA	NA	NA	NA	NA	NA	NA	NA	NA	NA	NA	0.0629107	0.0276378	0.0228308	0.449609	0.0634215	0.0293832	0.0308945	1	NA	NA	NA	NA	NA	NA
TCF12	0.0203476	-0.0462688	0.0938205	0.564486	1	NA	NA	NA	NA	NA	NA	NA	NA	NA	NA	NA	NA	NA	NA	NA	NA	NA	NA	NA	NA	NA	NA	NA	NA	NA	NA	NA
TCF3	0.0777325	-0.0398956	0.230153	0.244953	1	NA	NA	NA	NA	NA	NA	NA	NA	NA	NA	NA	NA	NA	-0.00214428	0.0433017	0.960505	1	-0.00321883	0.0429252	NA	NA	NA	NA	NA	NA	NA	NA
TCF7L2	0.156131	-0.0706277	0.551382	0.292798	1	NA	NA	NA	NA	NA	NA	NA	NA	NA	NA	NA	NA	NA	0.0501525	0.0310641	0.106422	0.680303	0.0476876	0.0319782	NA	NA	NA	NA	NA	NA	NA	NA
TCL1A	-0.100966	-0.302013	0.0807092	0.267558	1	NA	NA	NA	NA	NA	NA	NA	NA	NA	NA	NA	NA	NA	NA	NA	NA	NA	NA	NA	NA	NA	NA	NA	NA	NA	NA	NA
TEC	0.0025504	-0.0560104	0.0651149	0.933587	1	NA	NA	NA	NA	NA	NA	NA	NA	NA	NA	NA	NA	NA	NA	NA	NA	NA	NA	NA	NA	NA	NA	NA	NA	NA	NA	NA
TERT	-0.0380752	-0.127996	0.0551046	0.405732	1	NA	NA	NA	NA	NA	NA	NA	NA	NA	NA	NA	NA	NA	0.0291018	0.0095166	0.00222814	0.309686	0.0254017	0.0100071	0.0111373	0.568001	NA	NA	NA	NA	NA	NA
TET1	0.0137165	-0.0264311	0.0560268	0.512243	1	NA	NA	NA	NA	NA	NA	NA	NA	NA	NA	NA	NA	NA	-0.0181025	0.0206356	0.380354	0.840346	-0.023136	0.0208069	NA	NA	NA	NA	NA	NA	NA	NA
TET2	-0.0277477	-0.0961025	0.0431411	0.428893	1	NA	NA	NA	NA	NA	NA	NA	NA	NA	NA	NA	NA	NA	-0.00183431	0.0223913	0.93471	1	-0.00766673	0.0229749	NA	NA	NA	NA	NA	NA	NA	NA
TFE3	0.0312601	-0.0464335	0.119603	0.453437	1	NA	NA	NA	NA	NA	NA	NA	NA	NA	NA	NA	NA	NA	NA	NA	NA	NA	NA	NA	NA	NA	NA	NA	NA	NA	NA	NA
TFEB	0.040835	-0.0548322	0.154437	0.433715	1	NA	NA	NA	NA	NA	NA	NA	NA	NA	NA	NA	NA	NA	NA	NA	NA	NA	NA	NA	NA	NA	NA	NA	NA	NA	NA	NA
TFG	-0.0240912	-0.0791459	0.0326244	0.39391	1	NA	NA	NA	NA	NA	NA	NA	NA	NA	NA	NA	NA	NA	NA	NA	NA	NA	NA	NA	NA	NA	NA	NA	NA	NA	NA	NA
TFPT	0.0416328	-0.0681093	0.175388	0.489841	1	NA	NA	NA	NA	NA	NA	NA	NA	NA	NA	NA	NA	NA	NA	NA	NA	NA	NA	NA	NA	NA	NA	NA	NA	NA	NA	NA
TFRC	0.0103306	-0.0517973	0.0776247	0.751827	1	NA	NA	NA	NA	NA	NA	NA	NA	NA	NA	NA	NA	NA	NA	NA	NA	NA	NA	NA	NA	NA	NA	NA	NA	NA	NA	NA
TGFBR2	-0.0332079	-0.0973158	0.0325246	0.310494	1	NA	NA	NA	NA	NA	NA	NA	NA	NA	NA	NA	NA	NA	0.0599453	0.0250182	0.0165722	0.389446	0.0559833	0.0248485	0.0242602	1	NA	NA	NA	NA	NA	NA
THRAP3	0.0431629	-0.0101907	0.102035	0.12868	1	NA	NA	NA	NA	NA	NA	NA	NA	NA	NA	NA	NA	NA	NA	NA	NA	NA	NA	NA	NA	NA	NA	NA	NA	NA	NA	NA
TLX1	0.0453023	-0.0651059	0.180769	0.456725	1	NA	NA	NA	NA	NA	NA	NA	NA	NA	NA	NA	NA	NA	NA	NA	NA	NA	NA	NA	NA	NA	NA	NA	NA	NA	NA	NA
TLX3	-0.0275098	-0.117307	0.0672896	0.551232	1	NA	NA	NA	NA	NA	NA	NA	NA	NA	NA	NA	NA	NA	NA	NA	NA	NA	NA	NA	NA	NA	NA	NA	NA	NA	NA	NA
TMEM127	NA	NA	NA	NA	NA	NA	NA	NA	NA	NA	NA	NA	NA	NA	NA	NA	NA	NA	0.382233	0.261868	0.144389	0.718197	0.375915	0.252755	NA	NA	NA	NA	NA	NA	NA	NA
TMPRSS2	-0.0459938	-0.114682	0.0233058	0.18555	1	NA	NA	NA	NA	NA	NA	NA	NA	NA	NA	NA	NA	NA	-0.0311959	0.0343703	0.364068	0.833775	-0.02779	0.0360125	NA	NA	NA	NA	NA	NA	NA	NA
TNC	-0.0056036	-0.050819	0.0414958	0.810753	1	NA	NA	NA	NA	NA	NA	NA	NA	NA	NA	NA	NA	NA	NA	NA	NA	NA	NA	NA	NA	NA	NA	NA	NA	NA	NA	NA
TNFAIP3	0.0338477	-0.0386953	0.115876	0.384149	1	NA	NA	NA	NA	NA	NA	NA	NA	NA	NA	NA	NA	NA	-0.0963614	0.0319153	0.00253371	0.309686	-0.106073	0.0355076	0.00281431	0.14353	NA	NA	NA	NA	NA	NA
TNFRSF14	0.0326635	-0.098718	0.196195	0.650597	1	NA	NA	NA	NA	NA	NA	NA	NA	NA	NA	NA	NA	NA	0.0584548	0.0707937	0.408971	0.858575	0.0708486	0.0854769	NA	NA	NA	NA	NA	NA	NA	NA
TNFRSF17	0.0605824	-0.0764902	0.241417	0.435363	1	NA	NA	NA	NA	NA	NA	NA	NA	NA	NA	NA	NA	NA	NA	NA	NA	NA	NA	NA	NA	NA	NA	NA	NA	NA	NA	NA
TOP1	0.053311	-0.0276723	0.148278	0.227357	1	NA	NA	NA	NA	NA	NA	NA	NA	NA	NA	NA	NA	NA	0.0350649	0.0389762	0.368307	0.833775	0.0359564	0.0403899	NA	NA	NA	NA	NA	NA	NA	NA
TP53	0.0103154	-0.00847854	0.0292901	0.283313	1	NA	NA	NA	NA	0.0306038	-0.0345784	0.105478	0.376878	0.529259	NA	NA	NA	NA	-0.0222091	0.00893887	0.0129714	0.370498	-0.0192303	0.00920195	0.0366347	1	NA	NA	NA	NA	NA	NA
TP63	0.0267676	-0.0204166	0.0775901	0.281273	1	NA	NA	NA	NA	NA	NA	NA	NA	NA	NA	NA	NA	NA	0.0755709	0.0286112	0.00825884	0.317597	0.0911712	0.032412	0.00490989	0.250404	NA	NA	NA	NA	NA	NA
TPM3	-0.0159678	-0.11963	0.097168	0.766964	1	NA	NA	NA	NA	NA	NA	NA	NA	NA	NA	NA	NA	NA	NA	NA	NA	NA	NA	NA	NA	NA	NA	NA	NA	NA	NA	NA
TPM4	0.0917393	-0.0296848	0.252374	0.189201	1	NA	NA	NA	NA	NA	NA	NA	NA	NA	NA	NA	NA	NA	NA	NA	NA	NA	NA	NA	NA	NA	NA	NA	NA	NA	NA	NA
TPR	0.0190954	-0.0198633	0.0602649	0.347941	1	NA	NA	NA	NA	NA	NA	NA	NA	NA	NA	NA	NA	NA	NA	NA	NA	NA	NA	NA	NA	NA	NA	NA	NA	NA	NA	NA
TRA	0.0433422	-0.0899672	0.213114	0.558458	1	NA	NA	NA	NA	NA	NA	NA	NA	NA	NA	NA	NA	NA	NA	NA	NA	NA	NA	NA	NA	NA	NA	NA	NA	NA	NA	NA
TRAF7	0.0433422	-0.0899672	0.213114	0.558458	1	NA	NA	NA	NA	NA	NA	NA	NA	NA	NA	NA	NA	NA	0.0402134	0.0293222	0.170241	0.718197	0.0394404	0.0305802	NA	NA	NA	NA	NA	NA	NA	NA
TRIM24	-0.0252273	-0.0780475	0.0289943	0.351489	1	NA	NA	NA	NA	NA	NA	NA	NA	NA	NA	NA	NA	NA	NA	NA	NA	NA	NA	NA	NA	NA	NA	NA	NA	NA	NA	NA
TRIM27	0.0236824	-0.0600691	0.118905	0.597334	1	NA	NA	NA	NA	NA	NA	NA	NA	NA	NA	NA	NA	NA	NA	NA	NA	NA	NA	NA	NA	NA	NA	NA	NA	NA	NA	NA
TRIM33	-0.0101964	-0.0842775	0.0690545	0.791422	1	NA	NA	NA	NA	NA	NA	NA	NA	NA	NA	NA	NA	NA	NA	NA	NA	NA	NA	NA	NA	NA	NA	NA	NA	NA	NA	NA
TRIP11	-0.00423319	-0.0654316	0.060826	0.894351	1	NA	NA	NA	NA	NA	NA	NA	NA	NA	NA	NA	NA	NA	NA	NA	NA	NA	NA	NA	NA	NA	NA	NA	NA	NA	NA	NA
TRRAP	-0.0225528	-0.0553431	0.0105042	0.177485	1	NA	NA	NA	NA	NA	NA	NA	NA	NA	NA	NA	NA	NA	NA	NA	NA	NA	NA	NA	NA	NA	NA	NA	NA	NA	NA	NA
TSC1	-0.0179394	-0.0511534	0.0157277	0.290948	1	NA	NA	NA	NA	0.368729	-0.0281185	1.45708	0.334686	0.529259	NA	NA	NA	NA	0.0177708	0.0153363	0.246562	0.762395	0.012983	0.0157325	NA	NA	NA	NA	NA	NA	NA	NA
TSC2	0.03296	-0.0255588	0.0975281	0.28937	1	NA	NA	NA	NA	NA	NA	NA	NA	NA	NA	NA	NA	NA	0.0612565	0.028509	0.0316603	0.496862	0.0701721	0.0306591	0.0220916	1	NA	NA	NA	NA	NA	NA
TSHR	-0.0178159	-0.0863179	0.0542614	0.614902	1	NA	NA	NA	NA	NA	NA	NA	NA	NA	NA	NA	NA	NA	0.0655337	0.0343928	0.056722	0.610713	0.0709348	0.0360825	0.0493098	1	NA	NA	NA	NA	NA	NA
U2AF1	0.0234769	-0.0398175	0.0931768	0.484195	1	NA	NA	NA	NA	NA	NA	NA	NA	NA	NA	NA	NA	NA	-0.00570268	0.0311201	0.854604	1	-0.0109192	0.0311359	NA	NA	NA	NA	NA	NA	NA	NA
UBR5	-0.0115017	-0.047301	0.0251446	0.531815	1	NA	NA	NA	NA	NA	NA	NA	NA	NA	NA	NA	NA	NA	NA	NA	NA	NA	NA	NA	NA	NA	NA	NA	NA	NA	NA	NA
USP44	0.109419	-0.0421917	0.326918	0.226388	1	NA	NA	NA	NA	NA	NA	NA	NA	NA	NA	NA	NA	NA	NA	NA	NA	NA	NA	NA	NA	NA	NA	NA	NA	NA	NA	NA
USP6	-0.0087069	-0.0828561	0.0707943	0.821691	1	NA	NA	NA	NA	NA	NA	NA	NA	NA	NA	NA	NA	NA	NA	NA	NA	NA	NA	NA	NA	NA	NA	NA	NA	NA	NA	NA
USP8	0.00284762	-0.0470845	0.0556288	0.912829	1	NA	NA	NA	NA	NA	NA	NA	NA	NA	NA	NA	NA	NA	NA	NA	NA	NA	NA	NA	NA	NA	NA	NA	NA	NA	NA	NA
VAV1	0.0431368	-0.030667	0.127625	0.27869	1	NA	NA	NA	NA	NA	NA	NA	NA	NA	NA	NA	NA	NA	NA	NA	NA	NA	NA	NA	NA	NA	NA	NA	NA	NA	NA	NA
VHL	0.0489102	-0.0855281	0.222119	0.515294	1	NA	NA	NA	NA	NA	NA	NA	NA	NA	NA	NA	NA	NA	0.0969439	0.0778903	0.213271	0.752962	0.0900074	0.0787018	NA	NA	NA	NA	NA	NA	NA	NA
VTI1A	0.0175512	-0.164098	0.252117	0.858532	1	NA	NA	NA	NA	NA	NA	NA	NA	NA	NA	NA	NA	NA	NA	NA	NA	NA	NA	NA	NA	NA	NA	NA	NA	NA	NA	NA
WAS	-0.0275098	-0.117307	0.0672896	0.551232	1	NA	NA	NA	NA	NA	NA	NA	NA	NA	NA	NA	NA	NA	NA	NA	NA	NA	NA	NA	NA	NA	NA	NA	NA	NA	NA	NA
WIF1	-0.00268453	-0.0771576	0.0778866	0.945091	1	NA	NA	NA	NA	NA	NA	NA	NA	NA	NA	NA	NA	NA	NA	NA	NA	NA	NA	NA	NA	NA	NA	NA	NA	NA	NA	NA
WNK2	0.0473138	-0.0188436	0.122304	0.183881	1	NA	NA	NA	NA	NA	NA	NA	NA	NA	NA	NA	NA	NA	NA	NA	NA	NA	NA	NA	NA	NA	NA	NA	NA	NA	NA	NA
WRN	-0.020217	-0.084394	0.0468069	0.541215	1	NA	NA	NA	NA	NA	NA	NA	NA	NA	NA	NA	NA	NA	NA	NA	NA	NA	NA	NA	NA	NA	NA	NA	NA	NA	NA	NA
WT1	0.030235	-0.0638169	0.139963	0.551871	1	NA	NA	NA	NA	NA	NA	NA	NA	NA	NA	NA	NA	NA	0.00513307	0.0447104	0.908598	1	0.00253781	0.044591	NA	NA	NA	NA	NA	NA	NA	NA
WWTR1	0.0100144	-0.0723	0.101614	0.818292	1	NA	NA	NA	NA	NA	NA	NA	NA	NA	NA	NA	NA	NA	0.00194498	0.060696	0.974436	1	0.0161297	0.084019	NA	NA	NA	NA	NA	NA	NA	NA
XPA	0.0546511	-0.0810381	0.231547	0.474233	1	NA	NA	NA	NA	NA	NA	NA	NA	NA	NA	NA	NA	NA	NA	NA	NA	NA	NA	NA	NA	NA	NA	NA	NA	NA	NA	NA
XPC	0.0802419	-0.0234895	0.211007	0.169775	1	NA	NA	NA	NA	NA	NA	NA	NA	NA	NA	NA	NA	NA	NA	NA	NA	NA	NA	NA	NA	NA	NA	NA	NA	NA	NA	NA
XPO1	-0.0127701	-0.0814304	0.0599993	0.720006	1	NA	NA	NA	NA	NA	NA	NA	NA	NA	NA	NA	NA	NA	0.0673948	0.0365833	0.0654422	0.610713	0.0597913	0.036422	0.100668	1	NA	NA	NA	NA	NA	NA
YWHAE	-0.0771882	-0.184761	0.0267758	0.141827	1	NA	NA	NA	NA	NA	NA	NA	NA	NA	NA	NA	NA	NA	NA	NA	NA	NA	NA	NA	NA	NA	NA	NA	NA	NA	NA	NA
ZBTB16	0.0251303	-0.0682319	0.133115	0.616826	1	NA	NA	NA	NA	NA	NA	NA	NA	NA	NA	NA	NA	NA	NA	NA	NA	NA	NA	NA	NA	NA	NA	NA	NA	NA	NA	NA
ZCCHC8	0.00284762	-0.0470845	0.0556288	0.912829	1	NA	NA	NA	NA	NA	NA	NA	NA	NA	NA	NA	NA	NA	NA	NA	NA	NA	NA	NA	NA	NA	NA	NA	NA	NA	NA	NA
ZEB1	0.01459	-0.0360833	0.06885	0.582971	1	NA	NA	NA	NA	NA	NA	NA	NA	NA	NA	NA	NA	NA	NA	NA	NA	NA	NA	NA	NA	NA	NA	NA	NA	NA	NA	NA
ZFHX3	-0.00287696	-0.0422589	0.037963	0.887634	1	NA	NA	NA	NA	NA	NA	NA	NA	NA	NA	NA	NA	NA	0.0044081	0.0174562	0.800637	1	0.00505373	0.0184951	NA	NA	NA	NA	NA	NA	NA	NA
ZMYM2	-0.00687216	-0.0714961	0.0618667	0.838103	1	NA	NA	NA	NA	NA	NA	NA	NA	NA	NA	NA	NA	NA	NA	NA	NA	NA	NA	NA	NA	NA	NA	NA	NA	NA	NA	NA
ZMYM3	-0.0383659	-0.0960677	0.0200713	0.190854	1	NA	NA	NA	NA	NA	NA	NA	NA	NA	NA	NA	NA	NA	NA	NA	NA	NA	NA	NA	NA	NA	NA	NA	NA	NA	NA	NA
ZNF331	0.079726	-0.0623977	0.2741	0.332441	1	NA	NA	NA	NA	NA	NA	NA	NA	NA	NA	NA	NA	NA	NA	NA	NA	NA	NA	NA	NA	NA	NA	NA	NA	NA	NA	NA
ZNF384	0.00341791	-0.124341	0.152368	0.959823	1	NA	NA	NA	NA	NA	NA	NA	NA	NA	NA	NA	NA	NA	NA	NA	NA	NA	NA	NA	NA	NA	NA	NA	NA	NA	NA	NA
ZNF429	0.0303412	-0.0336809	0.101443	0.373517	1	NA	NA	NA	NA	NA	NA	NA	NA	NA	NA	NA	NA	NA	NA	NA	NA	NA	NA	NA	NA	NA	NA	NA	NA	NA	NA	NA
ZNF479	-0.0563664	-0.112319	-0.00126142	0.0443868	1	NA	NA	NA	NA	NA	NA	NA	NA	NA	NA	NA	NA	NA	NA	NA	NA	NA	NA	NA	NA	NA	NA	NA	NA	NA	NA	NA
ZNF521	0.0212813	-0.0254596	0.0713518	0.385853	1	NA	NA	NA	NA	NA	NA	NA	NA	NA	NA	NA	NA	NA	NA	NA	NA	NA	NA	NA	NA	NA	NA	NA	NA	NA	NA	NA
ZNRF3	0.0226217	-0.070423	0.129779	0.650607	1	NA	NA	NA	NA	NA	NA	NA	NA	NA	NA	NA	NA	NA	NA	NA	NA	NA	NA	NA	NA	NA	NA	NA	NA	NA	NA	NA
ZRSR2	0.106192	-0.00443123	0.250277	0.0947085	1	NA	NA	NA	NA	NA	NA	NA	NA	NA	NA	NA	NA	NA	0.0570154	0.0443011	0.198096	0.738929	0.0697965	0.0507249	NA	NA	NA	NA	NA	NA	NA	NA

## Sheet: BiliaryCancer
#Supplementary Table 7: SNV driver results with univariate and multivariate coefficient estimates, p-values and q-values
	TCGA-WXS											PCAWG-WGS											GENIE-MSK-IMPACT
gene	tcga.age.uni.lr.coef	tcga.age.uni.lr.95low	tcga.age.uni.lr.95high	tcga.age.uni.p	tcga.age.uni.p.bonferroni	tcga.age.uni.q	tcga.age.mv.lr.coef	tcga.age.mv.err	tcga.age.mv.p	tcga.age.mv.p.bonferroni	tcga.age.mv.q	pcawg.age.uni.lr.coef	pcawg.age.uni.lr.95low	pcawg.age.uni.lr.95high	pcawg.age.uni.p	pcawg.age.uni.p.bonferroni	pcawg.age.uni.q	pcawg.age.mv.lr.coef	pcawg.age.mv.err	pcawg.age.mv.p	pcawg.age.mv.p.bonferroni	pcawg.age.mv.q	msk.age.uni.lr.coef	msk.age.uni.lr.err	msk.age.uni.p	msk.age.uni.p.bonferroni	msk.age.uni.q	msk.age.mv.lr.coef	msk.age.mv.err	msk.age.mv.p	msk.age.mv.p.bonferroni	msk.age.mv.q
ABL1	NA	NA	NA	NA	NA	NA	NA	NA	NA	NA	NA	NA	NA	NA	NA	NA	NA	NA	0.0191457	0.0423797	0.651438	1	0.0113127	0.0467124	NA	NA	NA	NA	NA	NA	NA	NA
ACVR1	NA	NA	NA	NA	NA	NA	NA	NA	NA	NA	NA	NA	NA	NA	NA	NA	NA	NA	-0.0570688	0.0530741	0.282256	1	-0.0770567	0.0589879	NA	NA	NA	NA	NA	NA	NA	NA
AKT1	NA	NA	NA	NA	NA	NA	NA	NA	NA	NA	NA	NA	NA	NA	NA	NA	NA	NA	1.3077e-15	1962.69	1	1	1.118e-15	2025.68	NA	NA	NA	NA	NA	NA	NA	NA
AKT2	NA	NA	NA	NA	NA	NA	NA	NA	NA	NA	NA	NA	NA	NA	NA	NA	NA	NA	1.3077e-15	1962.69	1	1	1.118e-15	2025.68	NA	NA	NA	NA	NA	NA	NA	NA
AKT3	NA	NA	NA	NA	NA	NA	NA	NA	NA	NA	NA	NA	NA	NA	NA	NA	NA	NA	-0.00903382	0.0487586	0.853012	1	-0.0202146	0.050195	NA	NA	NA	NA	NA	NA	NA	NA
ALK	NA	NA	NA	NA	NA	NA	NA	NA	NA	NA	NA	NA	NA	NA	NA	NA	NA	NA	-0.0236483	0.0568172	0.677252	1	-0.10469	0.161522	NA	NA	NA	NA	NA	NA	NA	NA
AMER1	NA	NA	NA	NA	NA	NA	NA	NA	NA	NA	NA	NA	NA	NA	NA	NA	NA	NA	0.123245	0.101086	0.222764	1	0.120723	0.108017	NA	NA	NA	NA	NA	NA	NA	NA
APC	NA	NA	NA	NA	NA	NA	NA	NA	NA	NA	NA	NA	NA	NA	NA	NA	NA	NA	-0.00205692	0.0309588	0.947027	1	-0.00249812	0.0328631	NA	NA	NA	NA	NA	NA	NA	NA
AR	NA	NA	NA	NA	NA	NA	NA	NA	NA	-0.0303073	-0.124803	0.0610644	0.506537	0.88644	NA	NA	NA	NA	0.0510249	0.0626966	0.415737	1	0.0618889	0.0791535	NA	NA	NA	NA	NA	NA	NA	NA
ARAF	NA	NA	NA	NA	NA	NA	NA	NA	NA	NA	NA	NA	NA	NA	NA	NA	NA	NA	-0.0566771	0.0535105	0.289519	1	-0.0639601	0.0553802	NA	NA	NA	NA	NA	NA	NA	NA
ARID1A	NA	NA	NA	NA	NA	NA	NA	NA	NA	-0.0303073	-0.124803	0.0610644	0.506537	0.88644	NA	NA	NA	NA	0.016624	0.0153284	0.278134	1	0.011895	0.0160062	NA	NA	NA	NA	NA	NA	NA	NA
ARID1B	NA	NA	NA	NA	NA	NA	NA	NA	NA	NA	NA	NA	NA	NA	NA	NA	NA	NA	-0.036685	0.030014	0.221608	1	-0.0505711	0.0328528	NA	NA	NA	NA	NA	NA	NA	NA
ARID2	NA	NA	NA	NA	NA	NA	NA	NA	NA	NA	NA	NA	NA	NA	NA	NA	NA	NA	0.0121711	0.0411496	0.7674	1	0.0330349	0.0500643	NA	NA	NA	NA	NA	NA	NA	NA
ASXL1	NA	NA	NA	NA	NA	NA	NA	NA	NA	NA	NA	NA	NA	NA	NA	NA	NA	NA	-0.0736534	0.0385277	0.0559151	1	-0.0595493	0.0367059	0.104731	1	NA	NA	NA	NA	NA	NA
ASXL2	NA	NA	NA	NA	NA	NA	NA	NA	NA	NA	NA	NA	NA	NA	NA	NA	NA	NA	0.079495	0.0863763	0.357398	1	0.11504	0.0852537	NA	NA	NA	NA	NA	NA	NA	NA
ATM	NA	NA	NA	NA	NA	NA	NA	NA	NA	NA	NA	NA	NA	NA	NA	NA	NA	NA	-0.00536783	0.0180117	0.765689	1	-0.00299091	0.0193672	NA	NA	NA	NA	NA	NA	NA	NA
ATR	NA	NA	NA	NA	NA	NA	NA	NA	NA	NA	NA	NA	NA	NA	NA	NA	NA	NA	-0.0226746	0.0466692	0.627068	1	-0.0364183	0.0504693	NA	NA	NA	NA	NA	NA	NA	NA
ATRX	NA	NA	NA	NA	NA	NA	NA	NA	NA	NA	NA	NA	NA	NA	NA	NA	NA	NA	0.000822475	0.0872481	0.992479	1	0.363837	0.53584	NA	NA	NA	NA	NA	NA	NA	NA
AXIN1	NA	NA	NA	NA	NA	NA	NA	NA	NA	NA	NA	NA	NA	NA	NA	NA	NA	NA	-0.020573	0.0407867	0.613977	1	0.0121742	0.0596077	NA	NA	NA	NA	NA	NA	NA	NA
AXIN2	NA	NA	NA	NA	NA	NA	NA	NA	NA	NA	NA	NA	NA	NA	NA	NA	NA	NA	-0.0652451	0.0533755	0.221565	1	-0.0733059	0.0562705	NA	NA	NA	NA	NA	NA	NA	NA
B2M	NA	NA	NA	NA	NA	NA	NA	NA	NA	NA	NA	NA	NA	NA	NA	NA	NA	NA	-0.0731734	0.0750251	0.329402	1	-0.100358	0.0859213	NA	NA	NA	NA	NA	NA	NA	NA
BAP1	NA	NA	NA	NA	NA	NA	NA	NA	NA	NA	NA	NA	NA	NA	NA	NA	NA	NA	0.0179858	0.0160475	0.262378	1	0.02303	0.0173757	NA	NA	NA	NA	NA	NA	NA	NA
BARD1	NA	NA	NA	NA	NA	NA	NA	NA	NA	NA	NA	NA	NA	NA	NA	NA	NA	NA	1.3077e-15	1962.69	1	1	1.118e-15	2025.68	NA	NA	NA	NA	NA	NA	NA	NA
BCL10	NA	NA	NA	NA	NA	NA	NA	NA	NA	NA	NA	NA	NA	NA	NA	NA	NA	NA	-0.0140943	0.0829941	0.86515	1	-0.053772	0.1097	NA	NA	NA	NA	NA	NA	NA	NA
BCL2	NA	NA	NA	NA	NA	NA	NA	NA	NA	NA	NA	NA	NA	NA	NA	NA	NA	NA	1.3077e-15	1962.69	1	1	1.118e-15	2025.68	NA	NA	NA	NA	NA	NA	NA	NA
BCL6	NA	NA	NA	NA	NA	NA	NA	NA	NA	NA	NA	NA	NA	NA	NA	NA	NA	NA	1.3077e-15	1962.69	1	1	1.118e-15	2025.68	NA	NA	NA	NA	NA	NA	NA	NA
BCOR	NA	NA	NA	NA	NA	NA	NA	NA	NA	NA	NA	NA	NA	NA	NA	NA	NA	NA	-0.00169708	0.0500883	0.972971	1	-0.00600002	0.051303	NA	NA	NA	NA	NA	NA	NA	NA
BIRC3	NA	NA	NA	NA	NA	NA	NA	NA	NA	NA	NA	NA	NA	NA	NA	NA	NA	NA	4.32918e-16	2167.21	1	1	4.01923e-16	2246.99	NA	NA	NA	NA	NA	NA	NA	NA
BLM	NA	NA	NA	NA	NA	NA	NA	NA	NA	NA	NA	NA	NA	NA	NA	NA	NA	NA	-0.0619272	0.074969	0.408783	1	-0.176396	0.167312	NA	NA	NA	NA	NA	NA	NA	NA
BMPR1A	NA	NA	NA	NA	NA	NA	NA	NA	NA	NA	NA	NA	NA	NA	NA	NA	NA	NA	1.3077e-15	1962.69	1	1	1.118e-15	2025.68	NA	NA	NA	NA	NA	NA	NA	NA
BRAF	NA	NA	NA	NA	NA	NA	NA	NA	NA	NA	NA	NA	NA	NA	NA	NA	NA	NA	-0.0190303	0.0242122	0.43188	1	-0.0145932	0.0251884	NA	NA	NA	NA	NA	NA	NA	NA
BRCA1	NA	NA	NA	NA	NA	NA	NA	NA	NA	NA	NA	NA	NA	NA	NA	NA	NA	NA	1.3077e-15	1962.69	1	1	1.118e-15	2025.68	NA	NA	NA	NA	NA	NA	NA	NA
BRCA2	NA	NA	NA	NA	NA	NA	NA	NA	NA	NA	NA	NA	NA	NA	NA	NA	NA	NA	0.079495	0.0863763	0.357398	1	0.074199	0.0869358	NA	NA	NA	NA	NA	NA	NA	NA
BRD4	NA	NA	NA	NA	NA	NA	NA	NA	NA	NA	NA	NA	NA	NA	NA	NA	NA	NA	-0.0391642	0.0547319	0.474261	1	-0.0487903	0.0569539	NA	NA	NA	NA	NA	NA	NA	NA
BRIP1	NA	NA	NA	NA	NA	NA	NA	NA	NA	NA	NA	NA	NA	NA	NA	NA	NA	NA	1.3077e-15	1962.69	1	1	1.118e-15	2025.68	NA	NA	NA	NA	NA	NA	NA	NA
BTK	NA	NA	NA	NA	NA	NA	NA	NA	NA	NA	NA	NA	NA	NA	NA	NA	NA	NA	0.00867734	0.0900662	0.923247	1	0.0109593	0.0920189	NA	NA	NA	NA	NA	NA	NA	NA
CALR	NA	NA	NA	NA	NA	NA	NA	NA	NA	NA	NA	NA	NA	NA	NA	NA	NA	NA	4.32918e-16	2167.21	1	1	4.01923e-16	2246.99	NA	NA	NA	NA	NA	NA	NA	NA
CARD11	NA	NA	NA	NA	NA	NA	NA	NA	NA	NA	NA	NA	NA	NA	NA	NA	NA	NA	1.3077e-15	1962.69	1	1	1.118e-15	2025.68	NA	NA	NA	NA	NA	NA	NA	NA
CASP8	NA	NA	NA	NA	NA	NA	NA	NA	NA	NA	NA	NA	NA	NA	NA	NA	NA	NA	0.0719132	0.118235	0.543041	1	0.0581144	0.121803	NA	NA	NA	NA	NA	NA	NA	NA
CBFB	NA	NA	NA	NA	NA	NA	NA	NA	NA	NA	NA	NA	NA	NA	NA	NA	NA	NA	0.0171026	0.0933253	0.854596	1	3.0687	1425.78	NA	NA	NA	NA	NA	NA	NA	NA
CBL	NA	NA	NA	NA	NA	NA	NA	NA	NA	NA	NA	NA	NA	NA	NA	NA	NA	NA	0.406361	0.246466	0.0991989	1	16.5836	1746.18	0.992423	1	NA	NA	NA	NA	NA	NA
CCND1	NA	NA	NA	NA	NA	NA	NA	NA	NA	NA	NA	NA	NA	NA	NA	NA	NA	NA	1.3077e-15	1962.69	1	1	1.118e-15	2025.68	NA	NA	NA	NA	NA	NA	NA	NA
CCND2	NA	NA	NA	NA	NA	NA	NA	NA	NA	NA	NA	NA	NA	NA	NA	NA	NA	NA	0.000822475	0.0872481	0.992479	1	0.00275453	0.0892043	NA	NA	NA	NA	NA	NA	NA	NA
CCND3	NA	NA	NA	NA	NA	NA	NA	NA	NA	NA	NA	NA	NA	NA	NA	NA	NA	NA	1.3077e-15	1962.69	1	1	1.118e-15	2025.68	NA	NA	NA	NA	NA	NA	NA	NA
CCNE1	NA	NA	NA	NA	NA	NA	NA	NA	NA	NA	NA	NA	NA	NA	NA	NA	NA	NA	1.3077e-15	1962.69	1	1	1.118e-15	2025.68	NA	NA	NA	NA	NA	NA	NA	NA
CD274	NA	NA	NA	NA	NA	NA	NA	NA	NA	NA	NA	NA	NA	NA	NA	NA	NA	NA	1.3077e-15	1962.69	1	1	1.118e-15	2025.68	NA	NA	NA	NA	NA	NA	NA	NA
CD79A	NA	NA	NA	NA	NA	NA	NA	NA	NA	NA	NA	NA	NA	NA	NA	NA	NA	NA	-0.0894869	0.074661	0.230693	1	-0.0052185	0.102182	NA	NA	NA	NA	NA	NA	NA	NA
CD79B	NA	NA	NA	NA	NA	NA	NA	NA	NA	NA	NA	NA	NA	NA	NA	NA	NA	NA	1.3077e-15	1962.69	1	1	1.118e-15	2025.68	NA	NA	NA	NA	NA	NA	NA	NA
CDC73	NA	NA	NA	NA	NA	NA	NA	NA	NA	NA	NA	NA	NA	NA	NA	NA	NA	NA	0.122419	0.141921	0.388364	1	0.111578	0.14496	NA	NA	NA	NA	NA	NA	NA	NA
CDH1	NA	NA	NA	NA	NA	NA	NA	NA	NA	NA	NA	NA	NA	NA	NA	NA	NA	NA	0.0232319	0.0555035	0.675533	1	0.0271114	0.0528489	NA	NA	NA	NA	NA	NA	NA	NA
CDK12	NA	NA	NA	NA	NA	NA	NA	NA	NA	NA	NA	NA	NA	NA	NA	NA	NA	NA	-0.0538079	0.0536245	0.315658	1	-0.0670089	0.0697263	NA	NA	NA	NA	NA	NA	NA	NA
CDK4	NA	NA	NA	NA	NA	NA	NA	NA	NA	NA	NA	NA	NA	NA	NA	NA	NA	NA	1.3077e-15	1962.69	1	1	1.118e-15	2025.68	NA	NA	NA	NA	NA	NA	NA	NA
CDK6	NA	NA	NA	NA	NA	NA	NA	NA	NA	NA	NA	NA	NA	NA	NA	NA	NA	NA	1.3077e-15	1962.69	1	1	1.118e-15	2025.68	NA	NA	NA	NA	NA	NA	NA	NA
CDKN1A	NA	NA	NA	NA	NA	NA	NA	NA	NA	NA	NA	NA	NA	NA	NA	NA	NA	NA	-0.199306	0.119929	0.0965393	1	-0.341864	0.296889	0.249532	1	NA	NA	NA	NA	NA	NA
CDKN1B	NA	NA	NA	NA	NA	NA	NA	NA	NA	NA	NA	NA	NA	NA	NA	NA	NA	NA	0.0216254	0.0674005	0.748324	1	0.0451637	0.082875	NA	NA	NA	NA	NA	NA	NA	NA
CDKN2A	NA	NA	NA	NA	NA	NA	NA	NA	NA	NA	NA	NA	NA	NA	NA	NA	NA	NA	-0.0512395	0.0317364	0.106412	1	-0.0636068	0.034675	NA	NA	NA	NA	NA	NA	NA	NA
CDKN2C	NA	NA	NA	NA	NA	NA	NA	NA	NA	NA	NA	NA	NA	NA	NA	NA	NA	NA	1.3077e-15	1962.69	1	1	1.118e-15	2025.68	NA	NA	NA	NA	NA	NA	NA	NA
CEBPA	NA	NA	NA	NA	NA	NA	NA	NA	NA	NA	NA	NA	NA	NA	NA	NA	NA	NA	0.0260543	0.0975172	0.789333	1	0.0304318	0.0977728	NA	NA	NA	NA	NA	NA	NA	NA
CHEK2	NA	NA	NA	NA	NA	NA	NA	NA	NA	NA	NA	NA	NA	NA	NA	NA	NA	NA	1.3077e-15	1962.69	1	1	1.118e-15	2025.68	NA	NA	NA	NA	NA	NA	NA	NA
CIC	NA	NA	NA	NA	NA	NA	NA	NA	NA	NA	NA	NA	NA	NA	NA	NA	NA	NA	-0.0731734	0.0750251	0.329402	1	-0.100358	0.0859213	NA	NA	NA	NA	NA	NA	NA	NA
CREBBP	NA	NA	NA	NA	NA	NA	NA	NA	NA	NA	NA	NA	NA	NA	NA	NA	NA	NA	-0.0269787	0.0461215	0.558583	1	-0.015387	0.0470236	NA	NA	NA	NA	NA	NA	NA	NA
CRLF2	NA	NA	NA	NA	NA	NA	NA	NA	NA	NA	NA	NA	NA	NA	NA	NA	NA	NA	1.3077e-15	1962.69	1	1	1.118e-15	2025.68	NA	NA	NA	NA	NA	NA	NA	NA
CSF1R	NA	NA	NA	NA	NA	NA	NA	NA	NA	NA	NA	NA	NA	NA	NA	NA	NA	NA	1.3077e-15	1962.69	1	1	1.118e-15	2025.68	NA	NA	NA	NA	NA	NA	NA	NA
CSF3R	NA	NA	NA	NA	NA	NA	NA	NA	NA	NA	NA	NA	NA	NA	NA	NA	NA	NA	0.121635	0.0987522	0.218053	1	0.125418	0.128365	NA	NA	NA	NA	NA	NA	NA	NA
CTCF	NA	NA	NA	NA	NA	NA	NA	NA	NA	NA	NA	NA	NA	NA	NA	NA	NA	NA	1.3077e-15	1962.69	1	1	1.118e-15	2025.68	NA	NA	NA	NA	NA	NA	NA	NA
CTNNB1	NA	NA	NA	NA	NA	NA	NA	NA	NA	NA	NA	NA	NA	NA	NA	NA	NA	NA	-0.0295318	0.0327493	0.367188	1	-0.0369838	0.0402006	NA	NA	NA	NA	NA	NA	NA	NA
CUL3	NA	NA	NA	NA	NA	NA	NA	NA	NA	NA	NA	NA	NA	NA	NA	NA	NA	NA	-0.0135866	0.0827167	0.869531	1	-0.062319	0.105802	NA	NA	NA	NA	NA	NA	NA	NA
CXCR4	NA	NA	NA	NA	NA	NA	NA	NA	NA	NA	NA	NA	NA	NA	NA	NA	NA	NA	-0.0394612	0.0768264	0.607503	1	-0.0546709	0.0803598	NA	NA	NA	NA	NA	NA	NA	NA
CYLD	NA	NA	NA	NA	NA	NA	NA	NA	NA	NA	NA	NA	NA	NA	NA	NA	NA	NA	5.68772e-16	3678.02	1	1	-2.99526e-18	4223.76	NA	NA	NA	NA	NA	NA	NA	NA
CYSLTR2	NA	NA	NA	NA	NA	NA	NA	NA	NA	NA	NA	NA	NA	NA	NA	NA	NA	NA	5.68772e-16	3678.02	1	1	-2.99526e-18	4223.76	NA	NA	NA	NA	NA	NA	NA	NA
DAXX	NA	NA	NA	NA	NA	NA	NA	NA	NA	NA	NA	NA	NA	NA	NA	NA	NA	NA	-0.0845323	0.0758255	0.264924	1	-0.0894764	0.0818121	NA	NA	NA	NA	NA	NA	NA	NA
DDR2	NA	NA	NA	NA	NA	NA	NA	NA	NA	NA	NA	NA	NA	NA	NA	NA	NA	NA	1.3077e-15	1962.69	1	1	1.118e-15	2025.68	NA	NA	NA	NA	NA	NA	NA	NA
DICER1	NA	NA	NA	NA	NA	NA	NA	NA	NA	NA	NA	NA	NA	NA	NA	NA	NA	NA	1.3077e-15	1962.69	1	1	1.118e-15	2025.68	NA	NA	NA	NA	NA	NA	NA	NA
DNAJB1	NA	NA	NA	NA	NA	NA	NA	NA	NA	NA	NA	NA	NA	NA	NA	NA	NA	NA	4.32918e-16	2167.21	1	1	4.01923e-16	2246.99	NA	NA	NA	NA	NA	NA	NA	NA
DNMT3A	NA	NA	NA	NA	NA	NA	NA	NA	NA	NA	NA	NA	NA	NA	NA	NA	NA	NA	-0.0173583	0.0338134	0.607702	1	-0.00556139	0.037834	NA	NA	NA	NA	NA	NA	NA	NA
DROSHA	NA	NA	NA	NA	NA	NA	NA	NA	NA	NA	NA	NA	NA	NA	NA	NA	NA	NA	5.68772e-16	3678.02	1	1	-2.99526e-18	4223.76	NA	NA	NA	NA	NA	NA	NA	NA
EED	NA	NA	NA	NA	NA	NA	NA	NA	NA	NA	NA	NA	NA	NA	NA	NA	NA	NA	-0.0619272	0.074969	0.408783	1	-0.176396	0.167312	NA	NA	NA	NA	NA	NA	NA	NA
EGFR	NA	NA	NA	NA	NA	NA	NA	NA	NA	NA	NA	NA	NA	NA	NA	NA	NA	NA	0.0502686	0.0542142	0.353811	1	0.0414901	0.0611565	NA	NA	NA	NA	NA	NA	NA	NA
EIF1AX	NA	NA	NA	NA	NA	NA	NA	NA	NA	NA	NA	NA	NA	NA	NA	NA	NA	NA	1.3077e-15	1962.69	1	1	1.118e-15	2025.68	NA	NA	NA	NA	NA	NA	NA	NA
EIF4A2	NA	NA	NA	NA	NA	NA	NA	NA	NA	NA	NA	NA	NA	NA	NA	NA	NA	NA	-0.0966424	0.0543909	0.0755993	1	-0.109604	0.0612761	0.0736639	1	NA	NA	NA	NA	NA	NA
ELF3	NA	NA	NA	NA	NA	NA	NA	NA	NA	NA	NA	NA	NA	NA	NA	NA	NA	NA	0.0133166	0.0465298	0.77473	1	-0.0695267	0.0792326	NA	NA	NA	NA	NA	NA	NA	NA
EP300	NA	NA	NA	NA	NA	NA	NA	NA	NA	NA	NA	NA	NA	NA	NA	NA	NA	NA	0.00470622	0.0627743	0.940238	1	-0.012549	0.0646784	NA	NA	NA	NA	NA	NA	NA	NA
EPAS1	NA	NA	NA	NA	NA	NA	NA	NA	NA	NA	NA	NA	NA	NA	NA	NA	NA	NA	5.68772e-16	3678.02	1	1	-2.99526e-18	4223.76	NA	NA	NA	NA	NA	NA	NA	NA
EPHA3	NA	NA	NA	NA	NA	NA	NA	NA	NA	NA	NA	NA	NA	NA	NA	NA	NA	NA	0.0171026	0.0933253	0.854596	1	2.34966	928.312	NA	NA	NA	NA	NA	NA	NA	NA
EPHA7	NA	NA	NA	NA	NA	NA	NA	NA	NA	NA	NA	NA	NA	NA	NA	NA	NA	NA	-0.036845	0.035318	0.296839	1	-0.0207633	0.0409286	NA	NA	NA	NA	NA	NA	NA	NA
ERBB2	NA	NA	NA	NA	NA	NA	NA	NA	NA	NA	NA	NA	NA	NA	NA	NA	NA	NA	0.00278411	0.0442237	0.949802	1	-0.0114456	0.0465225	NA	NA	NA	NA	NA	NA	NA	NA
ERBB3	NA	NA	NA	NA	NA	NA	NA	NA	NA	NA	NA	NA	NA	NA	NA	NA	NA	NA	-0.0436339	0.0279366	0.118314	1	-0.0628958	0.0330434	NA	NA	NA	NA	NA	NA	NA	NA
ERBB4	NA	NA	NA	NA	NA	NA	NA	NA	NA	NA	NA	NA	NA	NA	NA	NA	NA	NA	-0.0480234	0.053958	0.373458	1	-0.0713719	0.0593448	NA	NA	NA	NA	NA	NA	NA	NA
ERCC2	NA	NA	NA	NA	NA	NA	NA	NA	NA	NA	NA	NA	NA	NA	NA	NA	NA	NA	-0.0299932	0.0558574	0.591295	1	-0.0306546	0.0661098	NA	NA	NA	NA	NA	NA	NA	NA
ERCC3	NA	NA	NA	NA	NA	NA	NA	NA	NA	NA	NA	NA	NA	NA	NA	NA	NA	NA	0.0310913	0.0702487	0.658063	1	0.0250219	0.0716274	NA	NA	NA	NA	NA	NA	NA	NA
ERCC4	NA	NA	NA	NA	NA	NA	NA	NA	NA	NA	NA	NA	NA	NA	NA	NA	NA	NA	-0.0135866	0.0827167	0.869531	1	-0.0123347	0.0847379	NA	NA	NA	NA	NA	NA	NA	NA
ERCC5	NA	NA	NA	NA	NA	NA	NA	NA	NA	NA	NA	NA	NA	NA	NA	NA	NA	NA	1.3077e-15	1962.69	1	1	1.118e-15	2025.68	NA	NA	NA	NA	NA	NA	NA	NA
ERG	NA	NA	NA	NA	NA	NA	NA	NA	NA	NA	NA	NA	NA	NA	NA	NA	NA	NA	0.00867734	0.0900662	0.923247	1	-7.19771	1177.86	NA	NA	NA	NA	NA	NA	NA	NA
ESR1	NA	NA	NA	NA	NA	NA	NA	NA	NA	NA	NA	NA	NA	NA	NA	NA	NA	NA	1.3077e-15	1962.69	1	1	1.118e-15	2025.68	NA	NA	NA	NA	NA	NA	NA	NA
ETV1	NA	NA	NA	NA	NA	NA	NA	NA	NA	NA	NA	NA	NA	NA	NA	NA	NA	NA	1.3077e-15	1962.69	1	1	1.118e-15	2025.68	NA	NA	NA	NA	NA	NA	NA	NA
ETV6	NA	NA	NA	NA	NA	NA	NA	NA	NA	NA	NA	NA	NA	NA	NA	NA	NA	NA	-0.0135866	0.0827167	0.869531	1	-0.062319	0.105802	NA	NA	NA	NA	NA	NA	NA	NA
EZH2	NA	NA	NA	NA	NA	NA	NA	NA	NA	NA	NA	NA	NA	NA	NA	NA	NA	NA	0.0171026	0.0933253	0.854596	1	0.0197477	0.0952868	NA	NA	NA	NA	NA	NA	NA	NA
FANCA	NA	NA	NA	NA	NA	NA	NA	NA	NA	NA	NA	NA	NA	NA	NA	NA	NA	NA	1.3077e-15	1962.69	1	1	1.118e-15	2025.68	NA	NA	NA	NA	NA	NA	NA	NA
FANCC	NA	NA	NA	NA	NA	NA	NA	NA	NA	NA	NA	NA	NA	NA	NA	NA	NA	NA	0.0261582	0.0970636	0.787548	1	2.21837e-06	0.120726	NA	NA	NA	NA	NA	NA	NA	NA
FAT1	NA	NA	NA	NA	NA	NA	NA	NA	NA	NA	NA	NA	NA	NA	NA	NA	NA	NA	-0.0883715	0.0450696	0.049905	1	-0.113413	0.0524383	0.0305573	0.488917	NA	NA	NA	NA	NA	NA
FBXW7	NA	NA	NA	NA	NA	NA	NA	NA	NA	NA	NA	NA	NA	NA	NA	NA	NA	NA	0.122419	0.141921	0.388364	1	0.111578	0.14496	NA	NA	NA	NA	NA	NA	NA	NA
FGFR1	NA	NA	NA	NA	NA	NA	NA	NA	NA	NA	NA	NA	NA	NA	NA	NA	NA	NA	0.0527912	0.0772698	0.494477	1	0.0605115	0.104388	NA	NA	NA	NA	NA	NA	NA	NA
FGFR2	NA	NA	NA	NA	NA	NA	NA	NA	NA	NA	NA	NA	NA	NA	NA	NA	NA	NA	0.00882985	0.0405918	0.827797	1	0.00374262	0.0416375	NA	NA	NA	NA	NA	NA	NA	NA
FGFR3	NA	NA	NA	NA	NA	NA	NA	NA	NA	NA	NA	NA	NA	NA	NA	NA	NA	NA	1.3077e-15	1962.69	1	1	1.118e-15	2025.68	NA	NA	NA	NA	NA	NA	NA	NA
FGFR4	NA	NA	NA	NA	NA	NA	NA	NA	NA	NA	NA	NA	NA	NA	NA	NA	NA	NA	-0.136801	0.0887015	0.12301	1	-0.221119	0.157561	NA	NA	NA	NA	NA	NA	NA	NA
FH	NA	NA	NA	NA	NA	NA	NA	NA	NA	NA	NA	NA	NA	NA	NA	NA	NA	NA	1.3077e-15	1962.69	1	1	1.118e-15	2025.68	NA	NA	NA	NA	NA	NA	NA	NA
FLCN	NA	NA	NA	NA	NA	NA	NA	NA	NA	NA	NA	NA	NA	NA	NA	NA	NA	NA	0.0171694	0.0661087	0.795084	1	0.0367105	0.0849985	NA	NA	NA	NA	NA	NA	NA	NA
FLT3	NA	NA	NA	NA	NA	NA	NA	NA	NA	NA	NA	NA	NA	NA	NA	NA	NA	NA	-0.0731734	0.0750251	0.329402	1	-0.100358	0.0859213	NA	NA	NA	NA	NA	NA	NA	NA
FLT4	NA	NA	NA	NA	NA	NA	NA	NA	NA	NA	NA	NA	NA	NA	NA	NA	NA	NA	-0.0725262	0.0440662	0.0997957	1	-0.0651181	0.0475358	0.170726	1	NA	NA	NA	NA	NA	NA
FOXA1	NA	NA	NA	NA	NA	NA	NA	NA	NA	NA	NA	NA	NA	NA	NA	NA	NA	NA	-0.136801	0.0887015	0.12301	1	-0.221119	0.157561	NA	NA	NA	NA	NA	NA	NA	NA
FOXL2	NA	NA	NA	NA	NA	NA	NA	NA	NA	NA	NA	NA	NA	NA	NA	NA	NA	NA	0.195969	0.171628	0.253526	1	8.45537	1425.39	NA	NA	NA	NA	NA	NA	NA	NA
FOXO1	NA	NA	NA	NA	NA	NA	NA	NA	NA	NA	NA	NA	NA	NA	NA	NA	NA	NA	4.32918e-16	2167.21	1	1	4.01923e-16	2246.99	NA	NA	NA	NA	NA	NA	NA	NA
FOXP1	NA	NA	NA	NA	NA	NA	NA	NA	NA	NA	NA	NA	NA	NA	NA	NA	NA	NA	0.157194	0.11171	0.159378	1	0.170763	0.121275	NA	NA	NA	NA	NA	NA	NA	NA
FUBP1	NA	NA	NA	NA	NA	NA	NA	NA	NA	NA	NA	NA	NA	NA	NA	NA	NA	NA	0.0171026	0.0933253	0.854596	1	0.000619686	0.0952059	NA	NA	NA	NA	NA	NA	NA	NA
GATA1	NA	NA	NA	NA	NA	NA	NA	NA	NA	NA	NA	NA	NA	NA	NA	NA	NA	NA	-0.00662945	0.0491793	0.892769	1	-0.0111797	0.0504249	NA	NA	NA	NA	NA	NA	NA	NA
GATA2	NA	NA	NA	NA	NA	NA	NA	NA	NA	NA	NA	NA	NA	NA	NA	NA	NA	NA	-0.115173	0.0816298	0.158267	1	-0.127527	0.094631	NA	NA	NA	NA	NA	NA	NA	NA
GATA3	NA	NA	NA	NA	NA	NA	NA	NA	NA	NA	NA	NA	NA	NA	NA	NA	NA	NA	0.0171026	0.0933253	0.854596	1	0.000619686	0.0952059	NA	NA	NA	NA	NA	NA	NA	NA
GLI1	NA	NA	NA	NA	NA	NA	NA	NA	NA	NA	NA	NA	NA	NA	NA	NA	NA	NA	-0.0140943	0.0829941	0.86515	1	-0.053772	0.1097	NA	NA	NA	NA	NA	NA	NA	NA
GNA11	NA	NA	NA	NA	NA	NA	NA	NA	NA	NA	NA	NA	NA	NA	NA	NA	NA	NA	-0.153783	0.0957948	0.108419	1	-0.13289	1715.19	NA	NA	NA	NA	NA	NA	NA	NA
GNAQ	NA	NA	NA	NA	NA	NA	NA	NA	NA	NA	NA	NA	NA	NA	NA	NA	NA	NA	1.3077e-15	1962.69	1	1	1.118e-15	2025.68	NA	NA	NA	NA	NA	NA	NA	NA
GNAS	NA	NA	NA	NA	NA	NA	NA	NA	NA	NA	NA	NA	NA	NA	NA	NA	NA	NA	1.3077e-15	1962.69	1	1	1.118e-15	2025.68	NA	NA	NA	NA	NA	NA	NA	NA
GRIN2A	NA	NA	NA	NA	NA	NA	NA	NA	NA	NA	NA	NA	NA	NA	NA	NA	NA	NA	-0.144978	0.0919689	0.114938	1	-31.2751	2173.76	NA	NA	NA	NA	NA	NA	NA	NA
H3F3A	NA	NA	NA	NA	NA	NA	NA	NA	NA	NA	NA	NA	NA	NA	NA	NA	NA	NA	4.32918e-16	2167.21	1	1	4.01923e-16	2246.99	NA	NA	NA	NA	NA	NA	NA	NA
H3F3B	NA	NA	NA	NA	NA	NA	NA	NA	NA	NA	NA	NA	NA	NA	NA	NA	NA	NA	4.32918e-16	2167.21	1	1	4.01923e-16	2246.99	NA	NA	NA	NA	NA	NA	NA	NA
HIST1H3B	NA	NA	NA	NA	NA	NA	NA	NA	NA	NA	NA	NA	NA	NA	NA	NA	NA	NA	1.3077e-15	1962.69	1	1	1.118e-15	2025.68	NA	NA	NA	NA	NA	NA	NA	NA
HNF1A	NA	NA	NA	NA	NA	NA	NA	NA	NA	NA	NA	NA	NA	NA	NA	NA	NA	NA	1.3077e-15	1962.69	1	1	1.118e-15	2025.68	NA	NA	NA	NA	NA	NA	NA	NA
HRAS	NA	NA	NA	NA	NA	NA	NA	NA	NA	NA	NA	NA	NA	NA	NA	NA	NA	NA	1.3077e-15	1962.69	1	1	1.118e-15	2025.68	NA	NA	NA	NA	NA	NA	NA	NA
ID3	NA	NA	NA	NA	NA	NA	NA	NA	NA	NA	NA	NA	NA	NA	NA	NA	NA	NA	4.32918e-16	2167.21	1	1	4.01923e-16	2246.99	NA	NA	NA	NA	NA	NA	NA	NA
IDH1	NA	NA	NA	NA	NA	NA	NA	NA	NA	0.0144006	-0.171792	0.247213	0.884598	0.944575	NA	NA	NA	NA	-0.000995967	0.0147975	0.946338	1	-0.000710551	0.0158571	NA	NA	NA	NA	NA	NA	NA	NA
IDH2	NA	NA	NA	NA	NA	NA	NA	NA	NA	NA	NA	NA	NA	NA	NA	NA	NA	NA	-0.0166	0.0370214	0.653872	1	-0.0389702	0.0413527	NA	NA	NA	NA	NA	NA	NA	NA
IKZF1	NA	NA	NA	NA	NA	NA	NA	NA	NA	NA	NA	NA	NA	NA	NA	NA	NA	NA	0.122419	0.141921	0.388364	1	0.101303	0.1473	NA	NA	NA	NA	NA	NA	NA	NA
IL7R	NA	NA	NA	NA	NA	NA	NA	NA	NA	NA	NA	NA	NA	NA	NA	NA	NA	NA	0.079495	0.0863763	0.357398	1	0.105159	0.128765	NA	NA	NA	NA	NA	NA	NA	NA
IRF4	NA	NA	NA	NA	NA	NA	NA	NA	NA	NA	NA	NA	NA	NA	NA	NA	NA	NA	1.3077e-15	1962.69	1	1	1.118e-15	2025.68	NA	NA	NA	NA	NA	NA	NA	NA
JAK1	NA	NA	NA	NA	NA	NA	NA	NA	NA	NA	NA	NA	NA	NA	NA	NA	NA	NA	-0.0349875	0.0393489	0.373916	1	-0.0394648	0.0500996	NA	NA	NA	NA	NA	NA	NA	NA
JAK2	NA	NA	NA	NA	NA	NA	NA	NA	NA	NA	NA	NA	NA	NA	NA	NA	NA	NA	-0.0135866	0.0827167	0.869531	1	-0.062319	0.105802	NA	NA	NA	NA	NA	NA	NA	NA
JAK3	NA	NA	NA	NA	NA	NA	NA	NA	NA	NA	NA	NA	NA	NA	NA	NA	NA	NA	0.0216254	0.0674005	0.748324	1	0.000383229	0.0747447	NA	NA	NA	NA	NA	NA	NA	NA
JUN	NA	NA	NA	NA	NA	NA	NA	NA	NA	NA	NA	NA	NA	NA	NA	NA	NA	NA	0.195969	0.171628	0.253526	1	0.273699	0.24075	NA	NA	NA	NA	NA	NA	NA	NA
KDM5A	NA	NA	NA	NA	NA	NA	NA	NA	NA	NA	NA	NA	NA	NA	NA	NA	NA	NA	0.0047496	0.0445677	0.91513	1	-0.00429583	0.0458291	NA	NA	NA	NA	NA	NA	NA	NA
KDM5C	NA	NA	NA	NA	NA	NA	NA	NA	NA	NA	NA	NA	NA	NA	NA	NA	NA	NA	0.0361508	0.0718327	0.614779	1	0.0206505	0.0738421	NA	NA	NA	NA	NA	NA	NA	NA
KDM6A	NA	NA	NA	NA	NA	NA	NA	NA	NA	NA	NA	NA	NA	NA	NA	NA	NA	NA	0.0414319	0.0735246	0.573087	1	0.0263385	0.088106	NA	NA	NA	NA	NA	NA	NA	NA
KDR	NA	NA	NA	NA	NA	NA	NA	NA	NA	NA	NA	NA	NA	NA	NA	NA	NA	NA	0.021613	0.0673968	0.748451	1	0.00531558	0.0691946	NA	NA	NA	NA	NA	NA	NA	NA
KEAP1	NA	NA	NA	NA	NA	NA	NA	NA	NA	NA	NA	NA	NA	NA	NA	NA	NA	NA	0.0174338	0.0384679	0.650403	1	0.0662189	0.0598982	NA	NA	NA	NA	NA	NA	NA	NA
KIT	NA	NA	NA	NA	NA	NA	NA	NA	NA	NA	NA	NA	NA	NA	NA	NA	NA	NA	1.3077e-15	1962.69	1	1	1.118e-15	2025.68	NA	NA	NA	NA	NA	NA	NA	NA
KLF4	NA	NA	NA	NA	NA	NA	NA	NA	NA	NA	NA	NA	NA	NA	NA	NA	NA	NA	0.00471702	0.062777	0.940104	1	0.0572229	0.0940003	NA	NA	NA	NA	NA	NA	NA	NA
KMT2A	NA	NA	NA	NA	NA	NA	NA	NA	NA	NA	NA	NA	NA	NA	NA	NA	NA	NA	-0.109877	0.0381471	0.00397222	1	-0.11371	0.04165	0.00633073	0.101292	NA	NA	NA	NA	NA	NA
KMT2C	NA	NA	NA	NA	NA	NA	NA	NA	NA	NA	NA	NA	NA	NA	NA	NA	NA	NA	-0.0185304	0.0225754	0.411748	1	-0.0224344	0.0233684	NA	NA	NA	NA	NA	NA	NA	NA
KMT2D	NA	NA	NA	NA	NA	NA	NA	NA	NA	NA	NA	NA	NA	NA	NA	NA	NA	NA	-0.0512048	0.0263385	0.0518827	1	-0.0600835	0.0270118	0.0261253	0.418005	NA	NA	NA	NA	NA	NA
KNSTRN	NA	NA	NA	NA	NA	NA	NA	NA	NA	NA	NA	NA	NA	NA	NA	NA	NA	NA	-0.0480933	0.0812917	0.554109	1	-6.59409	2843.2	NA	NA	NA	NA	NA	NA	NA	NA
KRAS	NA	NA	NA	NA	NA	NA	NA	NA	NA	-0.0770726	-0.197541	0.0228253	0.149064	0.511429	NA	NA	NA	NA	0.0296079	0.0194483	0.127911	1	0.0375902	0.021199	NA	NA	NA	NA	NA	NA	NA	NA
LATS1	NA	NA	NA	NA	NA	NA	NA	NA	NA	NA	NA	NA	NA	NA	NA	NA	NA	NA	1.3077e-15	1962.69	1	1	1.118e-15	2025.68	NA	NA	NA	NA	NA	NA	NA	NA
LATS2	NA	NA	NA	NA	NA	NA	NA	NA	NA	NA	NA	NA	NA	NA	NA	NA	NA	NA	0.123273	0.101095	0.222701	1	0.132335	0.105847	NA	NA	NA	NA	NA	NA	NA	NA
LMO1	NA	NA	NA	NA	NA	NA	NA	NA	NA	NA	NA	NA	NA	NA	NA	NA	NA	NA	1.3077e-15	1962.69	1	1	1.118e-15	2025.68	NA	NA	NA	NA	NA	NA	NA	NA
MALT1	NA	NA	NA	NA	NA	NA	NA	NA	NA	NA	NA	NA	NA	NA	NA	NA	NA	NA	-0.07942	0.0529669	0.133763	1	-0.0918399	0.0585737	NA	NA	NA	NA	NA	NA	NA	NA
MAP2K1	NA	NA	NA	NA	NA	NA	NA	NA	NA	NA	NA	NA	NA	NA	NA	NA	NA	NA	0.350779	0.225252	0.119405	1	2.09552	956.509	NA	NA	NA	NA	NA	NA	NA	NA
MAP2K2	NA	NA	NA	NA	NA	NA	NA	NA	NA	NA	NA	NA	NA	NA	NA	NA	NA	NA	0.0719132	0.118235	0.543041	1	0.0717712	0.148627	NA	NA	NA	NA	NA	NA	NA	NA
MAP2K4	NA	NA	NA	NA	NA	NA	NA	NA	NA	NA	NA	NA	NA	NA	NA	NA	NA	NA	0.0414319	0.0735246	0.573087	1	0.0318428	0.0735908	NA	NA	NA	NA	NA	NA	NA	NA
MAP3K1	NA	NA	NA	NA	NA	NA	NA	NA	NA	NA	NA	NA	NA	NA	NA	NA	NA	NA	0.103445	0.133257	0.437583	1	0.0751946	0.132037	NA	NA	NA	NA	NA	NA	NA	NA
MAP3K13	NA	NA	NA	NA	NA	NA	NA	NA	NA	NA	NA	NA	NA	NA	NA	NA	NA	NA	0.406361	0.246466	0.0991989	1	16.5836	1746.18	0.992423	1	NA	NA	NA	NA	NA	NA
MAPK1	NA	NA	NA	NA	NA	NA	NA	NA	NA	NA	NA	NA	NA	NA	NA	NA	NA	NA	1.3077e-15	1962.69	1	1	1.118e-15	2025.68	NA	NA	NA	NA	NA	NA	NA	NA
MAX	NA	NA	NA	NA	NA	NA	NA	NA	NA	NA	NA	NA	NA	NA	NA	NA	NA	NA	1.3077e-15	1962.69	1	1	1.118e-15	2025.68	NA	NA	NA	NA	NA	NA	NA	NA
MDM2	NA	NA	NA	NA	NA	NA	NA	NA	NA	NA	NA	NA	NA	NA	NA	NA	NA	NA	1.3077e-15	1962.69	1	1	1.118e-15	2025.68	NA	NA	NA	NA	NA	NA	NA	NA
MDM4	NA	NA	NA	NA	NA	NA	NA	NA	NA	NA	NA	NA	NA	NA	NA	NA	NA	NA	1.3077e-15	1962.69	1	1	1.118e-15	2025.68	NA	NA	NA	NA	NA	NA	NA	NA
MED12	NA	NA	NA	NA	NA	NA	NA	NA	NA	NA	NA	NA	NA	NA	NA	NA	NA	NA	-0.00665747	0.0426836	0.876055	1	-0.00649577	0.0450531	NA	NA	NA	NA	NA	NA	NA	NA
MEN1	NA	NA	NA	NA	NA	NA	NA	NA	NA	NA	NA	NA	NA	NA	NA	NA	NA	NA	-0.0203797	0.0573706	0.722419	1	-0.0396028	0.0602402	NA	NA	NA	NA	NA	NA	NA	NA
MET	NA	NA	NA	NA	NA	NA	NA	NA	NA	NA	NA	NA	NA	NA	NA	NA	NA	NA	1.3077e-15	1962.69	1	1	1.118e-15	2025.68	NA	NA	NA	NA	NA	NA	NA	NA
MITF	NA	NA	NA	NA	NA	NA	NA	NA	NA	NA	NA	NA	NA	NA	NA	NA	NA	NA	0.0467633	0.106277	0.659927	1	0.0315671	0.108855	NA	NA	NA	NA	NA	NA	NA	NA
MLH1	NA	NA	NA	NA	NA	NA	NA	NA	NA	NA	NA	NA	NA	NA	NA	NA	NA	NA	0.104081	0.0947402	0.271945	1	0.113719	0.110514	NA	NA	NA	NA	NA	NA	NA	NA
MPL	NA	NA	NA	NA	NA	NA	NA	NA	NA	NA	NA	NA	NA	NA	NA	NA	NA	NA	0.122419	0.141921	0.388364	1	0.111578	0.14496	NA	NA	NA	NA	NA	NA	NA	NA
MSH2	NA	NA	NA	NA	NA	NA	NA	NA	NA	NA	NA	NA	NA	NA	NA	NA	NA	NA	-0.0393781	0.0448664	0.38012	1	-0.0558254	0.0481134	NA	NA	NA	NA	NA	NA	NA	NA
MSH6	NA	NA	NA	NA	NA	NA	NA	NA	NA	NA	NA	NA	NA	NA	NA	NA	NA	NA	0.00867734	0.0900662	0.923247	1	0.0109593	0.0920189	NA	NA	NA	NA	NA	NA	NA	NA
MSI2	NA	NA	NA	NA	NA	NA	NA	NA	NA	NA	NA	NA	NA	NA	NA	NA	NA	NA	5.68772e-16	3678.02	1	1	-2.99526e-18	4223.76	NA	NA	NA	NA	NA	NA	NA	NA
MTOR	NA	NA	NA	NA	NA	NA	NA	NA	NA	NA	NA	NA	NA	NA	NA	NA	NA	NA	0.0729294	0.0597163	0.221986	1	0.0706207	0.0671098	NA	NA	NA	NA	NA	NA	NA	NA
MUTYH	NA	NA	NA	NA	NA	NA	NA	NA	NA	NA	NA	NA	NA	NA	NA	NA	NA	NA	1.3077e-15	1962.69	1	1	1.118e-15	2025.68	NA	NA	NA	NA	NA	NA	NA	NA
MYC	NA	NA	NA	NA	NA	NA	NA	NA	NA	NA	NA	NA	NA	NA	NA	NA	NA	NA	1.3077e-15	1962.69	1	1	1.118e-15	2025.68	NA	NA	NA	NA	NA	NA	NA	NA
MYCL	NA	NA	NA	NA	NA	NA	NA	NA	NA	NA	NA	NA	NA	NA	NA	NA	NA	NA	-0.0299932	0.0558574	0.591295	1	-0.0336694	0.0612678	NA	NA	NA	NA	NA	NA	NA	NA
MYCN	NA	NA	NA	NA	NA	NA	NA	NA	NA	NA	NA	NA	NA	NA	NA	NA	NA	NA	1.3077e-15	1962.69	1	1	1.118e-15	2025.68	NA	NA	NA	NA	NA	NA	NA	NA
MYD88	NA	NA	NA	NA	NA	NA	NA	NA	NA	NA	NA	NA	NA	NA	NA	NA	NA	NA	1.3077e-15	1962.69	1	1	1.118e-15	2025.68	NA	NA	NA	NA	NA	NA	NA	NA
MYOD1	NA	NA	NA	NA	NA	NA	NA	NA	NA	NA	NA	NA	NA	NA	NA	NA	NA	NA	1.3077e-15	1962.69	1	1	1.118e-15	2025.68	NA	NA	NA	NA	NA	NA	NA	NA
NBN	NA	NA	NA	NA	NA	NA	NA	NA	NA	NA	NA	NA	NA	NA	NA	NA	NA	NA	-0.00294023	0.0609254	0.961509	1	-0.0132764	0.0665889	NA	NA	NA	NA	NA	NA	NA	NA
NCOR1	NA	NA	NA	NA	NA	NA	NA	NA	NA	NA	NA	NA	NA	NA	NA	NA	NA	NA	-0.0236483	0.0568172	0.677252	1	-0.0432201	0.0598949	NA	NA	NA	NA	NA	NA	NA	NA
NF1	NA	NA	NA	NA	NA	NA	NA	NA	NA	NA	NA	NA	NA	NA	NA	NA	NA	NA	0.0206829	0.0320041	0.518112	1	0.00984531	0.0336858	NA	NA	NA	NA	NA	NA	NA	NA
NF2	NA	NA	NA	NA	NA	NA	NA	NA	NA	NA	NA	NA	NA	NA	NA	NA	NA	NA	-0.0236394	0.0568187	0.677373	1	-0.0561442	0.064895	NA	NA	NA	NA	NA	NA	NA	NA
NFE2L2	NA	NA	NA	NA	NA	NA	NA	NA	NA	NA	NA	NA	NA	NA	NA	NA	NA	NA	0.122419	0.141921	0.388364	1	0.129715	0.147151	NA	NA	NA	NA	NA	NA	NA	NA
NOTCH1	NA	NA	NA	NA	NA	NA	NA	NA	NA	NA	NA	NA	NA	NA	NA	NA	NA	NA	1.3077e-15	1962.69	1	1	1.118e-15	2025.68	NA	NA	NA	NA	NA	NA	NA	NA
NOTCH2	NA	NA	NA	NA	NA	NA	NA	NA	NA	NA	NA	NA	NA	NA	NA	NA	NA	NA	1.3077e-15	1962.69	1	1	1.118e-15	2025.68	NA	NA	NA	NA	NA	NA	NA	NA
NPM1	NA	NA	NA	NA	NA	NA	NA	NA	NA	NA	NA	NA	NA	NA	NA	NA	NA	NA	1.3077e-15	1962.69	1	1	1.118e-15	2025.68	NA	NA	NA	NA	NA	NA	NA	NA
NRAS	NA	NA	NA	NA	NA	NA	NA	NA	NA	NA	NA	NA	NA	NA	NA	NA	NA	NA	0.0599581	0.0463283	0.195596	1	0.0585767	0.0476903	NA	NA	NA	NA	NA	NA	NA	NA
NSD1	NA	NA	NA	NA	NA	NA	NA	NA	NA	NA	NA	NA	NA	NA	NA	NA	NA	NA	0.0876525	0.0729981	0.229848	1	0.0951587	0.075718	NA	NA	NA	NA	NA	NA	NA	NA
NTHL1	NA	NA	NA	NA	NA	NA	NA	NA	NA	NA	NA	NA	NA	NA	NA	NA	NA	NA	5.68772e-16	3678.02	1	1	-2.99526e-18	4223.76	NA	NA	NA	NA	NA	NA	NA	NA
NTRK1	NA	NA	NA	NA	NA	NA	NA	NA	NA	NA	NA	NA	NA	NA	NA	NA	NA	NA	1.3077e-15	1962.69	1	1	1.118e-15	2025.68	NA	NA	NA	NA	NA	NA	NA	NA
NTRK3	NA	NA	NA	NA	NA	NA	NA	NA	NA	NA	NA	NA	NA	NA	NA	NA	NA	NA	0.198735	0.123816	0.108475	1	0.165015	0.124615	NA	NA	NA	NA	NA	NA	NA	NA
PALB2	NA	NA	NA	NA	NA	NA	NA	NA	NA	NA	NA	NA	NA	NA	NA	NA	NA	NA	0.0872062	0.0890202	0.327272	1	0.0805784	0.0943355	NA	NA	NA	NA	NA	NA	NA	NA
PAX5	NA	NA	NA	NA	NA	NA	NA	NA	NA	NA	NA	NA	NA	NA	NA	NA	NA	NA	1.3077e-15	1962.69	1	1	1.118e-15	2025.68	NA	NA	NA	NA	NA	NA	NA	NA
PBRM1	NA	NA	NA	NA	NA	NA	NA	NA	NA	NA	NA	NA	NA	NA	NA	NA	NA	NA	-0.0285246	0.0174812	0.102736	1	-0.0376782	0.0184991	NA	NA	NA	NA	NA	NA	NA	NA
PDCD1LG2	NA	NA	NA	NA	NA	NA	NA	NA	NA	NA	NA	NA	NA	NA	NA	NA	NA	NA	5.68772e-16	3678.02	1	1	-2.99526e-18	4223.76	NA	NA	NA	NA	NA	NA	NA	NA
PDGFRA	NA	NA	NA	NA	NA	NA	NA	NA	NA	NA	NA	NA	NA	NA	NA	NA	NA	NA	0.0397984	0.0596878	0.504915	1	0.0760329	0.0819134	NA	NA	NA	NA	NA	NA	NA	NA
PDGFRB	NA	NA	NA	NA	NA	NA	NA	NA	NA	NA	NA	NA	NA	NA	NA	NA	NA	NA	1.3077e-15	1962.69	1	1	1.118e-15	2025.68	NA	NA	NA	NA	NA	NA	NA	NA
PHOX2B	NA	NA	NA	NA	NA	NA	NA	NA	NA	NA	NA	NA	NA	NA	NA	NA	NA	NA	0.0216254	0.0674005	0.748324	1	0.0540973	0.0808535	NA	NA	NA	NA	NA	NA	NA	NA
PIK3CA	NA	NA	NA	NA	NA	NA	NA	NA	NA	NA	NA	NA	NA	NA	NA	NA	NA	NA	-0.03431	0.021902	0.117226	1	-0.0494691	0.0260484	NA	NA	NA	NA	NA	NA	NA	NA
PIK3CB	NA	NA	NA	NA	NA	NA	NA	NA	NA	NA	NA	NA	NA	NA	NA	NA	NA	NA	0.0039769	0.0398148	0.920436	1	0.00426885	0.0419123	NA	NA	NA	NA	NA	NA	NA	NA
PIK3R1	NA	NA	NA	NA	NA	NA	NA	NA	NA	NA	NA	NA	NA	NA	NA	NA	NA	NA	-0.00846766	0.0424107	0.841748	1	-0.0046751	0.0702478	NA	NA	NA	NA	NA	NA	NA	NA
PIM1	NA	NA	NA	NA	NA	NA	NA	NA	NA	NA	NA	NA	NA	NA	NA	NA	NA	NA	1.3077e-15	1962.69	1	1	1.118e-15	2025.68	NA	NA	NA	NA	NA	NA	NA	NA
PMS1	NA	NA	NA	NA	NA	NA	NA	NA	NA	NA	NA	NA	NA	NA	NA	NA	NA	NA	-0.0202956	0.0809204	0.801962	1	-0.0193848	0.0830123	NA	NA	NA	NA	NA	NA	NA	NA
PMS2	NA	NA	NA	NA	NA	NA	NA	NA	NA	NA	NA	NA	NA	NA	NA	NA	NA	NA	-0.0845323	0.0758255	0.264924	1	-0.0628829	1537.46	NA	NA	NA	NA	NA	NA	NA	NA
POLD1	NA	NA	NA	NA	NA	NA	NA	NA	NA	NA	NA	NA	NA	NA	NA	NA	NA	NA	-0.0140943	0.0829941	0.86515	1	-0.053772	0.1097	NA	NA	NA	NA	NA	NA	NA	NA
POLE	NA	NA	NA	NA	NA	NA	NA	NA	NA	NA	NA	NA	NA	NA	NA	NA	NA	NA	-0.0204706	0.046971	0.662972	1	-0.0324098	0.0486745	NA	NA	NA	NA	NA	NA	NA	NA
PPARG	NA	NA	NA	NA	NA	NA	NA	NA	NA	NA	NA	NA	NA	NA	NA	NA	NA	NA	5.68772e-16	3678.02	1	1	-2.99526e-18	4223.76	NA	NA	NA	NA	NA	NA	NA	NA
PPM1D	NA	NA	NA	NA	NA	NA	NA	NA	NA	NA	NA	NA	NA	NA	NA	NA	NA	NA	0.0717575	0.117351	0.540884	1	0.0626029	0.122315	NA	NA	NA	NA	NA	NA	NA	NA
PPP2R1A	NA	NA	NA	NA	NA	NA	NA	NA	NA	NA	NA	NA	NA	NA	NA	NA	NA	NA	-0.01026	0.0421479	0.807673	1	-0.01857	0.0423888	NA	NA	NA	NA	NA	NA	NA	NA
PPP6C	NA	NA	NA	NA	NA	NA	NA	NA	NA	NA	NA	NA	NA	NA	NA	NA	NA	NA	0.10247	0.13078	0.433317	1	0.104756	0.128385	NA	NA	NA	NA	NA	NA	NA	NA
PRDM1	NA	NA	NA	NA	NA	NA	NA	NA	NA	NA	NA	NA	NA	NA	NA	NA	NA	NA	1.3077e-15	1962.69	1	1	1.118e-15	2025.68	NA	NA	NA	NA	NA	NA	NA	NA
PREX2	NA	NA	NA	NA	NA	NA	NA	NA	NA	NA	NA	NA	NA	NA	NA	NA	NA	NA	0.0133166	0.0465298	0.77473	1	0.0249649	0.107888	NA	NA	NA	NA	NA	NA	NA	NA
PRKAR1A	NA	NA	NA	NA	NA	NA	NA	NA	NA	NA	NA	NA	NA	NA	NA	NA	NA	NA	1.3077e-15	1962.69	1	1	1.118e-15	2025.68	NA	NA	NA	NA	NA	NA	NA	NA
PTCH1	NA	NA	NA	NA	NA	NA	NA	NA	NA	NA	NA	NA	NA	NA	NA	NA	NA	NA	-0.110362	0.0578047	0.0562332	1	-0.0796737	0.0598663	0.183235	1	NA	NA	NA	NA	NA	NA
PTEN	NA	NA	NA	NA	NA	NA	NA	NA	NA	0.00502598	-0.107041	0.12932	0.931066	0.944575	NA	NA	NA	NA	0.0546873	0.0495172	0.269415	1	0.0652226	0.0514486	NA	NA	NA	NA	NA	NA	NA	NA
PTPN11	NA	NA	NA	NA	NA	NA	NA	NA	NA	NA	NA	NA	NA	NA	NA	NA	NA	NA	1.3077e-15	1962.69	1	1	1.118e-15	2025.68	NA	NA	NA	NA	NA	NA	NA	NA
PTPRD	NA	NA	NA	NA	NA	NA	NA	NA	NA	NA	NA	NA	NA	NA	NA	NA	NA	NA	0.0953805	0.0918059	0.298834	1	0.169174	0.133677	NA	NA	NA	NA	NA	NA	NA	NA
PTPRT	NA	NA	NA	NA	NA	NA	NA	NA	NA	NA	NA	NA	NA	NA	NA	NA	NA	NA	-0.0451004	0.0541785	0.405161	1	0.003806	0.0672364	NA	NA	NA	NA	NA	NA	NA	NA
RAC1	NA	NA	NA	NA	NA	NA	NA	NA	NA	NA	NA	NA	NA	NA	NA	NA	NA	NA	-0.0450923	0.0541792	0.40525	1	-0.0635756	0.0671053	NA	NA	NA	NA	NA	NA	NA	NA
RAD21	NA	NA	NA	NA	NA	NA	NA	NA	NA	NA	NA	NA	NA	NA	NA	NA	NA	NA	4.32918e-16	2167.21	1	1	4.01923e-16	2246.99	NA	NA	NA	NA	NA	NA	NA	NA
RAD51B	NA	NA	NA	NA	NA	NA	NA	NA	NA	NA	NA	NA	NA	NA	NA	NA	NA	NA	1.3077e-15	1962.69	1	1	1.118e-15	2025.68	NA	NA	NA	NA	NA	NA	NA	NA
RAF1	NA	NA	NA	NA	NA	NA	NA	NA	NA	NA	NA	NA	NA	NA	NA	NA	NA	NA	1.3077e-15	1962.69	1	1	1.118e-15	2025.68	NA	NA	NA	NA	NA	NA	NA	NA
RARA	NA	NA	NA	NA	NA	NA	NA	NA	NA	NA	NA	NA	NA	NA	NA	NA	NA	NA	1.3077e-15	1962.69	1	1	1.118e-15	2025.68	NA	NA	NA	NA	NA	NA	NA	NA
RB1	NA	NA	NA	NA	NA	NA	NA	NA	NA	NA	NA	NA	NA	NA	NA	NA	NA	NA	-0.0166	0.0370214	0.653872	1	0.00535001	0.0488287	NA	NA	NA	NA	NA	NA	NA	NA
RBM10	NA	NA	NA	NA	NA	NA	NA	NA	NA	NA	NA	NA	NA	NA	NA	NA	NA	NA	0.113353	0.0978465	0.246667	1	2.0961	959.284	NA	NA	NA	NA	NA	NA	NA	NA
RECQL4	NA	NA	NA	NA	NA	NA	NA	NA	NA	NA	NA	NA	NA	NA	NA	NA	NA	NA	-0.0353208	0.045223	0.434781	1	-0.0561324	0.0523408	NA	NA	NA	NA	NA	NA	NA	NA
REL	NA	NA	NA	NA	NA	NA	NA	NA	NA	NA	NA	NA	NA	NA	NA	NA	NA	NA	1.3077e-15	1962.69	1	1	1.118e-15	2025.68	NA	NA	NA	NA	NA	NA	NA	NA
RET	NA	NA	NA	NA	NA	NA	NA	NA	NA	NA	NA	NA	NA	NA	NA	NA	NA	NA	0.0128654	0.064916	0.842901	1	0.0763461	0.101699	NA	NA	NA	NA	NA	NA	NA	NA
RHOA	NA	NA	NA	NA	NA	NA	NA	NA	NA	NA	NA	NA	NA	NA	NA	NA	NA	NA	1.3077e-15	1962.69	1	1	1.118e-15	2025.68	NA	NA	NA	NA	NA	NA	NA	NA
RNF43	NA	NA	NA	NA	NA	NA	NA	NA	NA	NA	NA	NA	NA	NA	NA	NA	NA	NA	0.0765501	0.0606096	0.206588	1	0.0760365	0.0737476	NA	NA	NA	NA	NA	NA	NA	NA
ROS1	NA	NA	NA	NA	NA	NA	NA	NA	NA	NA	NA	NA	NA	NA	NA	NA	NA	NA	-0.0492927	0.0442253	0.265029	1	-0.0348211	0.0500373	NA	NA	NA	NA	NA	NA	NA	NA
RUNX1	NA	NA	NA	NA	NA	NA	NA	NA	NA	NA	NA	NA	NA	NA	NA	NA	NA	NA	0.157194	0.11171	0.159378	1	0.155633	0.113096	NA	NA	NA	NA	NA	NA	NA	NA
SDHA	NA	NA	NA	NA	NA	NA	NA	NA	NA	NA	NA	NA	NA	NA	NA	NA	NA	NA	-0.0389418	0.0770963	0.613484	1	-0.059165	0.0817059	NA	NA	NA	NA	NA	NA	NA	NA
SDHAF2	NA	NA	NA	NA	NA	NA	NA	NA	NA	NA	NA	NA	NA	NA	NA	NA	NA	NA	1.3077e-15	1962.69	1	1	1.118e-15	2025.68	NA	NA	NA	NA	NA	NA	NA	NA
SDHB	NA	NA	NA	NA	NA	NA	NA	NA	NA	NA	NA	NA	NA	NA	NA	NA	NA	NA	1.3077e-15	1962.69	1	1	1.118e-15	2025.68	NA	NA	NA	NA	NA	NA	NA	NA
SDHC	NA	NA	NA	NA	NA	NA	NA	NA	NA	NA	NA	NA	NA	NA	NA	NA	NA	NA	1.3077e-15	1962.69	1	1	1.118e-15	2025.68	NA	NA	NA	NA	NA	NA	NA	NA
SDHD	NA	NA	NA	NA	NA	NA	NA	NA	NA	NA	NA	NA	NA	NA	NA	NA	NA	NA	1.3077e-15	1962.69	1	1	1.118e-15	2025.68	NA	NA	NA	NA	NA	NA	NA	NA
SETD2	NA	NA	NA	NA	NA	NA	NA	NA	NA	NA	NA	NA	NA	NA	NA	NA	NA	NA	-0.0285287	0.0358331	0.425942	1	-0.0518811	0.0408031	NA	NA	NA	NA	NA	NA	NA	NA
SF3B1	NA	NA	NA	NA	NA	NA	NA	NA	NA	NA	NA	NA	NA	NA	NA	NA	NA	NA	-0.0272371	0.0359453	0.448608	1	-0.0524358	0.0407851	NA	NA	NA	NA	NA	NA	NA	NA
SH2B3	NA	NA	NA	NA	NA	NA	NA	NA	NA	NA	NA	NA	NA	NA	NA	NA	NA	NA	-0.0140943	0.0829941	0.86515	1	-0.053772	0.1097	NA	NA	NA	NA	NA	NA	NA	NA
SMAD2	NA	NA	NA	NA	NA	NA	NA	NA	NA	NA	NA	NA	NA	NA	NA	NA	NA	NA	1.3077e-15	1962.69	1	1	1.118e-15	2025.68	NA	NA	NA	NA	NA	NA	NA	NA
SMAD3	NA	NA	NA	NA	NA	NA	NA	NA	NA	NA	NA	NA	NA	NA	NA	NA	NA	NA	0.315195	0.156875	0.0445155	1	16.7977	1944.04	0.993106	1	NA	NA	NA	NA	NA	NA
SMAD4	NA	NA	NA	NA	NA	NA	NA	NA	NA	-0.0581488	-0.161532	0.0323592	0.219184	0.511429	NA	NA	NA	NA	0.0169033	0.0206108	0.412149	1	0.0282477	0.0237074	NA	NA	NA	NA	NA	NA	NA	NA
SMARCA4	NA	NA	NA	NA	NA	NA	NA	NA	NA	NA	NA	NA	NA	NA	NA	NA	NA	NA	-0.0152196	0.0371809	0.68229	1	-0.0369416	0.0415049	NA	NA	NA	NA	NA	NA	NA	NA
SMARCB1	NA	NA	NA	NA	NA	NA	NA	NA	NA	NA	NA	NA	NA	NA	NA	NA	NA	NA	-0.0843406	0.0447282	0.0593457	1	-0.0816294	0.0684645	0.233149	1	NA	NA	NA	NA	NA	NA
SMARCD1	NA	NA	NA	NA	NA	NA	NA	NA	NA	NA	NA	NA	NA	NA	NA	NA	NA	NA	0.0719132	0.118235	0.543041	1	0.0581144	0.121803	NA	NA	NA	NA	NA	NA	NA	NA
SMO	NA	NA	NA	NA	NA	NA	NA	NA	NA	NA	NA	NA	NA	NA	NA	NA	NA	NA	1.3077e-15	1962.69	1	1	1.118e-15	2025.68	NA	NA	NA	NA	NA	NA	NA	NA
SOCS1	NA	NA	NA	NA	NA	NA	NA	NA	NA	NA	NA	NA	NA	NA	NA	NA	NA	NA	1.3077e-15	1962.69	1	1	1.118e-15	2025.68	NA	NA	NA	NA	NA	NA	NA	NA
SOX2	NA	NA	NA	NA	NA	NA	NA	NA	NA	NA	NA	NA	NA	NA	NA	NA	NA	NA	1.3077e-15	1962.69	1	1	1.118e-15	2025.68	NA	NA	NA	NA	NA	NA	NA	NA
SPEN	NA	NA	NA	NA	NA	NA	NA	NA	NA	NA	NA	NA	NA	NA	NA	NA	NA	NA	0.0591712	0.0649589	0.362347	1	0.064724	0.066987	NA	NA	NA	NA	NA	NA	NA	NA
SPOP	NA	NA	NA	NA	NA	NA	NA	NA	NA	NA	NA	NA	NA	NA	NA	NA	NA	NA	1.3077e-15	1962.69	1	1	1.118e-15	2025.68	NA	NA	NA	NA	NA	NA	NA	NA
SRC	NA	NA	NA	NA	NA	NA	NA	NA	NA	NA	NA	NA	NA	NA	NA	NA	NA	NA	0.0171026	0.0933253	0.854596	1	2.34966	928.312	NA	NA	NA	NA	NA	NA	NA	NA
SRSF2	NA	NA	NA	NA	NA	NA	NA	NA	NA	NA	NA	NA	NA	NA	NA	NA	NA	NA	4.32918e-16	2167.21	1	1	4.01923e-16	2246.99	NA	NA	NA	NA	NA	NA	NA	NA
STAG2	NA	NA	NA	NA	NA	NA	NA	NA	NA	NA	NA	NA	NA	NA	NA	NA	NA	NA	-0.0884	0.0545745	0.105274	1	-0.116	0.0899191	NA	NA	NA	NA	NA	NA	NA	NA
STAT3	NA	NA	NA	NA	NA	NA	NA	NA	NA	NA	NA	NA	NA	NA	NA	NA	NA	NA	4.32918e-16	2167.21	1	1	4.01923e-16	2246.99	NA	NA	NA	NA	NA	NA	NA	NA
STAT5B	NA	NA	NA	NA	NA	NA	NA	NA	NA	NA	NA	NA	NA	NA	NA	NA	NA	NA	0.0586667	0.111532	0.598881	1	3.71185	1311.93	NA	NA	NA	NA	NA	NA	NA	NA
STK11	NA	NA	NA	NA	NA	NA	NA	NA	NA	NA	NA	NA	NA	NA	NA	NA	NA	NA	-0.0572725	0.0316703	0.0705443	1	-0.0518661	0.0337459	0.124303	1	NA	NA	NA	NA	NA	NA
SUFU	NA	NA	NA	NA	NA	NA	NA	NA	NA	NA	NA	NA	NA	NA	NA	NA	NA	NA	0.0586848	0.111892	0.599947	1	0.0629692	0.113945	NA	NA	NA	NA	NA	NA	NA	NA
SUZ12	NA	NA	NA	NA	NA	NA	NA	NA	NA	NA	NA	NA	NA	NA	NA	NA	NA	NA	1.3077e-15	1962.69	1	1	1.118e-15	2025.68	NA	NA	NA	NA	NA	NA	NA	NA
SYK	NA	NA	NA	NA	NA	NA	NA	NA	NA	NA	NA	NA	NA	NA	NA	NA	NA	NA	1.3077e-15	1962.69	1	1	1.118e-15	2025.68	NA	NA	NA	NA	NA	NA	NA	NA
TBX3	NA	NA	NA	NA	NA	NA	NA	NA	NA	NA	NA	NA	NA	NA	NA	NA	NA	NA	0.00675732	0.0449269	0.880443	1	-0.00439047	0.0465665	NA	NA	NA	NA	NA	NA	NA	NA
TCF3	NA	NA	NA	NA	NA	NA	NA	NA	NA	NA	NA	NA	NA	NA	NA	NA	NA	NA	-0.189191	0.113475	0.0954655	1	-0.305504	0.251336	0.224168	1	NA	NA	NA	NA	NA	NA
TCF7L2	NA	NA	NA	NA	NA	NA	NA	NA	NA	NA	NA	NA	NA	NA	NA	NA	NA	NA	4.32918e-16	2167.21	1	1	4.01923e-16	2246.99	NA	NA	NA	NA	NA	NA	NA	NA
TERT	NA	NA	NA	NA	NA	NA	NA	NA	NA	NA	NA	NA	NA	NA	NA	NA	NA	NA	0.026841	0.0265587	0.312194	1	0.0319295	0.0295809	NA	NA	NA	NA	NA	NA	NA	NA
TET1	NA	NA	NA	NA	NA	NA	NA	NA	NA	NA	NA	NA	NA	NA	NA	NA	NA	NA	-0.00482856	0.0429669	0.910523	1	-0.0334948	0.0489507	NA	NA	NA	NA	NA	NA	NA	NA
TET2	NA	NA	NA	NA	NA	NA	NA	NA	NA	NA	NA	NA	NA	NA	NA	NA	NA	NA	0.231787	0.133071	0.0815391	1	0.232094	0.135136	0.0858904	1	NA	NA	NA	NA	NA	NA
TGFBR2	NA	NA	NA	NA	NA	NA	NA	NA	NA	NA	NA	NA	NA	NA	NA	NA	NA	NA	0.0310913	0.0702487	0.658063	1	0.0120494	0.0780928	NA	NA	NA	NA	NA	NA	NA	NA
TMEM127	NA	NA	NA	NA	NA	NA	NA	NA	NA	NA	NA	NA	NA	NA	NA	NA	NA	NA	0.0586848	0.111892	0.599947	1	0.0735904	0.0835973	NA	NA	NA	NA	NA	NA	NA	NA
TMPRSS2	NA	NA	NA	NA	NA	NA	NA	NA	NA	NA	NA	NA	NA	NA	NA	NA	NA	NA	0.406361	0.246466	0.0991989	1	16.5836	1746.18	0.992423	1	NA	NA	NA	NA	NA	NA
TNFAIP3	NA	NA	NA	NA	NA	NA	NA	NA	NA	NA	NA	NA	NA	NA	NA	NA	NA	NA	1.3077e-15	1962.69	1	1	1.118e-15	2025.68	NA	NA	NA	NA	NA	NA	NA	NA
TNFRSF14	NA	NA	NA	NA	NA	NA	NA	NA	NA	NA	NA	NA	NA	NA	NA	NA	NA	NA	1.3077e-15	1962.69	1	1	1.118e-15	2025.68	NA	NA	NA	NA	NA	NA	NA	NA
TOP1	NA	NA	NA	NA	NA	NA	NA	NA	NA	NA	NA	NA	NA	NA	NA	NA	NA	NA	1.3077e-15	1962.69	1	1	1.118e-15	2025.68	NA	NA	NA	NA	NA	NA	NA	NA
TP53	NA	NA	NA	NA	NA	NA	NA	NA	NA	-0.0546768	-0.138731	0.017341	0.156015	0.511429	NA	NA	NA	NA	0.00406187	0.0124527	0.744285	1	0.0070231	0.0137996	NA	NA	NA	NA	NA	NA	NA	NA
TP63	NA	NA	NA	NA	NA	NA	NA	NA	NA	NA	NA	NA	NA	NA	NA	NA	NA	NA	0.0261582	0.0970636	0.787548	1	2.21837e-06	0.120726	NA	NA	NA	NA	NA	NA	NA	NA
TRAF7	NA	NA	NA	NA	NA	NA	NA	NA	NA	NA	NA	NA	NA	NA	NA	NA	NA	NA	1.3077e-15	1962.69	1	1	1.118e-15	2025.68	NA	NA	NA	NA	NA	NA	NA	NA
TSC1	NA	NA	NA	NA	NA	NA	NA	NA	NA	NA	NA	NA	NA	NA	NA	NA	NA	NA	-0.000445549	0.0358086	0.990073	1	0.0126771	0.0381679	NA	NA	NA	NA	NA	NA	NA	NA
TSC2	NA	NA	NA	NA	NA	NA	NA	NA	NA	NA	NA	NA	NA	NA	NA	NA	NA	NA	-0.0456348	0.0386648	0.237894	1	-0.0821059	0.0477515	NA	NA	NA	NA	NA	NA	NA	NA
TSHR	NA	NA	NA	NA	NA	NA	NA	NA	NA	NA	NA	NA	NA	NA	NA	NA	NA	NA	1.3077e-15	1962.69	1	1	1.118e-15	2025.68	NA	NA	NA	NA	NA	NA	NA	NA
U2AF1	NA	NA	NA	NA	NA	NA	NA	NA	NA	NA	NA	NA	NA	NA	NA	NA	NA	NA	0.103445	0.133257	0.437583	1	0.0751946	0.132037	NA	NA	NA	NA	NA	NA	NA	NA
VHL	NA	NA	NA	NA	NA	NA	NA	NA	NA	NA	NA	NA	NA	NA	NA	NA	NA	NA	1.3077e-15	1962.69	1	1	1.118e-15	2025.68	NA	NA	NA	NA	NA	NA	NA	NA
WT1	NA	NA	NA	NA	NA	NA	NA	NA	NA	NA	NA	NA	NA	NA	NA	NA	NA	NA	-0.108631	0.0799577	0.17427	1	-0.11891	0.0908919	NA	NA	NA	NA	NA	NA	NA	NA
WWTR1	NA	NA	NA	NA	NA	NA	NA	NA	NA	NA	NA	NA	NA	NA	NA	NA	NA	NA	5.68772e-16	3678.02	1	1	-2.99526e-18	4223.76	NA	NA	NA	NA	NA	NA	NA	NA
XPO1	NA	NA	NA	NA	NA	NA	NA	NA	NA	NA	NA	NA	NA	NA	NA	NA	NA	NA	0.0434189	0.060646	0.474028	1	0.0286343	0.0628428	NA	NA	NA	NA	NA	NA	NA	NA
ZFHX3	NA	NA	NA	NA	NA	NA	NA	NA	NA	NA	NA	NA	NA	NA	NA	NA	NA	NA	-0.112863	0.0787872	0.152001	1	-0.12748	0.0934865	NA	NA	NA	NA	NA	NA	NA	NA
ZRSR2	NA	NA	NA	NA	NA	NA	NA	NA	NA	NA	NA	NA	NA	NA	NA	NA	NA	NA	4.32918e-16	2167.21	1	1	4.01923e-16	2246.99	NA	NA	NA	NA	NA	NA	NA	NA

## Sheet: BreastCarcinoma
#Supplementary Table 7: SNV driver results with univariate and multivariate coefficient estimates, p-values and q-values
	TCGA-WXS											PCAWG-WGS											GENIE-MSK-IMPACT
gene	tcga.age.uni.lr.coef	tcga.age.uni.lr.95low	tcga.age.uni.lr.95high	tcga.age.uni.p	tcga.age.uni.p.bonferroni	tcga.age.uni.q	tcga.age.mv.lr.coef	tcga.age.mv.err	tcga.age.mv.p	tcga.age.mv.p.bonferroni	tcga.age.mv.q	pcawg.age.uni.lr.coef	pcawg.age.uni.lr.95low	pcawg.age.uni.lr.95high	pcawg.age.uni.p	pcawg.age.uni.p.bonferroni	pcawg.age.uni.q	pcawg.age.mv.lr.coef	pcawg.age.mv.err	pcawg.age.mv.p	pcawg.age.mv.p.bonferroni	pcawg.age.mv.q	msk.age.uni.lr.coef	msk.age.uni.lr.err	msk.age.uni.p	msk.age.uni.p.bonferroni	msk.age.uni.q	msk.age.mv.lr.coef	msk.age.mv.err	msk.age.mv.p	msk.age.mv.p.bonferroni	msk.age.mv.q
A1CF	0.0848343	0.00660297	0.17909	0.0470273	1	NA	NA	NA	NA	NA	NA	NA	NA	NA	NA	NA	NA	NA	NA	NA	NA	NA	NA	NA	NA	NA	NA	NA	NA	NA	NA	NA
ABI1	-0.00332381	-0.094779	0.0832204	0.939889	1	NA	NA	NA	NA	NA	NA	NA	NA	NA	NA	NA	NA	NA	NA	NA	NA	NA	NA	NA	NA	NA	NA	NA	NA	NA	NA	NA
ABL1	0.0455095	-0.0109776	0.105584	0.120009	1	NA	NA	NA	NA	NA	NA	NA	NA	NA	NA	NA	NA	NA	-0.000367406	0.040158	0.9927	1	-0.00585009	0.0399119	NA	NA	NA	NA	NA	NA	NA	NA
ABL2	-0.0213015	-0.0874375	0.0400452	0.506377	1	NA	NA	NA	NA	NA	NA	NA	NA	NA	NA	NA	NA	NA	NA	NA	NA	NA	NA	NA	NA	NA	NA	NA	NA	NA	NA	NA
ACSL3	0.0486932	-0.0376964	0.144227	0.277093	1	NA	NA	NA	NA	NA	NA	NA	NA	NA	NA	NA	NA	NA	NA	NA	NA	NA	NA	NA	NA	NA	NA	NA	NA	NA	NA	NA
ACSL6	0.0812294	0.00355706	0.173929	0.0542549	1	NA	NA	NA	NA	NA	NA	NA	NA	NA	NA	NA	NA	NA	NA	NA	NA	NA	NA	NA	NA	NA	NA	NA	NA	NA	NA	NA
ACVR1	NA	NA	NA	NA	NA	NA	NA	NA	NA	NA	NA	NA	NA	NA	NA	NA	NA	NA	2.29574e-15	938.855	1	1	3.90189e-15	954.637	NA	NA	NA	NA	NA	NA	NA	NA
ACVR2A	0.00176003	-0.0523882	0.0544624	0.947895	1	NA	NA	NA	NA	NA	NA	NA	NA	NA	NA	NA	NA	NA	NA	NA	NA	NA	NA	NA	NA	NA	NA	NA	NA	NA	NA	NA
AFF1	0.0705254	0.0159386	0.131367	0.015055	1	NA	NA	NA	NA	NA	NA	NA	NA	NA	NA	NA	NA	NA	NA	NA	NA	NA	NA	NA	NA	NA	NA	NA	NA	NA	NA	NA
AFF3	0.0218956	-0.0231723	0.067405	0.338739	1	NA	NA	NA	NA	NA	NA	NA	NA	NA	NA	NA	NA	NA	NA	NA	NA	NA	NA	NA	NA	NA	NA	NA	NA	NA	NA	NA
AFF4	0.0354554	-0.039245	0.114118	0.35235	1	NA	NA	NA	NA	NA	NA	NA	NA	NA	NA	NA	NA	NA	NA	NA	NA	NA	NA	NA	NA	NA	NA	NA	NA	NA	NA	NA
AKAP9	-0.00120079	-0.0362938	0.0331544	0.945669	1	NA	NA	NA	NA	NA	NA	NA	NA	NA	NA	NA	NA	NA	NA	NA	NA	NA	NA	NA	NA	NA	NA	NA	NA	NA	NA	NA
AKT1	0.00246968	-0.109966	0.10997	0.963297	1	NA	NA	NA	NA	0.0564104	-0.00740234	0.128406	0.0939682	0.942239	NA	NA	NA	NA	-0.00380906	0.0126275	0.762921	1	-0.00562933	0.0129701	NA	NA	NA	NA	NA	NA	NA	NA
AKT2	-0.0274826	-0.110973	0.04787	0.48878	1	NA	NA	NA	NA	NA	NA	NA	NA	NA	NA	NA	NA	NA	0.0588462	0.0608601	0.333589	0.746604	0.0812085	0.0709096	NA	NA	NA	NA	NA	NA	NA	NA
AKT3	-0.0200499	-0.0926294	0.0470126	0.566934	1	NA	NA	NA	NA	NA	NA	NA	NA	NA	NA	NA	NA	NA	3.18113e-15	883.553	1	1	3.70098e-15	896.396	NA	NA	NA	NA	NA	NA	NA	NA
ALDH2	-0.0403199	-0.230314	0.112521	0.621355	1	NA	NA	NA	NA	NA	NA	NA	NA	NA	NA	NA	NA	NA	NA	NA	NA	NA	NA	NA	NA	NA	NA	NA	NA	NA	NA	NA
ALK	0.0053773	-0.0484643	0.0581278	0.841343	1	NA	NA	NA	NA	NA	NA	NA	NA	NA	NA	NA	NA	NA	0.0101468	0.0243728	0.677178	0.999671	0.0127526	0.025793	NA	NA	NA	NA	NA	NA	NA	NA
AMER1	NA	NA	NA	NA	NA	NA	NA	NA	NA	NA	NA	NA	NA	NA	NA	NA	NA	NA	-0.00262844	0.0359351	0.941691	1	-0.00248109	0.0359566	NA	NA	NA	NA	NA	NA	NA	NA
ANK1	-0.00731694	-0.0472556	0.0313609	0.713463	1	NA	NA	NA	NA	NA	NA	NA	NA	NA	NA	NA	NA	NA	NA	NA	NA	NA	NA	NA	NA	NA	NA	NA	NA	NA	NA	NA
APC	0.0594158	0.0210328	0.100351	0.00308737	1	NA	NA	NA	NA	NA	NA	NA	NA	NA	NA	NA	NA	NA	-0.0444124	0.0296074	0.133603	0.614362	-0.0415982	0.0325524	NA	NA	NA	NA	NA	NA	NA	NA
APOBEC3B	0.2054	0.050922	0.478548	0.044735	1	NA	NA	NA	NA	NA	NA	NA	NA	NA	NA	NA	NA	NA	NA	NA	NA	NA	NA	NA	NA	NA	NA	NA	NA	NA	NA	NA
AR	0.0340853	-0.0267753	0.0974147	0.273553	1	NA	NA	NA	NA	0.0438801	-0.0568847	0.156131	0.389595	0.942239	NA	NA	NA	NA	0.0263576	0.0333749	0.429678	0.831775	0.0318023	0.0342782	NA	NA	NA	NA	NA	NA	NA	NA
ARAF	0.0311492	-0.0356398	0.100383	0.359448	1	NA	NA	NA	NA	NA	NA	NA	NA	NA	NA	NA	NA	NA	0.0141892	0.0570435	0.803559	1	0.014089	0.0556648	NA	NA	NA	NA	NA	NA	NA	NA
ARHGAP26	0.102762	0.0397443	0.178234	0.00305349	1	NA	NA	NA	NA	NA	NA	NA	NA	NA	NA	NA	NA	NA	NA	NA	NA	NA	NA	NA	NA	NA	NA	NA	NA	NA	NA	NA
ARHGAP5	0.0094296	-0.0383649	0.0566753	0.694444	1	NA	NA	NA	NA	NA	NA	NA	NA	NA	NA	NA	NA	NA	NA	NA	NA	NA	NA	NA	NA	NA	NA	NA	NA	NA	NA	NA
ARHGEF10	0.0500362	-0.0168816	0.122739	0.151015	1	NA	NA	NA	NA	NA	NA	NA	NA	NA	NA	NA	NA	NA	NA	NA	NA	NA	NA	NA	NA	NA	NA	NA	NA	NA	NA	NA
ARHGEF10L	-0.000419309	-0.0634807	0.0604522	0.989252	1	NA	NA	NA	NA	NA	NA	NA	NA	NA	NA	NA	NA	NA	NA	NA	NA	NA	NA	NA	NA	NA	NA	NA	NA	NA	NA	NA
ARHGEF12	-0.0276328	-0.0820618	0.0230198	0.297918	1	NA	NA	NA	NA	NA	NA	NA	NA	NA	NA	NA	NA	NA	NA	NA	NA	NA	NA	NA	NA	NA	NA	NA	NA	NA	NA	NA
ARID1A	-0.00495947	-0.0345996	0.0240429	0.739281	1	NA	NA	NA	NA	0.0438801	-0.0568847	0.156131	0.389595	0.942239	NA	NA	NA	NA	0.00359834	0.0119711	0.763731	1	0.00292247	0.0121379	NA	NA	NA	NA	NA	NA	NA	NA
ARID1B	-0.0119484	-0.0509601	0.0256477	0.538498	1	NA	NA	NA	NA	NA	NA	NA	NA	NA	NA	NA	NA	NA	-0.0182541	0.0286247	0.523667	0.889572	-0.020198	0.0285883	NA	NA	NA	NA	NA	NA	NA	NA
ARID2	0.045517	-0.00186339	0.0954646	0.0637451	1	NA	NA	NA	NA	NA	NA	NA	NA	NA	NA	NA	NA	NA	-0.0163633	0.0305452	0.59216	0.927869	-0.0136108	0.031865	NA	NA	NA	NA	NA	NA	NA	NA
ARNT	-0.0387956	-0.125256	0.037554	0.340905	1	NA	NA	NA	NA	NA	NA	NA	NA	NA	NA	NA	NA	NA	NA	NA	NA	NA	NA	NA	NA	NA	NA	NA	NA	NA	NA	NA
ASPSCR1	0.0339233	-0.0730959	0.148296	0.528024	1	NA	NA	NA	NA	NA	NA	NA	NA	NA	NA	NA	NA	NA	NA	NA	NA	NA	NA	NA	NA	NA	NA	NA	NA	NA	NA	NA
ASXL1	0.0353754	-0.020951	0.0939921	0.220598	1	NA	NA	NA	NA	NA	NA	NA	NA	NA	NA	NA	NA	NA	0.0539173	0.0382049	0.158166	0.614362	0.0479704	0.0380826	NA	NA	NA	NA	NA	NA	NA	NA
ASXL2	0.0260771	-0.0112814	0.0639954	0.171554	1	NA	NA	NA	NA	NA	NA	NA	NA	NA	NA	NA	NA	NA	-0.0215378	0.0287009	0.453001	0.848751	-0.0206021	0.0296426	NA	NA	NA	NA	NA	NA	NA	NA
ATF1	0.0407658	-0.0456285	0.13396	0.357054	1	NA	NA	NA	NA	NA	NA	NA	NA	NA	NA	NA	NA	NA	NA	NA	NA	NA	NA	NA	NA	NA	NA	NA	NA	NA	NA	NA
ATIC	-0.0381989	-0.139138	0.0496077	0.41581	1	NA	NA	NA	NA	NA	NA	NA	NA	NA	NA	NA	NA	NA	NA	NA	NA	NA	NA	NA	NA	NA	NA	NA	NA	NA	NA	NA
ATM	0.00195906	-0.0312732	0.0346495	0.906803	1	NA	NA	NA	NA	NA	NA	NA	NA	NA	NA	NA	NA	NA	0.0435263	0.0180746	0.0160337	0.597472	0.0446094	0.0185352	0.0160955	0.676013	NA	NA	NA	NA	NA	NA
ATP1A1	0.0232323	-0.0240088	0.0710638	0.33305	1	NA	NA	NA	NA	NA	NA	NA	NA	NA	NA	NA	NA	NA	NA	NA	NA	NA	NA	NA	NA	NA	NA	NA	NA	NA	NA	NA
ATP2B3	0.0117326	-0.0359362	0.0590391	0.624739	1	NA	NA	NA	NA	NA	NA	NA	NA	NA	NA	NA	NA	NA	NA	NA	NA	NA	NA	NA	NA	NA	NA	NA	NA	NA	NA	NA
ATR	0.0459065	0.000675058	0.0935227	0.0501823	1	NA	NA	NA	NA	NA	NA	NA	NA	NA	NA	NA	NA	NA	0.0604156	0.0353907	0.0878032	0.614362	0.0645012	0.0369087	0.0805356	1	NA	NA	NA	NA	NA	NA
ATRX	0.0278015	-0.00845375	0.0646799	0.133651	1	NA	NA	NA	NA	NA	NA	NA	NA	NA	NA	NA	NA	NA	-0.0211927	0.0270635	0.433585	0.831775	-0.0244717	0.0283119	NA	NA	NA	NA	NA	NA	NA	NA
AXIN1	0.0323056	-0.0344549	0.101708	0.342348	1	NA	NA	NA	NA	NA	NA	NA	NA	NA	NA	NA	NA	NA	0.0504085	0.0489075	0.302686	0.74448	0.0474627	0.0484735	NA	NA	NA	NA	NA	NA	NA	NA
AXIN2	0.0427848	-0.0318572	0.122982	0.266012	1	NA	NA	NA	NA	NA	NA	NA	NA	NA	NA	NA	NA	NA	-0.0116969	0.0328919	0.722128	1	-0.0102698	0.0326484	NA	NA	NA	NA	NA	NA	NA	NA
B2M	-0.0131557	-0.10684	0.073232	0.768224	1	NA	NA	NA	NA	NA	NA	NA	NA	NA	NA	NA	NA	NA	-0.0291401	0.0471078	0.536191	0.893651	-0.0341011	0.0465274	NA	NA	NA	NA	NA	NA	NA	NA
BAP1	0.00330916	-0.0545408	0.0596846	0.908336	1	NA	NA	NA	NA	NA	NA	NA	NA	NA	NA	NA	NA	NA	0.0272196	0.0219692	0.21535	0.691102	0.0262612	0.0226067	NA	NA	NA	NA	NA	NA	NA	NA
BARD1	NA	NA	NA	NA	NA	NA	NA	NA	NA	NA	NA	NA	NA	NA	NA	NA	NA	NA	-0.012637	0.0304805	0.67844	0.999671	-0.0250845	0.0335215	NA	NA	NA	NA	NA	NA	NA	NA
BAX	0.109893	0.0148075	0.236046	0.0425887	1	NA	NA	NA	NA	NA	NA	NA	NA	NA	NA	NA	NA	NA	NA	NA	NA	NA	NA	NA	NA	NA	NA	NA	NA	NA	NA	NA
BAZ1A	-0.0119032	-0.0642333	0.0379657	0.644606	1	NA	NA	NA	NA	NA	NA	NA	NA	NA	NA	NA	NA	NA	NA	NA	NA	NA	NA	NA	NA	NA	NA	NA	NA	NA	NA	NA
BCL10	0.000546998	-0.0901348	0.0872771	0.990061	1	NA	NA	NA	NA	NA	NA	NA	NA	NA	NA	NA	NA	NA	2.29574e-15	938.855	1	1	3.90189e-15	954.637	NA	NA	NA	NA	NA	NA	NA	NA
BCL11A	-0.130892	-0.307673	-0.00143235	0.0865184	1	NA	NA	NA	NA	NA	NA	NA	NA	NA	NA	NA	NA	NA	NA	NA	NA	NA	NA	NA	NA	NA	NA	NA	NA	NA	NA	NA
BCL11B	0.0110635	-0.0993899	0.119801	0.835898	1	NA	NA	NA	NA	NA	NA	NA	NA	NA	NA	NA	NA	NA	NA	NA	NA	NA	NA	NA	NA	NA	NA	NA	NA	NA	NA	NA
BCL2	-0.0212115	-0.140956	0.0851195	0.701797	1	NA	NA	NA	NA	NA	NA	NA	NA	NA	NA	NA	NA	NA	3.18113e-15	883.553	1	1	3.70098e-15	896.396	NA	NA	NA	NA	NA	NA	NA	NA
BCL2L12	-0.0212115	-0.140956	0.0851195	0.701797	1	NA	NA	NA	NA	NA	NA	NA	NA	NA	NA	NA	NA	NA	NA	NA	NA	NA	NA	NA	NA	NA	NA	NA	NA	NA	NA	NA
BCL3	0.0388115	-0.0476278	0.131487	0.379405	1	NA	NA	NA	NA	NA	NA	NA	NA	NA	NA	NA	NA	NA	NA	NA	NA	NA	NA	NA	NA	NA	NA	NA	NA	NA	NA	NA
BCL6	0.143824	0.0382984	0.295811	0.022465	1	NA	NA	NA	NA	NA	NA	NA	NA	NA	NA	NA	NA	NA	0.0701381	0.0881234	0.426086	0.831775	0.14098	0.134865	NA	NA	NA	NA	NA	NA	NA	NA
BCL9	0.0639159	0.00994897	0.123277	0.0248684	1	NA	NA	NA	NA	NA	NA	NA	NA	NA	NA	NA	NA	NA	NA	NA	NA	NA	NA	NA	NA	NA	NA	NA	NA	NA	NA	NA
BCL9L	0.00728438	-0.0549626	0.0683358	0.813948	1	NA	NA	NA	NA	NA	NA	NA	NA	NA	NA	NA	NA	NA	NA	NA	NA	NA	NA	NA	NA	NA	NA	NA	NA	NA	NA	NA
BCLAF1	0.0631514	-0.0239356	0.163925	0.171574	1	NA	NA	NA	NA	NA	NA	NA	NA	NA	NA	NA	NA	NA	NA	NA	NA	NA	NA	NA	NA	NA	NA	NA	NA	NA	NA	NA
BCOR	0.00294602	-0.0392641	0.0443353	0.889293	1	NA	NA	NA	NA	NA	NA	NA	NA	NA	NA	NA	NA	NA	0.0255722	0.025884	0.323174	0.74448	0.0335412	0.0285043	NA	NA	NA	NA	NA	NA	NA	NA
BCORL1	0.0185137	-0.0230212	0.0602142	0.379427	1	NA	NA	NA	NA	NA	NA	NA	NA	NA	NA	NA	NA	NA	NA	NA	NA	NA	NA	NA	NA	NA	NA	NA	NA	NA	NA	NA
BCR	0.0272466	-0.0598046	0.117297	0.533038	1	NA	NA	NA	NA	NA	NA	NA	NA	NA	NA	NA	NA	NA	NA	NA	NA	NA	NA	NA	NA	NA	NA	NA	NA	NA	NA	NA
BIRC3	0.0368663	-0.0496346	0.129048	0.402703	1	NA	NA	NA	NA	NA	NA	NA	NA	NA	NA	NA	NA	NA	0.0559449	0.0492998	0.256464	0.74448	0.0635536	0.0533913	NA	NA	NA	NA	NA	NA	NA	NA
BIRC6	0.0331825	-0.000333142	0.0674927	0.053765	1	NA	NA	NA	NA	NA	NA	NA	NA	NA	NA	NA	NA	NA	NA	NA	NA	NA	NA	NA	NA	NA	NA	NA	NA	NA	NA	NA
BLM	0.0215052	-0.0257787	0.0692339	0.369967	1	NA	NA	NA	NA	NA	NA	NA	NA	NA	NA	NA	NA	NA	0.00446949	0.0567827	0.937262	1	0.00484696	0.0553384	NA	NA	NA	NA	NA	NA	NA	NA
BMP5	-0.0253628	-0.122314	0.0614114	0.578241	1	NA	NA	NA	NA	NA	NA	NA	NA	NA	NA	NA	NA	NA	NA	NA	NA	NA	NA	NA	NA	NA	NA	NA	NA	NA	NA	NA
BMPR1A	-0.0541299	-0.253938	0.0999008	0.522622	1	NA	NA	NA	NA	NA	NA	NA	NA	NA	NA	NA	NA	NA	0.00770589	0.0568445	0.892168	1	0.0021398	0.0565135	NA	NA	NA	NA	NA	NA	NA	NA
BRAF	0.0265428	-0.0404059	0.0951629	0.433465	1	NA	NA	NA	NA	NA	NA	NA	NA	NA	NA	NA	NA	NA	-0.00520809	0.0359441	0.884794	1	-0.00149256	0.0353671	NA	NA	NA	NA	NA	NA	NA	NA
BRCA1	-0.0253145	-0.0700634	0.0169075	0.250575	1	NA	NA	NA	NA	NA	NA	NA	NA	NA	NA	NA	NA	NA	-0.00228497	0.0242974	0.925076	1	0.00395501	0.02393	NA	NA	NA	NA	NA	NA	NA	NA
BRCA2	0.0322992	-0.00627646	0.0718327	0.102474	1	NA	NA	NA	NA	-0.00454946	-0.119581	0.0958458	0.929732	0.950418	NA	NA	NA	NA	0.0023719	0.0165596	0.886105	1	-0.000862289	0.0172036	NA	NA	NA	NA	NA	NA	NA	NA
BRD3	0.0652966	-0.0219693	0.166953	0.159736	1	NA	NA	NA	NA	NA	NA	NA	NA	NA	NA	NA	NA	NA	NA	NA	NA	NA	NA	NA	NA	NA	NA	NA	NA	NA	NA	NA
BRD4	0.0407658	-0.0456285	0.13396	0.357054	1	NA	NA	NA	NA	NA	NA	NA	NA	NA	NA	NA	NA	NA	0.0462198	0.031864	0.14691	0.614362	0.0450323	0.0331552	NA	NA	NA	NA	NA	NA	NA	NA
BRIP1	-0.000420174	-0.05477	0.0522716	0.987576	1	NA	NA	NA	NA	NA	NA	NA	NA	NA	NA	NA	NA	NA	-0.0359748	0.0336728	0.285357	0.74448	-0.0377818	0.0341582	NA	NA	NA	NA	NA	NA	NA	NA
BTK	0.0115315	-0.0456383	0.0681531	0.687002	1	NA	NA	NA	NA	NA	NA	NA	NA	NA	NA	NA	NA	NA	0.0479729	0.05958	0.420713	0.831775	0.0420155	0.0593206	NA	NA	NA	NA	NA	NA	NA	NA
BUB1B	0.019629	-0.0681465	0.108354	0.652489	1	NA	NA	NA	NA	NA	NA	NA	NA	NA	NA	NA	NA	NA	NA	NA	NA	NA	NA	NA	NA	NA	NA	NA	NA	NA	NA	NA
CACNA1D	0.0417311	0.00527531	0.0795648	0.026623	1	NA	NA	NA	NA	NA	NA	NA	NA	NA	NA	NA	NA	NA	NA	NA	NA	NA	NA	NA	NA	NA	NA	NA	NA	NA	NA	NA
CALR	-0.0690962	-0.280386	0.0873386	0.434734	1	NA	NA	NA	NA	NA	NA	NA	NA	NA	NA	NA	NA	NA	-0.110251	0.0971591	0.25648	0.74448	-7.54892	575.805	NA	NA	NA	NA	NA	NA	NA	NA
CAMTA1	0.0273398	-0.0336531	0.0898437	0.377327	1	NA	NA	NA	NA	NA	NA	NA	NA	NA	NA	NA	NA	NA	NA	NA	NA	NA	NA	NA	NA	NA	NA	NA	NA	NA	NA	NA
CANT1	-0.0615362	-0.198775	0.0490191	0.314699	1	NA	NA	NA	NA	NA	NA	NA	NA	NA	NA	NA	NA	NA	NA	NA	NA	NA	NA	NA	NA	NA	NA	NA	NA	NA	NA	NA
CARD11	-0.0160827	-0.0762801	0.0405336	0.584651	1	NA	NA	NA	NA	NA	NA	NA	NA	NA	NA	NA	NA	NA	-0.0149773	0.0285592	0.59998	0.927869	-0.0190362	0.0289721	NA	NA	NA	NA	NA	NA	NA	NA
CARS	0.0690069	0.000713197	0.14679	0.0580842	1	NA	NA	NA	NA	NA	NA	NA	NA	NA	NA	NA	NA	NA	NA	NA	NA	NA	NA	NA	NA	NA	NA	NA	NA	NA	NA	NA
CASP3	0.0546269	-0.0980898	0.240525	0.48555	1	NA	NA	NA	NA	NA	NA	NA	NA	NA	NA	NA	NA	NA	NA	NA	NA	NA	NA	NA	NA	NA	NA	NA	NA	NA	NA	NA
CASP8	-0.0137827	-0.0591155	0.0295636	0.539207	1	NA	NA	NA	NA	NA	NA	NA	NA	NA	NA	NA	NA	NA	0.0307078	0.0579858	0.596407	0.927869	0.0249066	0.0577145	NA	NA	NA	NA	NA	NA	NA	NA
CASP9	0.0139137	-0.095964	0.123163	0.79432	1	NA	NA	NA	NA	NA	NA	NA	NA	NA	NA	NA	NA	NA	NA	NA	NA	NA	NA	NA	NA	NA	NA	NA	NA	NA	NA	NA
CBFA2T3	0.112258	-0.0474557	0.365762	0.234676	1	NA	NA	NA	NA	NA	NA	NA	NA	NA	NA	NA	NA	NA	NA	NA	NA	NA	NA	NA	NA	NA	NA	NA	NA	NA	NA	NA
CBFB	0.00465735	-0.0277046	0.0366064	0.775456	1	NA	NA	NA	NA	-0.017473	-0.0743586	0.0338053	0.519055	0.942239	NA	NA	NA	NA	0.0138045	0.0112687	0.220564	0.691102	0.0158163	0.0115165	NA	NA	NA	NA	NA	NA	NA	NA
CBL	0.00535502	-0.0717712	0.0803626	0.887672	1	NA	NA	NA	NA	NA	NA	NA	NA	NA	NA	NA	NA	NA	0.0120287	0.0465314	0.796016	1	0.0102063	0.0456724	NA	NA	NA	NA	NA	NA	NA	NA
CBLB	-0.0143797	-0.0579552	0.0273208	0.505542	1	NA	NA	NA	NA	NA	NA	NA	NA	NA	NA	NA	NA	NA	NA	NA	NA	NA	NA	NA	NA	NA	NA	NA	NA	NA	NA	NA
CBLC	0.000825806	-0.0572674	0.057169	0.977123	1	NA	NA	NA	NA	NA	NA	NA	NA	NA	NA	NA	NA	NA	NA	NA	NA	NA	NA	NA	NA	NA	NA	NA	NA	NA	NA	NA
CCDC6	0.013899	-0.1474	0.175117	0.853798	1	NA	NA	NA	NA	NA	NA	NA	NA	NA	NA	NA	NA	NA	NA	NA	NA	NA	NA	NA	NA	NA	NA	NA	NA	NA	NA	NA
CCNB1IP1	0.0997879	-0.0123484	0.251951	0.116777	1	NA	NA	NA	NA	NA	NA	NA	NA	NA	NA	NA	NA	NA	NA	NA	NA	NA	NA	NA	NA	NA	NA	NA	NA	NA	NA	NA
CCNC	-0.103933	-0.34486	0.0617519	0.292602	1	NA	NA	NA	NA	NA	NA	NA	NA	NA	NA	NA	NA	NA	NA	NA	NA	NA	NA	NA	NA	NA	NA	NA	NA	NA	NA	NA
CCND1	0.112258	-0.0474557	0.365762	0.234676	1	NA	NA	NA	NA	NA	NA	NA	NA	NA	NA	NA	NA	NA	-0.0827578	0.0644468	0.199098	0.66366	-0.0698728	0.0653301	NA	NA	NA	NA	NA	NA	NA	NA
CCND2	0.0706489	-0.0366085	0.202038	0.220273	1	NA	NA	NA	NA	NA	NA	NA	NA	NA	NA	NA	NA	NA	-0.0592397	0.0858243	0.490041	0.872421	-0.0630058	0.0836015	NA	NA	NA	NA	NA	NA	NA	NA
CCND3	0.0383715	-0.0362794	0.117613	0.315711	1	NA	NA	NA	NA	NA	NA	NA	NA	NA	NA	NA	NA	NA	3.18113e-15	883.553	1	1	3.70098e-15	896.396	NA	NA	NA	NA	NA	NA	NA	NA
CCNE1	-0.244633	-0.511779	-0.0701018	0.0234853	1	NA	NA	NA	NA	NA	NA	NA	NA	NA	NA	NA	NA	NA	3.18113e-15	883.553	1	1	3.70098e-15	896.396	NA	NA	NA	NA	NA	NA	NA	NA
CCR4	0.103647	-0.0537901	0.344576	0.255758	1	NA	NA	NA	NA	NA	NA	NA	NA	NA	NA	NA	NA	NA	NA	NA	NA	NA	NA	NA	NA	NA	NA	NA	NA	NA	NA	NA
CCR7	-0.0274826	-0.110973	0.04787	0.48878	1	NA	NA	NA	NA	NA	NA	NA	NA	NA	NA	NA	NA	NA	NA	NA	NA	NA	NA	NA	NA	NA	NA	NA	NA	NA	NA	NA
CD274	0.0426758	-0.0637535	0.160198	0.431979	1	NA	NA	NA	NA	NA	NA	NA	NA	NA	NA	NA	NA	NA	0.103785	0.0956343	0.277822	0.74448	0.0975503	0.0959131	NA	NA	NA	NA	NA	NA	NA	NA
CD28	0.0673563	-0.0395984	0.196808	0.238314	1	NA	NA	NA	NA	NA	NA	NA	NA	NA	NA	NA	NA	NA	NA	NA	NA	NA	NA	NA	NA	NA	NA	NA	NA	NA	NA	NA
CD74	0.0196077	-0.0892446	0.130037	0.713276	1	NA	NA	NA	NA	NA	NA	NA	NA	NA	NA	NA	NA	NA	NA	NA	NA	NA	NA	NA	NA	NA	NA	NA	NA	NA	NA	NA
CD79A	NA	NA	NA	NA	NA	NA	NA	NA	NA	NA	NA	NA	NA	NA	NA	NA	NA	NA	0.0500115	0.0422486	0.236515	0.726849	0.0586356	0.045652	NA	NA	NA	NA	NA	NA	NA	NA
CD79B	-0.0337992	-0.158406	0.0731097	0.552261	1	NA	NA	NA	NA	NA	NA	NA	NA	NA	NA	NA	NA	NA	0.062503	0.0866562	0.47074	0.860886	0.0563988	0.0862939	NA	NA	NA	NA	NA	NA	NA	NA
CDC73	0.0529591	-0.00831832	0.119546	0.0981143	1	NA	NA	NA	NA	NA	NA	NA	NA	NA	NA	NA	NA	NA	0.110593	0.0565165	0.0503672	0.597472	0.104535	0.0568483	0.0659393	1	NA	NA	NA	NA	NA	NA
CDH1	0.0139698	-0.00124059	0.029228	0.0718842	1	NA	NA	NA	NA	0.0431945	-0.0274823	0.119898	0.234701	0.942239	NA	NA	NA	NA	0.024351	0.0126933	0.055059	0.597472	0.0341562	0.0153339	0.0259142	1	NA	NA	NA	NA	NA	NA
CDH10	0.0225559	-0.0386199	0.0845794	0.465438	1	NA	NA	NA	NA	NA	NA	NA	NA	NA	NA	NA	NA	NA	NA	NA	NA	NA	NA	NA	NA	NA	NA	NA	NA	NA	NA	NA
CDH11	-0.00921139	-0.0798617	0.0575129	0.789004	1	NA	NA	NA	NA	NA	NA	NA	NA	NA	NA	NA	NA	NA	NA	NA	NA	NA	NA	NA	NA	NA	NA	NA	NA	NA	NA	NA
CDH17	0.00823342	-0.060078	0.0752708	0.807955	1	NA	NA	NA	NA	NA	NA	NA	NA	NA	NA	NA	NA	NA	NA	NA	NA	NA	NA	NA	NA	NA	NA	NA	NA	NA	NA	NA
CDK12	0.0114309	-0.0340107	0.0565238	0.617424	1	NA	NA	NA	NA	NA	NA	NA	NA	NA	NA	NA	NA	NA	0.000719228	0.0232771	0.97535	1	0.00149414	0.0243087	NA	NA	NA	NA	NA	NA	NA	NA
CDK4	0.0738749	-0.07891	0.277985	0.368686	1	NA	NA	NA	NA	NA	NA	NA	NA	NA	NA	NA	NA	NA	0.0864374	0.0648728	0.182724	0.645718	0.0854771	0.0665481	NA	NA	NA	NA	NA	NA	NA	NA
CDK6	0.0809233	-0.0276127	0.2189	0.173573	1	NA	NA	NA	NA	NA	NA	NA	NA	NA	NA	NA	NA	NA	0.103785	0.0956343	0.277822	0.74448	0.164579	0.135259	NA	NA	NA	NA	NA	NA	NA	NA
CDKN1A	0.060844	-0.0916242	0.252151	0.443492	1	NA	NA	NA	NA	NA	NA	NA	NA	NA	NA	NA	NA	NA	0.0207088	0.0810524	0.798338	1	0.0501315	515.009	NA	NA	NA	NA	NA	NA	NA	NA
CDKN1B	-0.00688436	-0.0559383	0.0403332	0.777195	1	NA	NA	NA	NA	NA	NA	NA	NA	NA	NA	NA	NA	NA	0.036781	0.0208593	0.0778514	0.614362	0.0329184	0.0210559	0.117964	1	NA	NA	NA	NA	NA	NA
CDKN2A	0.0879883	-0.0663471	0.308292	0.306248	1	NA	NA	NA	NA	NA	NA	NA	NA	NA	NA	NA	NA	NA	-0.00578974	0.0232832	0.80362	1	-0.0017647	0.0245236	NA	NA	NA	NA	NA	NA	NA	NA
CDKN2C	NA	NA	NA	NA	NA	NA	NA	NA	NA	NA	NA	NA	NA	NA	NA	NA	NA	NA	3.18113e-15	883.553	1	1	3.70098e-15	896.396	NA	NA	NA	NA	NA	NA	NA	NA
CDX2	0.039738	-0.0668443	0.156141	0.462608	1	NA	NA	NA	NA	NA	NA	NA	NA	NA	NA	NA	NA	NA	NA	NA	NA	NA	NA	NA	NA	NA	NA	NA	NA	NA	NA	NA
CEBPA	NA	NA	NA	NA	NA	NA	NA	NA	NA	NA	NA	NA	NA	NA	NA	NA	NA	NA	-0.0350349	0.0474164	0.459981	0.85451	-0.0334036	0.0468132	NA	NA	NA	NA	NA	NA	NA	NA
CHD2	0.0278508	-0.0193135	0.0759996	0.246989	1	NA	NA	NA	NA	NA	NA	NA	NA	NA	NA	NA	NA	NA	NA	NA	NA	NA	NA	NA	NA	NA	NA	NA	NA	NA	NA	NA
CHD4	0.0111115	-0.0234605	0.045487	0.525223	1	NA	NA	NA	NA	NA	NA	NA	NA	NA	NA	NA	NA	NA	NA	NA	NA	NA	NA	NA	NA	NA	NA	NA	NA	NA	NA	NA
CHEK2	0.0231033	-0.0440131	0.0913228	0.494736	1	NA	NA	NA	NA	NA	NA	NA	NA	NA	NA	NA	NA	NA	0.0445441	0.0419344	0.28813	0.74448	0.0409405	0.0415192	NA	NA	NA	NA	NA	NA	NA	NA
CHIC2	0.199918	0.0709363	0.405184	0.0144618	1	NA	NA	NA	NA	NA	NA	NA	NA	NA	NA	NA	NA	NA	NA	NA	NA	NA	NA	NA	NA	NA	NA	NA	NA	NA	NA	NA
CHST11	-0.0337613	-0.219391	0.118904	0.674415	1	NA	NA	NA	NA	NA	NA	NA	NA	NA	NA	NA	NA	NA	NA	NA	NA	NA	NA	NA	NA	NA	NA	NA	NA	NA	NA	NA
CIC	0.0291592	-0.0577501	0.119593	0.505183	1	NA	NA	NA	NA	NA	NA	NA	NA	NA	NA	NA	NA	NA	0.0958789	0.0386812	0.0131864	0.597472	0.113012	0.0438156	0.00990104	0.415844	NA	NA	NA	NA	NA	NA
CIITA	-0.000999901	-0.0704273	0.0657329	0.976606	1	NA	NA	NA	NA	NA	NA	NA	NA	NA	NA	NA	NA	NA	NA	NA	NA	NA	NA	NA	NA	NA	NA	NA	NA	NA	NA	NA
CLIP1	0.0782777	0.0228136	0.141049	0.00841297	1	NA	NA	NA	NA	NA	NA	NA	NA	NA	NA	NA	NA	NA	NA	NA	NA	NA	NA	NA	NA	NA	NA	NA	NA	NA	NA	NA
CLP1	0.0879883	-0.0663471	0.308292	0.306248	1	NA	NA	NA	NA	NA	NA	NA	NA	NA	NA	NA	NA	NA	NA	NA	NA	NA	NA	NA	NA	NA	NA	NA	NA	NA	NA	NA
CLTC	0.0302222	-0.0306961	0.0930575	0.330037	1	NA	NA	NA	NA	NA	NA	NA	NA	NA	NA	NA	NA	NA	NA	NA	NA	NA	NA	NA	NA	NA	NA	NA	NA	NA	NA	NA
CLTCL1	0.0812294	0.00355706	0.173929	0.0542549	1	NA	NA	NA	NA	NA	NA	NA	NA	NA	NA	NA	NA	NA	NA	NA	NA	NA	NA	NA	NA	NA	NA	NA	NA	NA	NA	NA
CNBD1	-0.0372282	-0.106484	0.0253244	0.261825	1	NA	NA	NA	NA	NA	NA	NA	NA	NA	NA	NA	NA	NA	NA	NA	NA	NA	NA	NA	NA	NA	NA	NA	NA	NA	NA	NA
CNOT3	0.00897848	-0.0445928	0.0618155	0.737728	1	NA	NA	NA	NA	NA	NA	NA	NA	NA	NA	NA	NA	NA	NA	NA	NA	NA	NA	NA	NA	NA	NA	NA	NA	NA	NA	NA
CNTNAP2	0.0208482	-0.0242451	0.0663027	0.362209	1	NA	NA	NA	NA	NA	NA	NA	NA	NA	NA	NA	NA	NA	NA	NA	NA	NA	NA	NA	NA	NA	NA	NA	NA	NA	NA	NA
COL1A1	0.0428943	-0.0180176	0.107568	0.172802	1	NA	NA	NA	NA	NA	NA	NA	NA	NA	NA	NA	NA	NA	NA	NA	NA	NA	NA	NA	NA	NA	NA	NA	NA	NA	NA	NA
COL2A1	0.0759762	-0.000962603	0.166524	0.0671543	1	NA	NA	NA	NA	NA	NA	NA	NA	NA	NA	NA	NA	NA	NA	NA	NA	NA	NA	NA	NA	NA	NA	NA	NA	NA	NA	NA
COL3A1	0.061308	-0.000518273	0.129792	0.0601413	1	NA	NA	NA	NA	NA	NA	NA	NA	NA	NA	NA	NA	NA	NA	NA	NA	NA	NA	NA	NA	NA	NA	NA	NA	NA	NA	NA
COX6C	-0.114005	-0.364218	0.0550813	0.263713	1	NA	NA	NA	NA	NA	NA	NA	NA	NA	NA	NA	NA	NA	NA	NA	NA	NA	NA	NA	NA	NA	NA	NA	NA	NA	NA	NA
CPEB3	0.0167609	-0.0925832	0.126574	0.753406	1	NA	NA	NA	NA	NA	NA	NA	NA	NA	NA	NA	NA	NA	NA	NA	NA	NA	NA	NA	NA	NA	NA	NA	NA	NA	NA	NA
CREB1	0.013899	-0.1474	0.175117	0.853798	1	NA	NA	NA	NA	NA	NA	NA	NA	NA	NA	NA	NA	NA	NA	NA	NA	NA	NA	NA	NA	NA	NA	NA	NA	NA	NA	NA
CREB3L1	-0.00527092	-0.0971376	0.0812063	0.905018	1	NA	NA	NA	NA	NA	NA	NA	NA	NA	NA	NA	NA	NA	NA	NA	NA	NA	NA	NA	NA	NA	NA	NA	NA	NA	NA	NA
CREB3L2	-0.0121481	-0.128792	0.0942564	0.823829	1	NA	NA	NA	NA	NA	NA	NA	NA	NA	NA	NA	NA	NA	NA	NA	NA	NA	NA	NA	NA	NA	NA	NA	NA	NA	NA	NA
CREBBP	0.0365206	-0.00343682	0.0777674	0.0755524	1	NA	NA	NA	NA	NA	NA	NA	NA	NA	NA	NA	NA	NA	-0.00450217	0.0196057	0.818375	1	-0.00552321	0.0194028	NA	NA	NA	NA	NA	NA	NA	NA
CRLF2	-0.094474	-0.326973	0.0682835	0.323975	1	NA	NA	NA	NA	NA	NA	NA	NA	NA	NA	NA	NA	NA	0.113491	0.069536	0.102656	0.614362	0.115094	0.0743519	NA	NA	NA	NA	NA	NA	NA	NA
CRNKL1	0.0167393	-0.0248452	0.0583746	0.426716	1	NA	NA	NA	NA	NA	NA	NA	NA	NA	NA	NA	NA	NA	NA	NA	NA	NA	NA	NA	NA	NA	NA	NA	NA	NA	NA	NA
CRTC1	0.0139137	-0.095964	0.123163	0.79432	1	NA	NA	NA	NA	NA	NA	NA	NA	NA	NA	NA	NA	NA	NA	NA	NA	NA	NA	NA	NA	NA	NA	NA	NA	NA	NA	NA
CRTC3	-0.00918302	-0.12489	0.0973447	0.865805	1	NA	NA	NA	NA	NA	NA	NA	NA	NA	NA	NA	NA	NA	NA	NA	NA	NA	NA	NA	NA	NA	NA	NA	NA	NA	NA	NA
CSF1R	0.0329997	-0.0536733	0.124262	0.452114	1	NA	NA	NA	NA	NA	NA	NA	NA	NA	NA	NA	NA	NA	0.0318671	0.0474458	0.501805	0.877748	0.0338996	0.0529349	NA	NA	NA	NA	NA	NA	NA	NA
CSF3R	0.0235111	-0.0376222	0.0856237	0.446904	1	NA	NA	NA	NA	NA	NA	NA	NA	NA	NA	NA	NA	NA	-0.0195427	0.0571058	0.732186	1	-0.00252132	0.0746479	NA	NA	NA	NA	NA	NA	NA	NA
CSMD3	-0.0160408	-0.0512092	0.0178184	0.359925	1	NA	NA	NA	NA	NA	NA	NA	NA	NA	NA	NA	NA	NA	NA	NA	NA	NA	NA	NA	NA	NA	NA	NA	NA	NA	NA	NA
CTCF	-0.00299961	-0.0413639	0.0343978	0.875901	1	NA	NA	NA	NA	0.00335026	-0.0724426	0.0740889	0.926165	0.950418	NA	NA	NA	NA	0.0414658	0.0232793	0.0748743	0.614362	0.0417706	0.0232577	0.072496	1	NA	NA	NA	NA	NA	NA
CTNNA2	0.0462427	0.00288275	0.0918316	0.0396382	1	NA	NA	NA	NA	NA	NA	NA	NA	NA	NA	NA	NA	NA	NA	NA	NA	NA	NA	NA	NA	NA	NA	NA	NA	NA	NA	NA
CTNNB1	0.0807711	-0.0726212	0.2925	0.335945	1	NA	NA	NA	NA	NA	NA	NA	NA	NA	NA	NA	NA	NA	0.00933628	0.0402628	0.816628	1	0.00374484	0.0400549	NA	NA	NA	NA	NA	NA	NA	NA
CTNND1	0.020815	-0.0464358	0.088795	0.538189	1	NA	NA	NA	NA	NA	NA	NA	NA	NA	NA	NA	NA	NA	NA	NA	NA	NA	NA	NA	NA	NA	NA	NA	NA	NA	NA	NA
CTNND2	0.00825929	-0.0453632	0.0610759	0.758127	1	NA	NA	NA	NA	NA	NA	NA	NA	NA	NA	NA	NA	NA	NA	NA	NA	NA	NA	NA	NA	NA	NA	NA	NA	NA	NA	NA
CUL3	0.0533217	-0.0215991	0.136191	0.173429	1	NA	NA	NA	NA	NA	NA	NA	NA	NA	NA	NA	NA	NA	0.0626709	0.0501511	0.21143	0.691102	0.0677694	0.0514406	NA	NA	NA	NA	NA	NA	NA	NA
CUX1	0.0676857	-0.000472765	0.145062	0.0621052	1	NA	NA	NA	NA	NA	NA	NA	NA	NA	NA	NA	NA	NA	NA	NA	NA	NA	NA	NA	NA	NA	NA	NA	NA	NA	NA	NA
CXCR4	0.0589273	-0.0278638	0.158042	0.197548	1	NA	NA	NA	NA	NA	NA	NA	NA	NA	NA	NA	NA	NA	0.176652	0.114898	0.124179	0.614362	0.173428	0.121238	NA	NA	NA	NA	NA	NA	NA	NA
CYLD	-0.0506451	-0.182644	0.058125	0.393386	1	NA	NA	NA	NA	NA	NA	NA	NA	NA	NA	NA	NA	NA	0.0311203	0.0482045	0.518545	0.886337	0.0250478	0.0468856	NA	NA	NA	NA	NA	NA	NA	NA
CYP2C8	-0.0381989	-0.139138	0.0496077	0.41581	1	NA	NA	NA	NA	NA	NA	NA	NA	NA	NA	NA	NA	NA	NA	NA	NA	NA	NA	NA	NA	NA	NA	NA	NA	NA	NA	NA
CYSLTR2	-0.253163	-0.681097	-0.019595	0.101946	1	NA	NA	NA	NA	NA	NA	NA	NA	NA	NA	NA	NA	NA	0.20311	0.103474	0.0496565	0.597472	0.184367	0.0993376	0.0634585	1	NA	NA	NA	NA	NA	NA
DAXX	-0.00624135	-0.121058	0.100458	0.908218	1	NA	NA	NA	NA	NA	NA	NA	NA	NA	NA	NA	NA	NA	0.018159	0.0362409	0.616326	0.940498	0.0146787	0.0357756	NA	NA	NA	NA	NA	NA	NA	NA
DCAF12L2	-0.0426552	-0.145095	0.0456468	0.368871	1	NA	NA	NA	NA	NA	NA	NA	NA	NA	NA	NA	NA	NA	NA	NA	NA	NA	NA	NA	NA	NA	NA	NA	NA	NA	NA	NA
DCC	0.00785757	-0.0340815	0.0492822	0.709621	1	NA	NA	NA	NA	NA	NA	NA	NA	NA	NA	NA	NA	NA	NA	NA	NA	NA	NA	NA	NA	NA	NA	NA	NA	NA	NA	NA
DCTN1	-0.0259115	-0.109018	0.0493351	0.512603	1	NA	NA	NA	NA	NA	NA	NA	NA	NA	NA	NA	NA	NA	NA	NA	NA	NA	NA	NA	NA	NA	NA	NA	NA	NA	NA	NA
DDB2	0.0516489	-0.0546039	0.17298	0.348698	1	NA	NA	NA	NA	NA	NA	NA	NA	NA	NA	NA	NA	NA	NA	NA	NA	NA	NA	NA	NA	NA	NA	NA	NA	NA	NA	NA
DDR2	-0.00570229	-0.0546437	0.0414945	0.814424	1	NA	NA	NA	NA	NA	NA	NA	NA	NA	NA	NA	NA	NA	-0.00850348	0.023299	0.715133	1	-0.00847402	0.0246345	NA	NA	NA	NA	NA	NA	NA	NA
DDX10	0.143278	0.0175288	0.337457	0.0620928	1	NA	NA	NA	NA	NA	NA	NA	NA	NA	NA	NA	NA	NA	NA	NA	NA	NA	NA	NA	NA	NA	NA	NA	NA	NA	NA	NA
DDX3X	0.00954758	-0.0408662	0.0593602	0.705756	1	NA	NA	NA	NA	NA	NA	NA	NA	NA	NA	NA	NA	NA	NA	NA	NA	NA	NA	NA	NA	NA	NA	NA	NA	NA	NA	NA
DDX5	0.0777079	0.000538029	0.16895	0.0625585	1	NA	NA	NA	NA	NA	NA	NA	NA	NA	NA	NA	NA	NA	NA	NA	NA	NA	NA	NA	NA	NA	NA	NA	NA	NA	NA	NA
DDX6	0.0908573	2.61834e-05	0.205143	0.0709103	1	NA	NA	NA	NA	NA	NA	NA	NA	NA	NA	NA	NA	NA	NA	NA	NA	NA	NA	NA	NA	NA	NA	NA	NA	NA	NA	NA
DEK	-0.0232901	-0.119648	0.0633755	0.608223	1	NA	NA	NA	NA	NA	NA	NA	NA	NA	NA	NA	NA	NA	NA	NA	NA	NA	NA	NA	NA	NA	NA	NA	NA	NA	NA	NA
DGCR8	0.0486278	-0.0576387	0.16861	0.375015	1	NA	NA	NA	NA	NA	NA	NA	NA	NA	NA	NA	NA	NA	NA	NA	NA	NA	NA	NA	NA	NA	NA	NA	NA	NA	NA	NA
DICER1	0.0415175	-0.0112531	0.0969927	0.127455	1	NA	NA	NA	NA	NA	NA	NA	NA	NA	NA	NA	NA	NA	-0.011694	0.0328919	0.722195	1	-0.013148	0.0338055	NA	NA	NA	NA	NA	NA	NA	NA
DNAJB1	0.0339233	-0.0730959	0.148296	0.528024	1	NA	NA	NA	NA	NA	NA	NA	NA	NA	NA	NA	NA	NA	0.176652	0.114898	0.124179	0.614362	0.173428	0.121238	NA	NA	NA	NA	NA	NA	NA	NA
DNM2	0.0799601	0.0103253	0.161421	0.0336362	1	NA	NA	NA	NA	NA	NA	NA	NA	NA	NA	NA	NA	NA	NA	NA	NA	NA	NA	NA	NA	NA	NA	NA	NA	NA	NA	NA
DNMT3A	0.0340853	-0.0267753	0.0974147	0.273553	1	NA	NA	NA	NA	NA	NA	NA	NA	NA	NA	NA	NA	NA	0.0221317	0.024601	0.368317	0.783299	0.0284216	0.0262265	NA	NA	NA	NA	NA	NA	NA	NA
DROSHA	NA	NA	NA	NA	NA	NA	NA	NA	NA	NA	NA	NA	NA	NA	NA	NA	NA	NA	0.159648	0.0633079	0.0116766	0.597472	0.151465	0.0630975	0.0163733	0.687678	NA	NA	NA	NA	NA	NA
EBF1	0.00728438	-0.0549626	0.0683358	0.813948	1	NA	NA	NA	NA	NA	NA	NA	NA	NA	NA	NA	NA	NA	NA	NA	NA	NA	NA	NA	NA	NA	NA	NA	NA	NA	NA	NA
ECT2L	13.4078	-137.118	NA	0.984709	1	NA	NA	NA	NA	NA	NA	NA	NA	NA	NA	NA	NA	NA	NA	NA	NA	NA	NA	NA	NA	NA	NA	NA	NA	NA	NA	NA
EED	-0.057988	-0.15025	0.0209035	0.176564	1	NA	NA	NA	NA	NA	NA	NA	NA	NA	NA	NA	NA	NA	0.0677651	0.0507236	0.18156	0.645718	0.073357	0.0540877	NA	NA	NA	NA	NA	NA	NA	NA
EGFR	0.0703378	0.00190209	0.148539	0.0543044	1	NA	NA	NA	NA	NA	NA	NA	NA	NA	NA	NA	NA	NA	0.0269126	0.0259249	0.299224	0.74448	0.0303777	0.0260027	NA	NA	NA	NA	NA	NA	NA	NA
EIF1AX	-0.0360068	-0.136228	0.0515812	0.440671	1	NA	NA	NA	NA	NA	NA	NA	NA	NA	NA	NA	NA	NA	3.18113e-15	883.553	1	1	3.70098e-15	896.396	NA	NA	NA	NA	NA	NA	NA	NA
EIF3E	-0.210886	-0.57247	0.000726503	0.123491	1	NA	NA	NA	NA	NA	NA	NA	NA	NA	NA	NA	NA	NA	NA	NA	NA	NA	NA	NA	NA	NA	NA	NA	NA	NA	NA	NA
EIF4A2	0.0739256	0.0189738	0.135588	0.011646	1	NA	NA	NA	NA	NA	NA	NA	NA	NA	NA	NA	NA	NA	-0.0396149	0.0413607	0.338168	0.749712	-0.0332476	0.0408575	NA	NA	NA	NA	NA	NA	NA	NA
ELF3	-0.0437324	-0.172586	0.0641337	0.452856	1	NA	NA	NA	NA	NA	NA	NA	NA	NA	NA	NA	NA	NA	-0.0217232	0.0807402	0.78789	1	-0.0237027	0.118246	NA	NA	NA	NA	NA	NA	NA	NA
ELF4	0.0357894	-0.030914	0.105732	0.294432	1	NA	NA	NA	NA	NA	NA	NA	NA	NA	NA	NA	NA	NA	NA	NA	NA	NA	NA	NA	NA	NA	NA	NA	NA	NA	NA	NA
ELK4	0.0426215	-0.111405	0.219301	0.578608	1	NA	NA	NA	NA	NA	NA	NA	NA	NA	NA	NA	NA	NA	NA	NA	NA	NA	NA	NA	NA	NA	NA	NA	NA	NA	NA	NA
ELL	-0.000418447	-0.0783975	0.0743447	0.991233	1	NA	NA	NA	NA	NA	NA	NA	NA	NA	NA	NA	NA	NA	NA	NA	NA	NA	NA	NA	NA	NA	NA	NA	NA	NA	NA	NA
ELN	0.00344328	-0.0591873	0.0643798	0.911636	1	NA	NA	NA	NA	NA	NA	NA	NA	NA	NA	NA	NA	NA	NA	NA	NA	NA	NA	NA	NA	NA	NA	NA	NA	NA	NA	NA
EML4	0.0577768	0.000679785	0.120122	0.0539337	1	NA	NA	NA	NA	NA	NA	NA	NA	NA	NA	NA	NA	NA	NA	NA	NA	NA	NA	NA	NA	NA	NA	NA	NA	NA	NA	NA
EP300	0.0145429	-0.0288199	0.0578031	0.506837	1	NA	NA	NA	NA	NA	NA	NA	NA	NA	NA	NA	NA	NA	0.0564956	0.026034	0.0300019	0.597472	0.0542221	0.026864	0.0435501	1	NA	NA	NA	NA	NA	NA
EPAS1	-0.00567301	-0.0757704	0.0610268	0.868514	1	NA	NA	NA	NA	NA	NA	NA	NA	NA	NA	NA	NA	NA	-0.00227752	0.0569631	0.968107	1	-0.0066145	0.0554802	NA	NA	NA	NA	NA	NA	NA	NA
EPHA3	0.0395652	-0.0167899	0.0987392	0.172773	1	NA	NA	NA	NA	NA	NA	NA	NA	NA	NA	NA	NA	NA	0.0142346	0.0361326	0.693616	1	0.00750266	0.0375275	NA	NA	NA	NA	NA	NA	NA	NA
EPHA7	0.0614957	0.00772585	0.120353	0.0298777	1	NA	NA	NA	NA	NA	NA	NA	NA	NA	NA	NA	NA	NA	0.0338684	0.0336592	0.314313	0.74448	0.0391642	0.0359834	NA	NA	NA	NA	NA	NA	NA	NA
EPS15	0.0360272	-0.0248228	0.0996269	0.248087	1	NA	NA	NA	NA	NA	NA	NA	NA	NA	NA	NA	NA	NA	NA	NA	NA	NA	NA	NA	NA	NA	NA	NA	NA	NA	NA	NA
ERBB2	0.0214545	-0.0120449	0.0552186	0.208685	1	NA	NA	NA	NA	NA	NA	NA	NA	NA	NA	NA	NA	NA	0.0148514	0.0225086	0.509376	0.880172	0.01058	0.0235186	NA	NA	NA	NA	NA	NA	NA	NA
ERBB3	0.0392598	0.00286894	0.0768911	0.0363377	1	NA	NA	NA	NA	NA	NA	NA	NA	NA	NA	NA	NA	NA	0.00998543	0.0209113	0.632996	0.956618	0.00783119	0.0207376	NA	NA	NA	NA	NA	NA	NA	NA
ERBB4	0.0179027	-0.0253468	0.0612828	0.413851	1	NA	NA	NA	NA	NA	NA	NA	NA	NA	NA	NA	NA	NA	0.0209003	0.0257559	0.417091	0.831775	0.0288971	0.0264343	NA	NA	NA	NA	NA	NA	NA	NA
ERC1	0.00151505	-0.061325	0.0624129	0.961113	1	NA	NA	NA	NA	NA	NA	NA	NA	NA	NA	NA	NA	NA	NA	NA	NA	NA	NA	NA	NA	NA	NA	NA	NA	NA	NA	NA
ERCC2	0.0787279	-0.0100886	0.186537	0.102929	1	NA	NA	NA	NA	NA	NA	NA	NA	NA	NA	NA	NA	NA	0.0358735	0.0413445	0.385574	0.809016	0.0399086	0.0412847	NA	NA	NA	NA	NA	NA	NA	NA
ERCC3	0.0457576	-0.0289189	0.126653	0.236304	1	NA	NA	NA	NA	NA	NA	NA	NA	NA	NA	NA	NA	NA	-0.0313713	0.0472363	0.506604	0.878611	-0.0491183	0.0520736	NA	NA	NA	NA	NA	NA	NA	NA
ERCC4	0.0960163	0.00415955	0.213312	0.0611343	1	NA	NA	NA	NA	NA	NA	NA	NA	NA	NA	NA	NA	NA	0.0207955	0.0363264	0.567009	0.916754	0.0150968	0.0361726	NA	NA	NA	NA	NA	NA	NA	NA
ERCC5	0.00938022	-0.0588123	0.0764778	0.781732	1	NA	NA	NA	NA	NA	NA	NA	NA	NA	NA	NA	NA	NA	0.0303884	0.0310719	0.328074	0.74448	0.0296581	0.0326544	NA	NA	NA	NA	NA	NA	NA	NA
ERG	0.00630611	-0.0833376	0.0934458	0.885329	1	NA	NA	NA	NA	NA	NA	NA	NA	NA	NA	NA	NA	NA	0.12044	0.058035	0.0379583	0.597472	0.114536	0.0586094	0.0506738	1	NA	NA	NA	NA	NA	NA
ESR1	-0.0262533	-0.100089	0.0411715	0.45882	1	NA	NA	NA	NA	NA	NA	NA	NA	NA	NA	NA	NA	NA	0.0223517	0.0171252	0.191828	0.66055	0.0212863	0.0172554	NA	NA	NA	NA	NA	NA	NA	NA
ETNK1	0.0153703	-0.0605665	0.0911387	0.684069	1	NA	NA	NA	NA	NA	NA	NA	NA	NA	NA	NA	NA	NA	NA	NA	NA	NA	NA	NA	NA	NA	NA	NA	NA	NA	NA	NA
ETV1	-0.0212789	-0.0940987	0.045846	0.544316	1	NA	NA	NA	NA	NA	NA	NA	NA	NA	NA	NA	NA	NA	0.0480273	0.0486901	0.323943	0.74448	0.0545228	0.0524223	NA	NA	NA	NA	NA	NA	NA	NA
ETV5	-0.00701786	-0.0620531	0.0457251	0.796221	1	NA	NA	NA	NA	NA	NA	NA	NA	NA	NA	NA	NA	NA	NA	NA	NA	NA	NA	NA	NA	NA	NA	NA	NA	NA	NA	NA
ETV6	0.0507076	-0.0357254	0.146897	0.259423	1	NA	NA	NA	NA	NA	NA	NA	NA	NA	NA	NA	NA	NA	0.0207385	0.0573441	0.717613	1	0.0283629	0.0632639	NA	NA	NA	NA	NA	NA	NA	NA
EWSR1	0.0528509	-0.000348249	0.110075	0.0570444	1	NA	NA	NA	NA	NA	NA	NA	NA	NA	NA	NA	NA	NA	NA	NA	NA	NA	NA	NA	NA	NA	NA	NA	NA	NA	NA	NA
EXT1	-0.00724918	-0.0711804	0.0536293	0.817182	1	NA	NA	NA	NA	NA	NA	NA	NA	NA	NA	NA	NA	NA	NA	NA	NA	NA	NA	NA	NA	NA	NA	NA	NA	NA	NA	NA
EXT2	0.00536613	-0.0570668	0.0663538	0.862516	1	NA	NA	NA	NA	NA	NA	NA	NA	NA	NA	NA	NA	NA	NA	NA	NA	NA	NA	NA	NA	NA	NA	NA	NA	NA	NA	NA
EZH2	-0.0472154	-0.15125	0.0416617	0.325676	1	NA	NA	NA	NA	NA	NA	NA	NA	NA	NA	NA	NA	NA	0.0170732	0.0306332	0.577293	0.916754	0.0266362	0.0308539	NA	NA	NA	NA	NA	NA	NA	NA
EZR	0.00246714	-0.163378	0.159875	0.974054	1	NA	NA	NA	NA	NA	NA	NA	NA	NA	NA	NA	NA	NA	NA	NA	NA	NA	NA	NA	NA	NA	NA	NA	NA	NA	NA	NA
FAM131B	0.0560541	-0.00540101	0.123312	0.0819474	1	NA	NA	NA	NA	NA	NA	NA	NA	NA	NA	NA	NA	NA	NA	NA	NA	NA	NA	NA	NA	NA	NA	NA	NA	NA	NA	NA
FAM135B	-0.0220124	-0.0727846	0.025767	0.376994	1	NA	NA	NA	NA	NA	NA	NA	NA	NA	NA	NA	NA	NA	NA	NA	NA	NA	NA	NA	NA	NA	NA	NA	NA	NA	NA	NA
FAM47C	0.0386009	-6.69119e-05	0.0786107	0.0526494	1	NA	NA	NA	NA	NA	NA	NA	NA	NA	NA	NA	NA	NA	NA	NA	NA	NA	NA	NA	NA	NA	NA	NA	NA	NA	NA	NA
FANCA	0.0650921	0.00741899	0.129058	0.0329318	1	NA	NA	NA	NA	NA	NA	NA	NA	NA	NA	NA	NA	NA	0.0842608	0.0374958	0.0246267	0.597472	0.0796555	0.0376465	0.0343547	1	NA	NA	NA	NA	NA	NA
FANCC	-0.0746414	-0.18933	0.0189823	0.151695	1	NA	NA	NA	NA	NA	NA	NA	NA	NA	NA	NA	NA	NA	-0.0593081	0.060746	0.328901	0.74448	-0.0560321	0.0597454	NA	NA	NA	NA	NA	NA	NA	NA
FANCD2	0.0248696	-0.0248988	0.0754387	0.325605	1	NA	NA	NA	NA	NA	NA	NA	NA	NA	NA	NA	NA	NA	NA	NA	NA	NA	NA	NA	NA	NA	NA	NA	NA	NA	NA	NA
FANCE	0.00820771	-0.102864	0.116483	0.87801	1	NA	NA	NA	NA	NA	NA	NA	NA	NA	NA	NA	NA	NA	NA	NA	NA	NA	NA	NA	NA	NA	NA	NA	NA	NA	NA	NA
FANCF	0.0516489	-0.0546039	0.17298	0.348698	1	NA	NA	NA	NA	NA	NA	NA	NA	NA	NA	NA	NA	NA	NA	NA	NA	NA	NA	NA	NA	NA	NA	NA	NA	NA	NA	NA
FANCG	-0.00625416	-0.0852155	0.0684012	0.870355	1	NA	NA	NA	NA	NA	NA	NA	NA	NA	NA	NA	NA	NA	NA	NA	NA	NA	NA	NA	NA	NA	NA	NA	NA	NA	NA	NA
FAS	-0.114005	-0.364218	0.0550813	0.263713	1	NA	NA	NA	NA	NA	NA	NA	NA	NA	NA	NA	NA	NA	NA	NA	NA	NA	NA	NA	NA	NA	NA	NA	NA	NA	NA	NA
FAT1	0.0367416	0.00536671	0.0689736	0.0228546	1	NA	NA	NA	NA	NA	NA	NA	NA	NA	NA	NA	NA	NA	0.0361089	0.0178363	0.0429234	0.597472	0.0383196	0.0182559	0.0358148	1	NA	NA	NA	NA	NA	NA
FAT3	0.00731379	-0.0183751	0.0328226	0.574262	1	NA	NA	NA	NA	NA	NA	NA	NA	NA	NA	NA	NA	NA	NA	NA	NA	NA	NA	NA	NA	NA	NA	NA	NA	NA	NA	NA
FAT4	0.027881	-0.00559467	0.0619082	0.103489	1	NA	NA	NA	NA	NA	NA	NA	NA	NA	NA	NA	NA	NA	NA	NA	NA	NA	NA	NA	NA	NA	NA	NA	NA	NA	NA	NA
FBLN2	-0.0227988	-0.105168	0.0522623	0.562131	1	NA	NA	NA	NA	NA	NA	NA	NA	NA	NA	NA	NA	NA	NA	NA	NA	NA	NA	NA	NA	NA	NA	NA	NA	NA	NA	NA
FBXO11	-0.0455481	-0.133949	0.0315808	0.271719	1	NA	NA	NA	NA	NA	NA	NA	NA	NA	NA	NA	NA	NA	NA	NA	NA	NA	NA	NA	NA	NA	NA	NA	NA	NA	NA	NA
FBXW7	-0.0141295	-0.0546245	0.0247442	0.4825	1	NA	NA	NA	NA	NA	NA	NA	NA	NA	NA	NA	NA	NA	-0.00429567	0.0303993	0.887627	1	0.00462618	0.0307187	NA	NA	NA	NA	NA	NA	NA	NA
FCRL4	0.0692238	-0.00691633	0.15721	0.0889024	1	NA	NA	NA	NA	NA	NA	NA	NA	NA	NA	NA	NA	NA	NA	NA	NA	NA	NA	NA	NA	NA	NA	NA	NA	NA	NA	NA
FEN1	0.0845014	-0.0245956	0.224969	0.160247	1	NA	NA	NA	NA	NA	NA	NA	NA	NA	NA	NA	NA	NA	NA	NA	NA	NA	NA	NA	NA	NA	NA	NA	NA	NA	NA	NA
FES	0.125135	0.0378231	0.240996	0.0127003	1	NA	NA	NA	NA	NA	NA	NA	NA	NA	NA	NA	NA	NA	NA	NA	NA	NA	NA	NA	NA	NA	NA	NA	NA	NA	NA	NA
FEV	13.4078	-137.118	NA	0.984709	1	NA	NA	NA	NA	NA	NA	NA	NA	NA	NA	NA	NA	NA	NA	NA	NA	NA	NA	NA	NA	NA	NA	NA	NA	NA	NA	NA
FGFR1	0.0215301	-0.0660409	0.110557	0.621481	1	NA	NA	NA	NA	NA	NA	NA	NA	NA	NA	NA	NA	NA	-0.0437404	0.0373272	0.241273	0.731603	-0.0483669	0.0367349	NA	NA	NA	NA	NA	NA	NA	NA
FGFR1OP	0.103647	-0.0537901	0.344576	0.255758	1	NA	NA	NA	NA	NA	NA	NA	NA	NA	NA	NA	NA	NA	NA	NA	NA	NA	NA	NA	NA	NA	NA	NA	NA	NA	NA	NA
FGFR2	-0.0043363	-0.0488161	0.0387723	0.844896	1	NA	NA	NA	NA	NA	NA	NA	NA	NA	NA	NA	NA	NA	0.0493951	0.0345967	0.153366	0.614362	0.0522657	0.0369006	NA	NA	NA	NA	NA	NA	NA	NA
FGFR3	0.0310766	-0.0557066	0.121914	0.4782	1	NA	NA	NA	NA	NA	NA	NA	NA	NA	NA	NA	NA	NA	0.0174898	0.0404748	0.665657	0.990059	0.0286907	0.0436295	NA	NA	NA	NA	NA	NA	NA	NA
FGFR4	-0.0151708	-0.0958582	0.0595777	0.695833	1	NA	NA	NA	NA	NA	NA	NA	NA	NA	NA	NA	NA	NA	0.0410482	0.0416802	0.324704	0.74448	0.0409246	0.043596	NA	NA	NA	NA	NA	NA	NA	NA
FH	0.0547047	-0.051587	0.177469	0.323821	1	NA	NA	NA	NA	NA	NA	NA	NA	NA	NA	NA	NA	NA	-0.0291401	0.0471078	0.536191	0.893651	-0.0341011	0.0465274	NA	NA	NA	NA	NA	NA	NA	NA
FHIT	-0.0305889	-0.153898	0.0761025	0.587955	1	NA	NA	NA	NA	NA	NA	NA	NA	NA	NA	NA	NA	NA	NA	NA	NA	NA	NA	NA	NA	NA	NA	NA	NA	NA	NA	NA
FIP1L1	-0.00918302	-0.12489	0.0973447	0.865805	1	NA	NA	NA	NA	NA	NA	NA	NA	NA	NA	NA	NA	NA	NA	NA	NA	NA	NA	NA	NA	NA	NA	NA	NA	NA	NA	NA
FKBP9	0.060844	-0.0916242	0.252151	0.443492	1	NA	NA	NA	NA	NA	NA	NA	NA	NA	NA	NA	NA	NA	NA	NA	NA	NA	NA	NA	NA	NA	NA	NA	NA	NA	NA	NA
FLCN	-0.0121481	-0.128792	0.0942564	0.823829	1	NA	NA	NA	NA	NA	NA	NA	NA	NA	NA	NA	NA	NA	0.00770589	0.0568445	0.892168	1	0.0262849	0.0681183	NA	NA	NA	NA	NA	NA	NA	NA
FLI1	-0.00138903	-0.0645656	0.059474	0.964438	1	NA	NA	NA	NA	NA	NA	NA	NA	NA	NA	NA	NA	NA	NA	NA	NA	NA	NA	NA	NA	NA	NA	NA	NA	NA	NA	NA
FLNA	-0.00210009	-0.0430768	0.0378252	0.918381	1	NA	NA	NA	NA	NA	NA	NA	NA	NA	NA	NA	NA	NA	NA	NA	NA	NA	NA	NA	NA	NA	NA	NA	NA	NA	NA	NA
FLT3	0.0210778	-0.0543499	0.0974783	0.576961	1	NA	NA	NA	NA	NA	NA	NA	NA	NA	NA	NA	NA	NA	0.0240818	0.0407261	0.554312	0.916754	0.0326824	0.0452043	NA	NA	NA	NA	NA	NA	NA	NA
FLT4	0.000546998	-0.0901348	0.0872771	0.990061	1	NA	NA	NA	NA	NA	NA	NA	NA	NA	NA	NA	NA	NA	0.0373416	0.0240462	0.120443	0.614362	0.0457127	0.02561	NA	NA	NA	NA	NA	NA	NA	NA
FNBP1	-0.0690962	-0.280386	0.0873386	0.434734	1	NA	NA	NA	NA	NA	NA	NA	NA	NA	NA	NA	NA	NA	NA	NA	NA	NA	NA	NA	NA	NA	NA	NA	NA	NA	NA	NA
FOXA1	0.0737023	0.0403355	0.109636	2.75255e-05	0.0169282	0.0459198	0.0202803	0.0235585	0.0235585	0.0405639	-0.0301557	0.116564	0.262329	0.942239	NA	NA	NA	NA	0.0344412	0.0153069	0.0244465	0.597472	0.0355913	0.0154196	0.0209886	0.881522	NA	NA	NA	NA	NA	NA
FOXL2	0.16992	0.0328883	0.39548	0.0507035	1	NA	NA	NA	NA	NA	NA	NA	NA	NA	NA	NA	NA	NA	0.0479729	0.05958	0.420713	0.831775	0.0466109	0.0589237	NA	NA	NA	NA	NA	NA	NA	NA
FOXO1	0.0546269	-0.0980898	0.240525	0.48555	1	NA	NA	NA	NA	NA	NA	NA	NA	NA	NA	NA	NA	NA	0.0106315	0.0464782	0.81907	1	0.0213443	0.0535392	NA	NA	NA	NA	NA	NA	NA	NA
FOXO3	0.0546269	-0.0980898	0.240525	0.48555	1	NA	NA	NA	NA	NA	NA	NA	NA	NA	NA	NA	NA	NA	NA	NA	NA	NA	NA	NA	NA	NA	NA	NA	NA	NA	NA	NA
FOXO4	0.0116707	-0.0562975	0.0789038	0.730097	1	NA	NA	NA	NA	NA	NA	NA	NA	NA	NA	NA	NA	NA	NA	NA	NA	NA	NA	NA	NA	NA	NA	NA	NA	NA	NA	NA
FOXP1	0.030395	-0.0259653	0.0884315	0.290398	1	NA	NA	NA	NA	NA	NA	NA	NA	NA	NA	NA	NA	NA	0.0250822	0.0227274	0.269763	0.74448	0.0385901	0.0250976	NA	NA	NA	NA	NA	NA	NA	NA
FUBP1	0.0631514	-0.0239356	0.163925	0.171574	1	NA	NA	NA	NA	NA	NA	NA	NA	NA	NA	NA	NA	NA	-0.00305066	0.0463454	0.947518	1	0.00735075	0.0493963	NA	NA	NA	NA	NA	NA	NA	NA
FUS	-0.00332381	-0.094779	0.0832204	0.939889	1	NA	NA	NA	NA	NA	NA	NA	NA	NA	NA	NA	NA	NA	NA	NA	NA	NA	NA	NA	NA	NA	NA	NA	NA	NA	NA	NA
GAS7	0.0310404	-0.0762614	0.144495	0.562726	1	NA	NA	NA	NA	NA	NA	NA	NA	NA	NA	NA	NA	NA	NA	NA	NA	NA	NA	NA	NA	NA	NA	NA	NA	NA	NA	NA
GATA1	0.0809233	-0.0276127	0.2189	0.173573	1	NA	NA	NA	NA	NA	NA	NA	NA	NA	NA	NA	NA	NA	0.0588462	0.0608601	0.333589	0.746604	0.0527969	0.0606185	NA	NA	NA	NA	NA	NA	NA	NA
GATA2	-0.0614492	-0.26677	0.0936227	0.477275	1	NA	NA	NA	NA	NA	NA	NA	NA	NA	NA	NA	NA	NA	0.181255	0.116304	0.119126	0.614362	0.179009	0.123015	NA	NA	NA	NA	NA	NA	NA	NA
GATA3	-0.0230117	-0.0397249	-0.0066995	0.00623054	1	NA	NA	NA	NA	-0.0497665	-0.112655	0.00314645	0.0866549	0.942239	NA	NA	NA	NA	-0.0114705	0.0066697	0.0854687	0.614362	-0.0125404	0.00676048	0.0636022	1	NA	NA	NA	NA	NA	NA
GLI1	0.0357894	-0.030914	0.105732	0.294432	1	NA	NA	NA	NA	NA	NA	NA	NA	NA	NA	NA	NA	NA	0.0241286	0.0258302	0.350239	0.765639	0.0266458	0.0258699	NA	NA	NA	NA	NA	NA	NA	NA
GMPS	0.064322	-0.0113421	0.150593	0.109263	1	NA	NA	NA	NA	NA	NA	NA	NA	NA	NA	NA	NA	NA	NA	NA	NA	NA	NA	NA	NA	NA	NA	NA	NA	NA	NA	NA
GNA11	0.161014	0.0490094	0.32805	0.0183624	1	NA	NA	NA	NA	NA	NA	NA	NA	NA	NA	NA	NA	NA	0.0207385	0.0573441	0.717613	1	0.0283629	0.0632639	NA	NA	NA	NA	NA	NA	NA	NA
GNAQ	0.0195864	-0.139783	0.183197	0.795091	1	NA	NA	NA	NA	NA	NA	NA	NA	NA	NA	NA	NA	NA	0.181255	0.116304	0.119126	0.614362	0.179009	0.123015	NA	NA	NA	NA	NA	NA	NA	NA
GNAS	0.0203248	-0.0247823	0.0657528	0.374328	1	NA	NA	NA	NA	NA	NA	NA	NA	NA	NA	NA	NA	NA	0.0120699	0.0329553	0.714178	1	0.0139991	0.0340928	NA	NA	NA	NA	NA	NA	NA	NA
GOLGA5	0.0427302	-0.0436379	0.136467	0.335652	1	NA	NA	NA	NA	NA	NA	NA	NA	NA	NA	NA	NA	NA	NA	NA	NA	NA	NA	NA	NA	NA	NA	NA	NA	NA	NA	NA
GOPC	0.0568457	-0.0298274	0.155181	0.211739	1	NA	NA	NA	NA	NA	NA	NA	NA	NA	NA	NA	NA	NA	NA	NA	NA	NA	NA	NA	NA	NA	NA	NA	NA	NA	NA	NA
GPC3	0.104157	0.0104857	0.226513	0.0490824	1	NA	NA	NA	NA	NA	NA	NA	NA	NA	NA	NA	NA	NA	NA	NA	NA	NA	NA	NA	NA	NA	NA	NA	NA	NA	NA	NA
GPC5	0.00660665	-0.0509472	0.0630548	0.817814	1	NA	NA	NA	NA	NA	NA	NA	NA	NA	NA	NA	NA	NA	NA	NA	NA	NA	NA	NA	NA	NA	NA	NA	NA	NA	NA	NA
GPHN	0.0716789	0.00309412	0.15031	0.0507536	1	NA	NA	NA	NA	NA	NA	NA	NA	NA	NA	NA	NA	NA	NA	NA	NA	NA	NA	NA	NA	NA	NA	NA	NA	NA	NA	NA
GRIN2A	-0.0258544	-0.0661655	0.012353	0.194206	1	NA	NA	NA	NA	NA	NA	NA	NA	NA	NA	NA	NA	NA	0.00781587	0.0196417	0.690688	1	0.0115358	0.0212725	NA	NA	NA	NA	NA	NA	NA	NA
GRM3	-0.0369891	-0.0929195	0.0143947	0.172655	1	NA	NA	NA	NA	NA	NA	NA	NA	NA	NA	NA	NA	NA	NA	NA	NA	NA	NA	NA	NA	NA	NA	NA	NA	NA	NA	NA
H3F3A	-0.0690962	-0.280386	0.0873386	0.434734	1	NA	NA	NA	NA	NA	NA	NA	NA	NA	NA	NA	NA	NA	0.163855	0.111098	0.140247	0.614362	0.159356	0.1158	NA	NA	NA	NA	NA	NA	NA	NA
H3F3B	0.0774263	-0.0306185	0.213061	0.187995	1	NA	NA	NA	NA	NA	NA	NA	NA	NA	NA	NA	NA	NA	-0.0607348	0.0606965	0.317006	0.74448	-0.0644995	0.0588729	NA	NA	NA	NA	NA	NA	NA	NA
HEY1	0.0195864	-0.139783	0.183197	0.795091	1	NA	NA	NA	NA	NA	NA	NA	NA	NA	NA	NA	NA	NA	NA	NA	NA	NA	NA	NA	NA	NA	NA	NA	NA	NA	NA	NA
HIF1A	0.0568457	-0.0298274	0.155181	0.211739	1	NA	NA	NA	NA	NA	NA	NA	NA	NA	NA	NA	NA	NA	NA	NA	NA	NA	NA	NA	NA	NA	NA	NA	NA	NA	NA	NA
HIP1	0.0671907	0.0129316	0.127266	0.0193904	1	NA	NA	NA	NA	NA	NA	NA	NA	NA	NA	NA	NA	NA	NA	NA	NA	NA	NA	NA	NA	NA	NA	NA	NA	NA	NA	NA
HIST1H3B	0.0714249	0.0244603	0.123123	0.00411102	1	NA	NA	NA	NA	NA	NA	NA	NA	NA	NA	NA	NA	NA	0.0109632	0.0402962	0.785572	1	0.00535514	0.0400932	NA	NA	NA	NA	NA	NA	NA	NA
HLA-A	0.00247223	-0.0878474	0.0893213	0.955031	1	NA	NA	NA	NA	NA	NA	NA	NA	NA	NA	NA	NA	NA	NA	NA	NA	NA	NA	NA	NA	NA	NA	NA	NA	NA	NA	NA
HLF	-0.0950713	-0.200634	-0.00885795	0.0487337	1	NA	NA	NA	NA	NA	NA	NA	NA	NA	NA	NA	NA	NA	NA	NA	NA	NA	NA	NA	NA	NA	NA	NA	NA	NA	NA	NA
HMGA1	0.0955885	-0.0600651	0.32556	0.279507	1	NA	NA	NA	NA	NA	NA	NA	NA	NA	NA	NA	NA	NA	NA	NA	NA	NA	NA	NA	NA	NA	NA	NA	NA	NA	NA	NA
HMGA2	-0.000417589	-0.113601	0.106768	0.993807	1	NA	NA	NA	NA	NA	NA	NA	NA	NA	NA	NA	NA	NA	NA	NA	NA	NA	NA	NA	NA	NA	NA	NA	NA	NA	NA	NA
HNF1A	0.0311856	-0.0297137	0.0941387	0.315215	1	NA	NA	NA	NA	NA	NA	NA	NA	NA	NA	NA	NA	NA	0.0375875	0.0414515	0.364521	0.782306	0.0573791	0.0488275	NA	NA	NA	NA	NA	NA	NA	NA
HNRNPA2B1	-0.0109305	-0.0704061	0.045515	0.708025	1	NA	NA	NA	NA	NA	NA	NA	NA	NA	NA	NA	NA	NA	NA	NA	NA	NA	NA	NA	NA	NA	NA	NA	NA	NA	NA	NA
HOOK3	0.00536613	-0.0570668	0.0663538	0.862516	1	NA	NA	NA	NA	NA	NA	NA	NA	NA	NA	NA	NA	NA	NA	NA	NA	NA	NA	NA	NA	NA	NA	NA	NA	NA	NA	NA
HOXA11	0.0120267	-0.0767223	0.0997356	0.782754	1	NA	NA	NA	NA	NA	NA	NA	NA	NA	NA	NA	NA	NA	NA	NA	NA	NA	NA	NA	NA	NA	NA	NA	NA	NA	NA	NA
HOXA13	-0.027423	-0.14949	0.0791	0.624829	1	NA	NA	NA	NA	NA	NA	NA	NA	NA	NA	NA	NA	NA	NA	NA	NA	NA	NA	NA	NA	NA	NA	NA	NA	NA	NA	NA
HOXA9	0.0546269	-0.0980898	0.240525	0.48555	1	NA	NA	NA	NA	NA	NA	NA	NA	NA	NA	NA	NA	NA	NA	NA	NA	NA	NA	NA	NA	NA	NA	NA	NA	NA	NA	NA
HOXC13	-0.14879	-0.433908	0.0338788	0.19112	1	NA	NA	NA	NA	NA	NA	NA	NA	NA	NA	NA	NA	NA	NA	NA	NA	NA	NA	NA	NA	NA	NA	NA	NA	NA	NA	NA
HOXD11	-0.0614492	-0.26677	0.0936227	0.477275	1	NA	NA	NA	NA	NA	NA	NA	NA	NA	NA	NA	NA	NA	NA	NA	NA	NA	NA	NA	NA	NA	NA	NA	NA	NA	NA	NA
HOXD13	0.0577991	-0.0485805	0.182086	0.30037	1	NA	NA	NA	NA	NA	NA	NA	NA	NA	NA	NA	NA	NA	NA	NA	NA	NA	NA	NA	NA	NA	NA	NA	NA	NA	NA	NA
HRAS	-0.0181595	-0.13682	0.0881476	0.741705	1	NA	NA	NA	NA	NA	NA	NA	NA	NA	NA	NA	NA	NA	0.0191303	0.0405308	0.63693	0.959478	0.0134443	0.0403466	NA	NA	NA	NA	NA	NA	NA	NA
HSP90AA1	0.0427302	-0.0436379	0.136467	0.335652	1	NA	NA	NA	NA	NA	NA	NA	NA	NA	NA	NA	NA	NA	NA	NA	NA	NA	NA	NA	NA	NA	NA	NA	NA	NA	NA	NA
HSP90AB1	0.11905	0.021486	0.251621	0.0346236	1	NA	NA	NA	NA	NA	NA	NA	NA	NA	NA	NA	NA	NA	NA	NA	NA	NA	NA	NA	NA	NA	NA	NA	NA	NA	NA	NA
ID3	0.0310044	-0.125248	0.200395	0.682479	1	NA	NA	NA	NA	NA	NA	NA	NA	NA	NA	NA	NA	NA	2.29574e-15	938.855	1	1	3.90189e-15	954.637	NA	NA	NA	NA	NA	NA	NA	NA
IDH1	0.0904154	0.0112312	0.187208	0.0379408	1	NA	NA	NA	NA	NA	NA	NA	NA	NA	NA	NA	NA	NA	0.0410387	0.0416795	0.324809	0.74448	0.0351686	0.04152	NA	NA	NA	NA	NA	NA	NA	NA
IDH2	NA	NA	NA	NA	NA	NA	NA	NA	NA	NA	NA	NA	NA	NA	NA	NA	NA	NA	0.0163839	0.0466672	0.725528	1	0.010723	0.0464415	NA	NA	NA	NA	NA	NA	NA	NA
IGF2BP2	0.0296723	-0.0452245	0.107307	0.43409	1	NA	NA	NA	NA	NA	NA	NA	NA	NA	NA	NA	NA	NA	NA	NA	NA	NA	NA	NA	NA	NA	NA	NA	NA	NA	NA	NA
IKBKB	0.0676857	-0.000472765	0.145062	0.0621052	1	NA	NA	NA	NA	NA	NA	NA	NA	NA	NA	NA	NA	NA	NA	NA	NA	NA	NA	NA	NA	NA	NA	NA	NA	NA	NA	NA
IKZF1	0.0388115	-0.0476278	0.131487	0.379405	1	NA	NA	NA	NA	NA	NA	NA	NA	NA	NA	NA	NA	NA	-0.00843905	0.0401959	0.833708	1	-0.0105928	0.0417428	NA	NA	NA	NA	NA	NA	NA	NA
IL2	-0.0212115	-0.140956	0.0851195	0.701797	1	NA	NA	NA	NA	NA	NA	NA	NA	NA	NA	NA	NA	NA	NA	NA	NA	NA	NA	NA	NA	NA	NA	NA	NA	NA	NA	NA
IL21R	-0.0212115	-0.140956	0.0851195	0.701797	1	NA	NA	NA	NA	NA	NA	NA	NA	NA	NA	NA	NA	NA	NA	NA	NA	NA	NA	NA	NA	NA	NA	NA	NA	NA	NA	NA
IL6ST	0.0139879	-0.0430167	0.0707254	0.624868	1	NA	NA	NA	NA	NA	NA	NA	NA	NA	NA	NA	NA	NA	NA	NA	NA	NA	NA	NA	NA	NA	NA	NA	NA	NA	NA	NA
IL7R	0.0885305	0.0096798	0.184449	0.0407544	1	NA	NA	NA	NA	NA	NA	NA	NA	NA	NA	NA	NA	NA	0.118388	0.0704344	0.0927964	0.614362	0.120743	0.0759865	0.112058	1	NA	NA	NA	NA	NA	NA
IRF4	0.0547047	-0.051587	0.177469	0.323821	1	NA	NA	NA	NA	NA	NA	NA	NA	NA	NA	NA	NA	NA	0.0579239	0.0352005	0.0998581	0.614362	0.0608965	0.0371422	0.101099	1	NA	NA	NA	NA	NA	NA
IRS4	-0.0306024	-0.0800715	0.0155416	0.205981	1	NA	NA	NA	NA	NA	NA	NA	NA	NA	NA	NA	NA	NA	NA	NA	NA	NA	NA	NA	NA	NA	NA	NA	NA	NA	NA	NA
ISX	0.0547826	-0.0317917	0.152372	0.226766	1	NA	NA	NA	NA	NA	NA	NA	NA	NA	NA	NA	NA	NA	NA	NA	NA	NA	NA	NA	NA	NA	NA	NA	NA	NA	NA	NA
ITGAV	0.0404754	-0.026221	0.111229	0.238328	1	NA	NA	NA	NA	NA	NA	NA	NA	NA	NA	NA	NA	NA	NA	NA	NA	NA	NA	NA	NA	NA	NA	NA	NA	NA	NA	NA
ITK	0.0213521	-0.0352638	0.0785584	0.45559	1	NA	NA	NA	NA	NA	NA	NA	NA	NA	NA	NA	NA	NA	NA	NA	NA	NA	NA	NA	NA	NA	NA	NA	NA	NA	NA	NA
JAK1	0.0708065	0.0239025	0.122383	0.00437356	1	NA	NA	NA	NA	NA	NA	NA	NA	NA	NA	NA	NA	NA	-0.00522588	0.0284559	0.854289	1	0.00520943	0.0306478	NA	NA	NA	NA	NA	NA	NA	NA
JAK2	0.0550969	-0.00182856	0.116898	0.0644857	1	NA	NA	NA	NA	NA	NA	NA	NA	NA	NA	NA	NA	NA	0.0207801	0.0405915	0.608698	0.937994	0.0237958	0.0440887	NA	NA	NA	NA	NA	NA	NA	NA
JAK3	0.0387239	-0.0176212	0.0977809	0.181624	1	NA	NA	NA	NA	NA	NA	NA	NA	NA	NA	NA	NA	NA	0.0061244	0.0284862	0.829771	1	0.00708259	0.0289275	NA	NA	NA	NA	NA	NA	NA	NA
JAZF1	-0.162288	-0.462288	0.0262568	0.171218	1	NA	NA	NA	NA	NA	NA	NA	NA	NA	NA	NA	NA	NA	NA	NA	NA	NA	NA	NA	NA	NA	NA	NA	NA	NA	NA	NA
JUN	0.0547826	-0.0317917	0.152372	0.226766	1	NA	NA	NA	NA	NA	NA	NA	NA	NA	NA	NA	NA	NA	0.0756327	0.051665	0.14322	0.614362	0.072573	0.0519553	NA	NA	NA	NA	NA	NA	NA	NA
KCNJ5	-0.0337613	-0.219391	0.118904	0.674415	1	NA	NA	NA	NA	NA	NA	NA	NA	NA	NA	NA	NA	NA	NA	NA	NA	NA	NA	NA	NA	NA	NA	NA	NA	NA	NA	NA
KDM5A	0.0409198	-0.019959	0.105266	0.192196	1	NA	NA	NA	NA	NA	NA	NA	NA	NA	NA	NA	NA	NA	0.0391951	0.0314781	0.213076	0.691102	0.0382099	0.0315687	NA	NA	NA	NA	NA	NA	NA	NA
KDM5C	0.048264	-0.00471766	0.104727	0.0796018	1	NA	NA	NA	NA	NA	NA	NA	NA	NA	NA	NA	NA	NA	0.0216919	0.0287891	0.451165	0.848751	0.0188305	0.0293283	NA	NA	NA	NA	NA	NA	NA	NA
KDM6A	0.0374122	-0.00123153	0.0773247	0.0599773	1	NA	NA	NA	NA	NA	NA	NA	NA	NA	NA	NA	NA	NA	0.0322788	0.0213818	0.131135	0.614362	0.0289898	0.0210445	NA	NA	NA	NA	NA	NA	NA	NA
KDR	0.0421003	-0.014298	0.101643	0.148252	1	NA	NA	NA	NA	NA	NA	NA	NA	NA	NA	NA	NA	NA	-0.00197939	0.0328194	0.951908	1	-0.000703868	0.0325514	NA	NA	NA	NA	NA	NA	NA	NA
KEAP1	0.0407658	-0.0456285	0.13396	0.357054	1	NA	NA	NA	NA	NA	NA	NA	NA	NA	NA	NA	NA	NA	-0.0203397	0.0466976	0.663155	0.98947	-0.0254951	0.0462312	NA	NA	NA	NA	NA	NA	NA	NA
KIAA1549	0.0111336	-0.0422928	0.0640411	0.677723	1	NA	NA	NA	NA	NA	NA	NA	NA	NA	NA	NA	NA	NA	NA	NA	NA	NA	NA	NA	NA	NA	NA	NA	NA	NA	NA	NA
KIF5B	0.00344328	-0.0591873	0.0643798	0.911636	1	NA	NA	NA	NA	NA	NA	NA	NA	NA	NA	NA	NA	NA	NA	NA	NA	NA	NA	NA	NA	NA	NA	NA	NA	NA	NA	NA
KIT	-0.0178192	-0.0782752	0.0388713	0.545944	1	NA	NA	NA	NA	NA	NA	NA	NA	NA	NA	NA	NA	NA	-0.00337642	0.0303968	0.911554	1	0.00282112	0.0322157	NA	NA	NA	NA	NA	NA	NA	NA
KLF4	0.0706489	-0.0366085	0.202038	0.220273	1	NA	NA	NA	NA	NA	NA	NA	NA	NA	NA	NA	NA	NA	0.0376706	0.0338957	0.26641	0.74448	0.0334201	0.0335813	NA	NA	NA	NA	NA	NA	NA	NA
KLF6	0.0167609	-0.0925832	0.126574	0.753406	1	NA	NA	NA	NA	NA	NA	NA	NA	NA	NA	NA	NA	NA	NA	NA	NA	NA	NA	NA	NA	NA	NA	NA	NA	NA	NA	NA
KLK2	0.115918	0.0192314	0.246244	0.0370566	1	NA	NA	NA	NA	NA	NA	NA	NA	NA	NA	NA	NA	NA	NA	NA	NA	NA	NA	NA	NA	NA	NA	NA	NA	NA	NA	NA
KMT2A	NA	NA	NA	NA	NA	NA	NA	NA	NA	NA	NA	NA	NA	NA	NA	NA	NA	NA	0.0313031	0.0185458	0.0914349	0.614362	0.03289	0.0191568	0.0860001	1	NA	NA	NA	NA	NA	NA
KMT2C	NA	NA	NA	NA	NA	NA	NA	NA	NA	0.0328873	-0.020905	0.088779	0.230278	0.942239	NA	NA	NA	NA	0.0201707	0.0102509	0.0491018	0.597472	0.0217437	0.0107889	0.0438659	1	NA	NA	NA	NA	NA	NA
KMT2D	NA	NA	NA	NA	NA	NA	NA	NA	NA	NA	NA	NA	NA	NA	NA	NA	NA	NA	0.026696	0.0175925	0.129149	0.614362	0.0277389	0.0178845	NA	NA	NA	NA	NA	NA	NA	NA
KNSTRN	NA	NA	NA	NA	NA	NA	NA	NA	NA	NA	NA	NA	NA	NA	NA	NA	NA	NA	0.0479416	0.049926	0.336927	0.749712	0.0528782	0.0517596	NA	NA	NA	NA	NA	NA	NA	NA
KRAS	0.0468787	-0.0141385	0.112262	0.138709	1	NA	NA	NA	NA	NA	NA	NA	NA	NA	NA	NA	NA	NA	-0.00198234	0.0328194	0.951836	1	0.00480701	0.0324929	NA	NA	NA	NA	NA	NA	NA	NA
KTN1	0.0550969	-0.00182856	0.116898	0.0644857	1	NA	NA	NA	NA	NA	NA	NA	NA	NA	NA	NA	NA	NA	NA	NA	NA	NA	NA	NA	NA	NA	NA	NA	NA	NA	NA	NA
LARP4B	0.029569	-0.0268044	0.0875178	0.303411	1	NA	NA	NA	NA	NA	NA	NA	NA	NA	NA	NA	NA	NA	NA	NA	NA	NA	NA	NA	NA	NA	NA	NA	NA	NA	NA	NA
LASP1	0.0167609	-0.0925832	0.126574	0.753406	1	NA	NA	NA	NA	NA	NA	NA	NA	NA	NA	NA	NA	NA	NA	NA	NA	NA	NA	NA	NA	NA	NA	NA	NA	NA	NA	NA
LATS1	0.0759762	-0.000962603	0.166524	0.0671543	1	NA	NA	NA	NA	NA	NA	NA	NA	NA	NA	NA	NA	NA	0.0332989	0.0311963	0.285792	0.74448	0.0303617	0.0308122	NA	NA	NA	NA	NA	NA	NA	NA
LATS2	-0.0305889	-0.153898	0.0761025	0.587955	1	NA	NA	NA	NA	NA	NA	NA	NA	NA	NA	NA	NA	NA	-0.028906	0.025896	0.264322	0.74448	-0.0243075	0.0260632	NA	NA	NA	NA	NA	NA	NA	NA
LCK	-0.0542012	-0.187875	0.055105	0.365754	1	NA	NA	NA	NA	NA	NA	NA	NA	NA	NA	NA	NA	NA	NA	NA	NA	NA	NA	NA	NA	NA	NA	NA	NA	NA	NA	NA
LCP1	-0.0212564	-0.103271	0.053725	0.587794	1	NA	NA	NA	NA	NA	NA	NA	NA	NA	NA	NA	NA	NA	NA	NA	NA	NA	NA	NA	NA	NA	NA	NA	NA	NA	NA	NA
LIFR	0.0417354	-0.00805273	0.0939679	0.104506	1	NA	NA	NA	NA	NA	NA	NA	NA	NA	NA	NA	NA	NA	NA	NA	NA	NA	NA	NA	NA	NA	NA	NA	NA	NA	NA	NA
LMNA	0.0210778	-0.0543499	0.0974783	0.576961	1	NA	NA	NA	NA	NA	NA	NA	NA	NA	NA	NA	NA	NA	NA	NA	NA	NA	NA	NA	NA	NA	NA	NA	NA	NA	NA	NA
LMO1	NA	NA	NA	NA	NA	NA	NA	NA	NA	NA	NA	NA	NA	NA	NA	NA	NA	NA	-0.0246793	0.0811109	0.760925	1	-0.0296942	0.0801427	NA	NA	NA	NA	NA	NA	NA	NA
LPP	-0.0223311	-0.0886497	0.0390727	0.486893	1	NA	NA	NA	NA	NA	NA	NA	NA	NA	NA	NA	NA	NA	NA	NA	NA	NA	NA	NA	NA	NA	NA	NA	NA	NA	NA	NA
LRIG3	0.00593589	-0.062627	0.0728676	0.861062	1	NA	NA	NA	NA	NA	NA	NA	NA	NA	NA	NA	NA	NA	NA	NA	NA	NA	NA	NA	NA	NA	NA	NA	NA	NA	NA	NA
LRP1B	0.0494381	0.0146137	0.0859135	0.00623364	1	NA	NA	NA	NA	NA	NA	NA	NA	NA	NA	NA	NA	NA	NA	NA	NA	NA	NA	NA	NA	NA	NA	NA	NA	NA	NA	NA
LSM14A	13.4078	-137.118	NA	0.984709	1	NA	NA	NA	NA	NA	NA	NA	NA	NA	NA	NA	NA	NA	NA	NA	NA	NA	NA	NA	NA	NA	NA	NA	NA	NA	NA	NA
LZTR1	-0.00585283	-0.0646852	0.0504987	0.840025	1	NA	NA	NA	NA	NA	NA	NA	NA	NA	NA	NA	NA	NA	NA	NA	NA	NA	NA	NA	NA	NA	NA	NA	NA	NA	NA	NA
MACC1	-0.00332381	-0.094779	0.0832204	0.939889	1	NA	NA	NA	NA	NA	NA	NA	NA	NA	NA	NA	NA	NA	NA	NA	NA	NA	NA	NA	NA	NA	NA	NA	NA	NA	NA	NA
MAF	-0.0855558	-0.310366	0.0747063	0.358126	1	NA	NA	NA	NA	NA	NA	NA	NA	NA	NA	NA	NA	NA	NA	NA	NA	NA	NA	NA	NA	NA	NA	NA	NA	NA	NA	NA
MALT1	0.0764142	-0.0120831	0.183087	0.110855	1	NA	NA	NA	NA	NA	NA	NA	NA	NA	NA	NA	NA	NA	-0.053409	0.0844967	0.527332	0.889572	-0.0311298	0.0900974	NA	NA	NA	NA	NA	NA	NA	NA
MAML2	-0.00478825	-0.0834917	0.0698806	0.90039	1	NA	NA	NA	NA	NA	NA	NA	NA	NA	NA	NA	NA	NA	NA	NA	NA	NA	NA	NA	NA	NA	NA	NA	NA	NA	NA	NA
MAP2K1	-0.0212789	-0.0940987	0.045846	0.544316	1	NA	NA	NA	NA	NA	NA	NA	NA	NA	NA	NA	NA	NA	0.104564	0.0482877	0.0303551	0.597472	0.0985043	0.0484887	0.0422055	1	NA	NA	NA	NA	NA	NA
MAP2K2	0.0310404	-0.0762614	0.144495	0.562726	1	NA	NA	NA	NA	NA	NA	NA	NA	NA	NA	NA	NA	NA	0.0120346	0.0465316	0.795918	1	0.010212	0.0456726	NA	NA	NA	NA	NA	NA	NA	NA
MAP2K4	-0.0125358	-0.0401692	0.0143513	0.365845	1	NA	NA	NA	NA	0.0245497	-0.0589904	0.108985	0.549639	0.942239	NA	NA	NA	NA	-0.00414237	0.0119661	0.72921	1	-0.00336775	0.0122955	NA	NA	NA	NA	NA	NA	NA	NA
MAP3K1	0.0226858	0.00439175	0.0411472	0.0153453	1	NA	NA	NA	NA	-0.00267352	-0.044913	0.0375589	0.897678	0.950418	NA	NA	NA	NA	0.0336818	0.0092953	0.000290614	0.0500419	0.0342436	0.00947127	0.000299737	0.012589	NA	NA	NA	NA	NA	NA
MAP3K13	-0.00158974	-0.0501651	0.0455619	0.947594	1	NA	NA	NA	NA	NA	NA	NA	NA	NA	NA	NA	NA	NA	-0.000896726	0.0463445	0.984563	1	-0.0107707	0.0499052	NA	NA	NA	NA	NA	NA	NA	NA
MAPK1	-0.14879	-0.433908	0.0338788	0.19112	1	NA	NA	NA	NA	NA	NA	NA	NA	NA	NA	NA	NA	NA	3.18113e-15	883.553	1	1	3.70098e-15	896.396	NA	NA	NA	NA	NA	NA	NA	NA
MAX	0.0196077	-0.0892446	0.130037	0.713276	1	NA	NA	NA	NA	NA	NA	NA	NA	NA	NA	NA	NA	NA	-0.0593081	0.060746	0.328901	0.74448	-0.0816402	0.0727722	NA	NA	NA	NA	NA	NA	NA	NA
MDM2	-0.0404147	-0.142093	0.0476298	0.391874	1	NA	NA	NA	NA	NA	NA	NA	NA	NA	NA	NA	NA	NA	-0.1094	0.0983123	0.265804	0.74448	-0.109164	0.092735	NA	NA	NA	NA	NA	NA	NA	NA
MDM4	0.0349293	-0.0516496	0.12664	0.426943	1	NA	NA	NA	NA	NA	NA	NA	NA	NA	NA	NA	NA	NA	0.0012375	0.0802034	0.987689	1	-0.00424181	0.0796701	NA	NA	NA	NA	NA	NA	NA	NA
MECOM	-0.00823377	-0.0723016	0.0526578	0.793137	1	NA	NA	NA	NA	NA	NA	NA	NA	NA	NA	NA	NA	NA	NA	NA	NA	NA	NA	NA	NA	NA	NA	NA	NA	NA	NA	NA
MED12	-0.00736282	-0.0410879	0.0254516	0.662936	1	NA	NA	NA	NA	NA	NA	NA	NA	NA	NA	NA	NA	NA	0.0270827	0.0236986	0.253122	0.74448	0.0285993	0.0238412	NA	NA	NA	NA	NA	NA	NA	NA
MEN1	0.242151	0.0673058	0.571725	0.0435422	1	NA	NA	NA	NA	NA	NA	NA	NA	NA	NA	NA	NA	NA	0.0424931	0.0198884	0.0326322	0.597472	0.0438356	0.0204733	0.0322648	1	NA	NA	NA	NA	NA	NA
MET	0.0204534	-0.0324941	0.073831	0.444959	1	NA	NA	NA	NA	NA	NA	NA	NA	NA	NA	NA	NA	NA	-0.00953508	0.0328639	0.77171	1	-0.0151031	0.0354005	NA	NA	NA	NA	NA	NA	NA	NA
MGMT	0.0110635	-0.0993899	0.119801	0.835898	1	NA	NA	NA	NA	NA	NA	NA	NA	NA	NA	NA	NA	NA	NA	NA	NA	NA	NA	NA	NA	NA	NA	NA	NA	NA	NA	NA
MITF	0.0291592	-0.0577501	0.119593	0.505183	1	NA	NA	NA	NA	NA	NA	NA	NA	NA	NA	NA	NA	NA	0.0409508	0.0588622	0.486613	0.872421	0.0572241	0.0681607	NA	NA	NA	NA	NA	NA	NA	NA
MLF1	0.274978	0.0804231	0.661567	0.0447353	1	NA	NA	NA	NA	NA	NA	NA	NA	NA	NA	NA	NA	NA	NA	NA	NA	NA	NA	NA	NA	NA	NA	NA	NA	NA	NA	NA
MLH1	0.0229908	-0.0335606	0.0803264	0.421978	1	NA	NA	NA	NA	NA	NA	NA	NA	NA	NA	NA	NA	NA	0.0324664	0.0411444	0.430063	0.831775	0.0395955	0.0424742	NA	NA	NA	NA	NA	NA	NA	NA
MLLT1	0.0879883	-0.0663471	0.308292	0.306248	1	NA	NA	NA	NA	NA	NA	NA	NA	NA	NA	NA	NA	NA	NA	NA	NA	NA	NA	NA	NA	NA	NA	NA	NA	NA	NA	NA
MLLT10	0.0477389	-0.00224236	0.100782	0.0658786	1	NA	NA	NA	NA	NA	NA	NA	NA	NA	NA	NA	NA	NA	NA	NA	NA	NA	NA	NA	NA	NA	NA	NA	NA	NA	NA	NA
MLLT3	-0.193095	-0.530552	0.00978112	0.137377	1	NA	NA	NA	NA	NA	NA	NA	NA	NA	NA	NA	NA	NA	NA	NA	NA	NA	NA	NA	NA	NA	NA	NA	NA	NA	NA	NA
MLLT6	13.4078	-137.118	NA	0.984709	1	NA	NA	NA	NA	NA	NA	NA	NA	NA	NA	NA	NA	NA	NA	NA	NA	NA	NA	NA	NA	NA	NA	NA	NA	NA	NA	NA
MN1	0.00132055	-0.0678002	0.0681001	0.969043	1	NA	NA	NA	NA	NA	NA	NA	NA	NA	NA	NA	NA	NA	NA	NA	NA	NA	NA	NA	NA	NA	NA	NA	NA	NA	NA	NA
MNX1	0.169081	-0.0136093	0.525432	0.166373	1	NA	NA	NA	NA	NA	NA	NA	NA	NA	NA	NA	NA	NA	NA	NA	NA	NA	NA	NA	NA	NA	NA	NA	NA	NA	NA	NA
MPL	-0.0772453	-0.222583	0.0365762	0.229025	1	NA	NA	NA	NA	NA	NA	NA	NA	NA	NA	NA	NA	NA	0.0950492	0.0662948	0.151648	0.614362	0.145799	0.0946149	NA	NA	NA	NA	NA	NA	NA	NA
MSH2	0.0733839	0.0103787	0.145117	0.0294358	1	NA	NA	NA	NA	NA	NA	NA	NA	NA	NA	NA	NA	NA	0.042304	0.034154	0.215484	0.691102	0.0455267	0.0355592	NA	NA	NA	NA	NA	NA	NA	NA
MSH6	0.00377583	-0.0470404	0.0534803	0.881675	1	NA	NA	NA	NA	NA	NA	NA	NA	NA	NA	NA	NA	NA	-0.0166105	0.0285882	0.561223	0.916754	-0.0157703	0.0294314	NA	NA	NA	NA	NA	NA	NA	NA
MSI2	0.0764142	-0.0120831	0.183087	0.110855	1	NA	NA	NA	NA	NA	NA	NA	NA	NA	NA	NA	NA	NA	0.211968	0.149641	0.156625	0.614362	0.19217	0.143535	NA	NA	NA	NA	NA	NA	NA	NA
MSN	0.00535502	-0.0717712	0.0803626	0.887672	1	NA	NA	NA	NA	NA	NA	NA	NA	NA	NA	NA	NA	NA	NA	NA	NA	NA	NA	NA	NA	NA	NA	NA	NA	NA	NA	NA
MTCP1	13.4078	-137.118	NA	0.984709	1	NA	NA	NA	NA	NA	NA	NA	NA	NA	NA	NA	NA	NA	NA	NA	NA	NA	NA	NA	NA	NA	NA	NA	NA	NA	NA	NA
MTOR	0.0470376	0.00811075	0.0878397	0.0197695	1	NA	NA	NA	NA	NA	NA	NA	NA	NA	NA	NA	NA	NA	0.0221351	0.024601	0.368247	0.783299	0.0275023	0.0251005	NA	NA	NA	NA	NA	NA	NA	NA
MUC1	-0.0591381	-0.167594	0.0315467	0.233816	1	NA	NA	NA	NA	NA	NA	NA	NA	NA	NA	NA	NA	NA	NA	NA	NA	NA	NA	NA	NA	NA	NA	NA	NA	NA	NA	NA
MUC16	0.018668	0.000730636	0.03671	0.0415854	1	NA	NA	NA	NA	NA	NA	NA	NA	NA	NA	NA	NA	NA	NA	NA	NA	NA	NA	NA	NA	NA	NA	NA	NA	NA	NA	NA
MUC4	-0.0245079	-0.0756114	0.0234143	0.327668	1	NA	NA	NA	NA	NA	NA	NA	NA	NA	NA	NA	NA	NA	NA	NA	NA	NA	NA	NA	NA	NA	NA	NA	NA	NA	NA	NA
MUTYH	-0.00772526	-0.0869532	0.0669264	0.840518	1	NA	NA	NA	NA	NA	NA	NA	NA	NA	NA	NA	NA	NA	3.18113e-15	883.553	1	1	3.70098e-15	896.396	NA	NA	NA	NA	NA	NA	NA	NA
MYB	0.0280116	-0.0150571	0.0719304	0.202782	1	NA	NA	NA	NA	NA	NA	NA	NA	NA	NA	NA	NA	NA	NA	NA	NA	NA	NA	NA	NA	NA	NA	NA	NA	NA	NA	NA
MYC	-0.094474	-0.326973	0.0682835	0.323975	1	NA	NA	NA	NA	NA	NA	NA	NA	NA	NA	NA	NA	NA	0.0498705	0.0423453	0.238912	0.729147	0.04617	0.0419919	NA	NA	NA	NA	NA	NA	NA	NA
MYCL	NA	NA	NA	NA	NA	NA	NA	NA	NA	NA	NA	NA	NA	NA	NA	NA	NA	NA	0.205037	0.0887439	0.0208642	0.597472	0.206064	0.0959636	0.0317684	1	NA	NA	NA	NA	NA	NA
MYCN	-0.109165	-0.272547	0.0132822	0.125094	1	NA	NA	NA	NA	NA	NA	NA	NA	NA	NA	NA	NA	NA	0.0307078	0.0579858	0.596407	0.927869	0.0405702	0.0643769	NA	NA	NA	NA	NA	NA	NA	NA
MYD88	-0.0946723	-0.249618	0.0235728	0.163222	1	NA	NA	NA	NA	NA	NA	NA	NA	NA	NA	NA	NA	NA	0.110593	0.0565165	0.0503672	0.597472	0.112602	0.070631	0.110886	1	NA	NA	NA	NA	NA	NA
MYH11	0.0397426	-0.00342219	0.0846308	0.074119	1	NA	NA	NA	NA	NA	NA	NA	NA	NA	NA	NA	NA	NA	NA	NA	NA	NA	NA	NA	NA	NA	NA	NA	NA	NA	NA	NA
MYH9	0.0196323	-0.0156779	0.0551377	0.274277	1	NA	NA	NA	NA	NA	NA	NA	NA	NA	NA	NA	NA	NA	NA	NA	NA	NA	NA	NA	NA	NA	NA	NA	NA	NA	NA	NA
MYO5A	0.0663666	0.0121838	0.126259	0.0206435	1	NA	NA	NA	NA	NA	NA	NA	NA	NA	NA	NA	NA	NA	NA	NA	NA	NA	NA	NA	NA	NA	NA	NA	NA	NA	NA	NA
MYOD1	NA	NA	NA	NA	NA	NA	NA	NA	NA	NA	NA	NA	NA	NA	NA	NA	NA	NA	0.133364	0.103101	0.19583	0.662953	0.270062	0.22325	NA	NA	NA	NA	NA	NA	NA	NA
N4BP2	0.0274336	-0.022288	0.0781983	0.278867	1	NA	NA	NA	NA	NA	NA	NA	NA	NA	NA	NA	NA	NA	NA	NA	NA	NA	NA	NA	NA	NA	NA	NA	NA	NA	NA	NA
NAB2	-0.0653252	-0.204467	0.0459472	0.29125	1	NA	NA	NA	NA	NA	NA	NA	NA	NA	NA	NA	NA	NA	NA	NA	NA	NA	NA	NA	NA	NA	NA	NA	NA	NA	NA	NA
NACA	-0.0257712	-0.0875071	0.0313616	0.389612	1	NA	NA	NA	NA	NA	NA	NA	NA	NA	NA	NA	NA	NA	NA	NA	NA	NA	NA	NA	NA	NA	NA	NA	NA	NA	NA	NA
NBEA	0.0528904	0.00922648	0.0993187	0.0201255	1	NA	NA	NA	NA	NA	NA	NA	NA	NA	NA	NA	NA	NA	NA	NA	NA	NA	NA	NA	NA	NA	NA	NA	NA	NA	NA	NA
NBN	0.0502712	-0.0245244	0.13231	0.196735	1	NA	NA	NA	NA	NA	NA	NA	NA	NA	NA	NA	NA	NA	0.0230254	0.0332525	0.488661	0.872421	0.0190727	0.0328858	NA	NA	NA	NA	NA	NA	NA	NA
NCKIPSD	0.242151	0.0673058	0.571725	0.0435422	1	NA	NA	NA	NA	NA	NA	NA	NA	NA	NA	NA	NA	NA	NA	NA	NA	NA	NA	NA	NA	NA	NA	NA	NA	NA	NA	NA
NCOA1	-0.0378459	-0.114305	0.0305586	0.298148	1	NA	NA	NA	NA	NA	NA	NA	NA	NA	NA	NA	NA	NA	NA	NA	NA	NA	NA	NA	NA	NA	NA	NA	NA	NA	NA	NA
NCOA2	-0.00921139	-0.0798617	0.0575129	0.789004	1	NA	NA	NA	NA	NA	NA	NA	NA	NA	NA	NA	NA	NA	NA	NA	NA	NA	NA	NA	NA	NA	NA	NA	NA	NA	NA	NA
NCOR1	0.010928	-0.0130848	0.0348727	0.370343	1	NA	NA	NA	NA	0.0471881	-0.0234969	0.125052	0.197677	0.942239	NA	NA	NA	NA	0.0150392	0.0142742	0.292072	0.74448	0.00940765	0.0144342	NA	NA	NA	NA	NA	NA	NA	NA
NCOR2	-0.0175112	-0.0738628	0.035556	0.525782	1	NA	NA	NA	NA	NA	NA	NA	NA	NA	NA	NA	NA	NA	NA	NA	NA	NA	NA	NA	NA	NA	NA	NA	NA	NA	NA	NA
NDRG1	-0.14148	-0.287761	-0.0298749	0.028883	1	NA	NA	NA	NA	NA	NA	NA	NA	NA	NA	NA	NA	NA	NA	NA	NA	NA	NA	NA	NA	NA	NA	NA	NA	NA	NA	NA
NF1	0.022699	-0.00571165	0.0513676	0.117518	1	NA	NA	NA	NA	-0.00452449	-0.179278	0.141286	0.950418	0.950418	NA	NA	NA	NA	0.0278004	0.0146906	0.0584384	0.610356	0.0310808	0.0149178	0.0372081	1	NA	NA	NA	NA	NA	NA
NF2	-0.14148	-0.287761	-0.0298749	0.028883	1	NA	NA	NA	NA	NA	NA	NA	NA	NA	NA	NA	NA	NA	-0.0497308	0.0486588	0.306767	0.74448	-0.0553715	0.0580581	NA	NA	NA	NA	NA	NA	NA	NA
NFATC2	-0.0106844	-0.0904703	0.0639804	0.78162	1	NA	NA	NA	NA	NA	NA	NA	NA	NA	NA	NA	NA	NA	NA	NA	NA	NA	NA	NA	NA	NA	NA	NA	NA	NA	NA	NA
NFE2L2	0.161014	0.0490094	0.32805	0.0183624	1	NA	NA	NA	NA	NA	NA	NA	NA	NA	NA	NA	NA	NA	0.017523	0.0330828	0.59634	0.927869	0.0217078	0.0332696	NA	NA	NA	NA	NA	NA	NA	NA
NFIB	-0.0541299	-0.253938	0.0999008	0.522622	1	NA	NA	NA	NA	NA	NA	NA	NA	NA	NA	NA	NA	NA	NA	NA	NA	NA	NA	NA	NA	NA	NA	NA	NA	NA	NA	NA
NFKB2	0.0276918	-0.0392101	0.0964568	0.414125	1	NA	NA	NA	NA	NA	NA	NA	NA	NA	NA	NA	NA	NA	NA	NA	NA	NA	NA	NA	NA	NA	NA	NA	NA	NA	NA	NA
NFKBIE	-0.0403672	-0.167745	0.067128	0.484662	1	NA	NA	NA	NA	NA	NA	NA	NA	NA	NA	NA	NA	NA	NA	NA	NA	NA	NA	NA	NA	NA	NA	NA	NA	NA	NA	NA
NIN	0.0135827	-0.0298173	0.056814	0.535343	1	NA	NA	NA	NA	NA	NA	NA	NA	NA	NA	NA	NA	NA	NA	NA	NA	NA	NA	NA	NA	NA	NA	NA	NA	NA	NA	NA
NONO	0.0641204	-0.0425885	0.191747	0.25765	1	NA	NA	NA	NA	NA	NA	NA	NA	NA	NA	NA	NA	NA	NA	NA	NA	NA	NA	NA	NA	NA	NA	NA	NA	NA	NA	NA
NOTCH1	-0.0167502	-0.0729974	0.0362838	0.543408	1	NA	NA	NA	NA	0.0336273	-0.0684467	0.1416	0.503955	0.942239	NA	NA	NA	NA	0.00343855	0.0208596	0.869068	1	-0.000607395	0.02217	NA	NA	NA	NA	NA	NA	NA	NA
NOTCH2	0.031592	-0.00467805	0.0686859	0.0892922	1	NA	NA	NA	NA	0.0246779	-0.0294647	0.0795489	0.365139	0.942239	NA	NA	NA	NA	0.0381939	0.025133	0.128594	0.614362	0.0467327	0.0270608	NA	NA	NA	NA	NA	NA	NA	NA
NPM1	NA	NA	NA	NA	NA	NA	NA	NA	NA	NA	NA	NA	NA	NA	NA	NA	NA	NA	0.0207088	0.0810524	0.798338	1	0.0150014	0.0806275	NA	NA	NA	NA	NA	NA	NA	NA
NR4A3	0.0561805	-0.0110486	0.13035	0.111233	1	NA	NA	NA	NA	NA	NA	NA	NA	NA	NA	NA	NA	NA	NA	NA	NA	NA	NA	NA	NA	NA	NA	NA	NA	NA	NA	NA
NRAS	0.0110635	-0.0993899	0.119801	0.835898	1	NA	NA	NA	NA	NA	NA	NA	NA	NA	NA	NA	NA	NA	3.18113e-15	883.553	1	1	3.70098e-15	896.396	NA	NA	NA	NA	NA	NA	NA	NA
NRG1	0.0210778	-0.0543499	0.0974783	0.576961	1	NA	NA	NA	NA	NA	NA	NA	NA	NA	NA	NA	NA	NA	NA	NA	NA	NA	NA	NA	NA	NA	NA	NA	NA	NA	NA	NA
NSD1	0.0413254	-0.00593067	0.0907607	0.090213	1	NA	NA	NA	NA	NA	NA	NA	NA	NA	NA	NA	NA	NA	0.0467472	0.024448	0.0558623	0.597472	0.0465572	0.0249351	0.0618829	1	NA	NA	NA	NA	NA	NA
NT5C2	0.0368215	-0.0699577	0.152176	0.494635	1	NA	NA	NA	NA	NA	NA	NA	NA	NA	NA	NA	NA	NA	NA	NA	NA	NA	NA	NA	NA	NA	NA	NA	NA	NA	NA	NA
NTHL1	0.022506	-0.0528137	0.0990879	0.551569	1	NA	NA	NA	NA	NA	NA	NA	NA	NA	NA	NA	NA	NA	2.08687e-15	1171.16	1	1	2.318e-15	1191.53	NA	NA	NA	NA	NA	NA	NA	NA
NTRK1	0.0739256	0.0189738	0.135588	0.011646	1	NA	NA	NA	NA	NA	NA	NA	NA	NA	NA	NA	NA	NA	-0.0348428	0.0336176	0.299995	0.74448	-0.0372761	0.0330896	NA	NA	NA	NA	NA	NA	NA	NA
NTRK3	0.00247733	-0.066497	0.0692876	0.941908	1	NA	NA	NA	NA	NA	NA	NA	NA	NA	NA	NA	NA	NA	0.0646645	0.0436693	0.138666	0.614362	0.0669613	0.044456	NA	NA	NA	NA	NA	NA	NA	NA
NUMA1	0.0883164	0.0314819	0.1539	0.00407068	1	NA	NA	NA	NA	NA	NA	NA	NA	NA	NA	NA	NA	NA	NA	NA	NA	NA	NA	NA	NA	NA	NA	NA	NA	NA	NA	NA
NUP214	0.0565902	0.00866292	0.108151	0.0240812	1	NA	NA	NA	NA	NA	NA	NA	NA	NA	NA	NA	NA	NA	NA	NA	NA	NA	NA	NA	NA	NA	NA	NA	NA	NA	NA	NA
NUP98	0.0364846	-0.0132149	0.088103	0.15309	1	NA	NA	NA	NA	NA	NA	NA	NA	NA	NA	NA	NA	NA	NA	NA	NA	NA	NA	NA	NA	NA	NA	NA	NA	NA	NA	NA
OMD	0.0281701	-0.0794566	0.140781	0.59868	1	NA	NA	NA	NA	NA	NA	NA	NA	NA	NA	NA	NA	NA	NA	NA	NA	NA	NA	NA	NA	NA	NA	NA	NA	NA	NA	NA
P2RY8	0.0426215	-0.111405	0.219301	0.578608	1	NA	NA	NA	NA	NA	NA	NA	NA	NA	NA	NA	NA	NA	NA	NA	NA	NA	NA	NA	NA	NA	NA	NA	NA	NA	NA	NA
PABPC1	-0.0151393	-0.132768	0.0911949	0.782421	1	NA	NA	NA	NA	NA	NA	NA	NA	NA	NA	NA	NA	NA	NA	NA	NA	NA	NA	NA	NA	NA	NA	NA	NA	NA	NA	NA
PALB2	0.0262742	-0.0301721	0.0838969	0.359482	1	NA	NA	NA	NA	NA	NA	NA	NA	NA	NA	NA	NA	NA	0.00513104	0.0359712	0.886572	1	-0.000421051	0.0357816	NA	NA	NA	NA	NA	NA	NA	NA
PAX3	-0.00138476	-0.092445	0.0852438	0.974888	1	NA	NA	NA	NA	NA	NA	NA	NA	NA	NA	NA	NA	NA	NA	NA	NA	NA	NA	NA	NA	NA	NA	NA	NA	NA	NA	NA
PAX5	-0.0227988	-0.105168	0.0522623	0.562131	1	NA	NA	NA	NA	NA	NA	NA	NA	NA	NA	NA	NA	NA	0.0318671	0.0474458	0.501805	0.877748	0.0293733	0.046729	NA	NA	NA	NA	NA	NA	NA	NA
PAX7	0.0195864	-0.139783	0.183197	0.795091	1	NA	NA	NA	NA	NA	NA	NA	NA	NA	NA	NA	NA	NA	NA	NA	NA	NA	NA	NA	NA	NA	NA	NA	NA	NA	NA	NA
PAX8	0.112562	-0.00286184	0.275763	0.0929529	1	NA	NA	NA	NA	NA	NA	NA	NA	NA	NA	NA	NA	NA	NA	NA	NA	NA	NA	NA	NA	NA	NA	NA	NA	NA	NA	NA
PBRM1	-0.0160827	-0.0762801	0.0405336	0.584651	1	NA	NA	NA	NA	NA	NA	NA	NA	NA	NA	NA	NA	NA	0.046217	0.0318638	0.146932	0.614362	0.0520477	0.0338762	NA	NA	NA	NA	NA	NA	NA	NA
PBX1	0.0139137	-0.095964	0.123163	0.79432	1	NA	NA	NA	NA	NA	NA	NA	NA	NA	NA	NA	NA	NA	NA	NA	NA	NA	NA	NA	NA	NA	NA	NA	NA	NA	NA	NA
PCBP1	0.0955885	-0.0600651	0.32556	0.279507	1	NA	NA	NA	NA	NA	NA	NA	NA	NA	NA	NA	NA	NA	NA	NA	NA	NA	NA	NA	NA	NA	NA	NA	NA	NA	NA	NA
PCM1	0.0139879	-0.0430167	0.0707254	0.624868	1	NA	NA	NA	NA	NA	NA	NA	NA	NA	NA	NA	NA	NA	NA	NA	NA	NA	NA	NA	NA	NA	NA	NA	NA	NA	NA	NA
PDCD1LG2	NA	NA	NA	NA	NA	NA	NA	NA	NA	NA	NA	NA	NA	NA	NA	NA	NA	NA	2.08687e-15	1171.16	1	1	2.318e-15	1191.53	NA	NA	NA	NA	NA	NA	NA	NA
PDE4DIP	0.0416217	0.00155203	0.0833181	0.0442529	1	NA	NA	NA	NA	NA	NA	NA	NA	NA	NA	NA	NA	NA	NA	NA	NA	NA	NA	NA	NA	NA	NA	NA	NA	NA	NA	NA
PDGFB	0.0291592	-0.0577501	0.119593	0.505183	1	NA	NA	NA	NA	NA	NA	NA	NA	NA	NA	NA	NA	NA	NA	NA	NA	NA	NA	NA	NA	NA	NA	NA	NA	NA	NA	NA
PDGFRA	0.050917	-0.0102598	0.117083	0.110351	1	NA	NA	NA	NA	NA	NA	NA	NA	NA	NA	NA	NA	NA	0.0235648	0.0258261	0.361537	0.782306	0.0255052	0.0268472	NA	NA	NA	NA	NA	NA	NA	NA
PDGFRB	-0.0257712	-0.0875071	0.0313616	0.389612	1	NA	NA	NA	NA	NA	NA	NA	NA	NA	NA	NA	NA	NA	0.0307078	0.0579858	0.596407	0.927869	0.0407181	0.0539587	NA	NA	NA	NA	NA	NA	NA	NA
PER1	0.0581406	-0.00345155	0.125872	0.0725054	1	NA	NA	NA	NA	NA	NA	NA	NA	NA	NA	NA	NA	NA	NA	NA	NA	NA	NA	NA	NA	NA	NA	NA	NA	NA	NA	NA
PHF6	0.0589273	-0.0278638	0.158042	0.197548	1	NA	NA	NA	NA	NA	NA	NA	NA	NA	NA	NA	NA	NA	NA	NA	NA	NA	NA	NA	NA	NA	NA	NA	NA	NA	NA	NA
PHOX2B	0.0426758	-0.0637535	0.160198	0.431979	1	NA	NA	NA	NA	NA	NA	NA	NA	NA	NA	NA	NA	NA	-0.0380939	0.0583613	0.513933	0.884794	-0.0427726	0.0574406	NA	NA	NA	NA	NA	NA	NA	NA
PICALM	0.0253381	-0.0618707	0.115027	0.561736	1	NA	NA	NA	NA	NA	NA	NA	NA	NA	NA	NA	NA	NA	NA	NA	NA	NA	NA	NA	NA	NA	NA	NA	NA	NA	NA	NA
PIK3CA	0.0107292	0.000538359	0.0209715	0.0393917	1	NA	NA	NA	NA	-0.0107789	-0.0357098	0.0133669	0.386945	0.942239	NA	NA	NA	NA	0.024588	0.00529197	3.37956e-06	0.00158839	0.0243278	0.00543624	7.6369e-06	0.00032075	NA	NA	NA	NA	NA	NA
PIK3CB	0.0053773	-0.0484643	0.0581278	0.841343	1	NA	NA	NA	NA	NA	NA	NA	NA	NA	NA	NA	NA	NA	0.0503124	0.0321127	0.117175	0.614362	0.0566913	0.0342495	NA	NA	NA	NA	NA	NA	NA	NA
PIK3R1	0.0210459	-0.0175795	0.0599696	0.283977	1	NA	NA	NA	NA	0.0313021	-0.0512999	0.117241	0.447038	0.942239	NA	NA	NA	NA	0.0155677	0.0197339	0.43018	0.831775	0.0205776	0.0198883	NA	NA	NA	NA	NA	NA	NA	NA
PIM1	NA	NA	NA	NA	NA	NA	NA	NA	NA	NA	NA	NA	NA	NA	NA	NA	NA	NA	-0.0181207	0.080663	0.822254	1	-0.0232798	0.0798384	NA	NA	NA	NA	NA	NA	NA	NA
PLAG1	-0.462884	-1.42083	-0.0970971	0.109367	1	NA	NA	NA	NA	NA	NA	NA	NA	NA	NA	NA	NA	NA	NA	NA	NA	NA	NA	NA	NA	NA	NA	NA	NA	NA	NA	NA
PLCG1	0.0175861	-0.035483	0.0707901	0.511184	1	NA	NA	NA	NA	NA	NA	NA	NA	NA	NA	NA	NA	NA	NA	NA	NA	NA	NA	NA	NA	NA	NA	NA	NA	NA	NA	NA
PML	0.0310766	-0.0557066	0.121914	0.4782	1	NA	NA	NA	NA	NA	NA	NA	NA	NA	NA	NA	NA	NA	NA	NA	NA	NA	NA	NA	NA	NA	NA	NA	NA	NA	NA	NA
PMS1	0.0327108	-0.0199791	0.08713	0.225062	1	NA	NA	NA	NA	NA	NA	NA	NA	NA	NA	NA	NA	NA	0.0702455	0.0623944	0.260237	0.74448	0.0912245	0.0724004	NA	NA	NA	NA	NA	NA	NA	NA
PMS2	0.0321505	-0.0287329	0.0952253	0.300861	1	NA	NA	NA	NA	NA	NA	NA	NA	NA	NA	NA	NA	NA	-0.0230982	0.0405587	0.569017	0.916754	-0.0216585	0.0407513	NA	NA	NA	NA	NA	NA	NA	NA
POLD1	-0.0326186	-0.107852	0.0352971	0.363975	1	NA	NA	NA	NA	NA	NA	NA	NA	NA	NA	NA	NA	NA	0.0420648	0.0278916	0.131516	0.614362	0.0461798	0.0289327	NA	NA	NA	NA	NA	NA	NA	NA
POLE	-0.00991108	-0.0620157	0.0399015	0.70012	1	NA	NA	NA	NA	NA	NA	NA	NA	NA	NA	NA	NA	NA	0.061338	0.0388059	0.113961	0.614362	0.0636628	0.0406431	NA	NA	NA	NA	NA	NA	NA	NA
POLG	-0.0230937	-0.0843814	0.0338718	0.438306	1	NA	NA	NA	NA	NA	NA	NA	NA	NA	NA	NA	NA	NA	NA	NA	NA	NA	NA	NA	NA	NA	NA	NA	NA	NA	NA	NA
POLQ	-0.0191694	-0.0671671	0.0262928	0.417534	1	NA	NA	NA	NA	NA	NA	NA	NA	NA	NA	NA	NA	NA	NA	NA	NA	NA	NA	NA	NA	NA	NA	NA	NA	NA	NA	NA
POT1	-0.278979	-0.754144	-0.031218	0.0947214	1	NA	NA	NA	NA	NA	NA	NA	NA	NA	NA	NA	NA	NA	NA	NA	NA	NA	NA	NA	NA	NA	NA	NA	NA	NA	NA	NA
POU5F1	-0.000418447	-0.0783975	0.0743447	0.991233	1	NA	NA	NA	NA	NA	NA	NA	NA	NA	NA	NA	NA	NA	NA	NA	NA	NA	NA	NA	NA	NA	NA	NA	NA	NA	NA	NA
PPARG	0.00132055	-0.0678002	0.0681001	0.969043	1	NA	NA	NA	NA	NA	NA	NA	NA	NA	NA	NA	NA	NA	0.0864842	0.0682941	0.205388	0.679804	0.0769279	0.0658304	NA	NA	NA	NA	NA	NA	NA	NA
PPFIBP1	-0.00333749	-0.0618771	0.0529957	0.908102	1	NA	NA	NA	NA	NA	NA	NA	NA	NA	NA	NA	NA	NA	NA	NA	NA	NA	NA	NA	NA	NA	NA	NA	NA	NA	NA	NA
PPM1D	0.0167609	-0.0925832	0.126574	0.753406	1	NA	NA	NA	NA	NA	NA	NA	NA	NA	NA	NA	NA	NA	0.199943	0.0877922	0.0227592	0.597472	0.284426	0.129333	0.0278657	1	NA	NA	NA	NA	NA	NA
PPP2R1A	0.0764142	-0.0120831	0.183087	0.110855	1	NA	NA	NA	NA	NA	NA	NA	NA	NA	NA	NA	NA	NA	-0.0247966	0.0332076	0.455237	0.849053	-0.0258167	0.036799	NA	NA	NA	NA	NA	NA	NA	NA
PPP6C	0.0546269	-0.0980898	0.240525	0.48555	1	NA	NA	NA	NA	NA	NA	NA	NA	NA	NA	NA	NA	NA	0.176652	0.114898	0.124179	0.614362	0.173428	0.121238	NA	NA	NA	NA	NA	NA	NA	NA
PRCC	-0.0591381	-0.167594	0.0315467	0.233816	1	NA	NA	NA	NA	NA	NA	NA	NA	NA	NA	NA	NA	NA	NA	NA	NA	NA	NA	NA	NA	NA	NA	NA	NA	NA	NA	NA
PRDM1	0.037826	-0.0148842	0.0928266	0.162905	1	NA	NA	NA	NA	NA	NA	NA	NA	NA	NA	NA	NA	NA	0.027439	0.0365865	0.453269	0.848751	0.0462083	0.0383459	NA	NA	NA	NA	NA	NA	NA	NA
PRDM16	0.00102995	-0.0767239	0.0758414	0.978396	1	NA	NA	NA	NA	NA	NA	NA	NA	NA	NA	NA	NA	NA	NA	NA	NA	NA	NA	NA	NA	NA	NA	NA	NA	NA	NA	NA
PRDM2	0.0883164	0.0314819	0.1539	0.00407068	1	NA	NA	NA	NA	NA	NA	NA	NA	NA	NA	NA	NA	NA	NA	NA	NA	NA	NA	NA	NA	NA	NA	NA	NA	NA	NA	NA
PREX2	0.00218552	-0.0336926	0.0374396	0.903583	1	NA	NA	NA	NA	NA	NA	NA	NA	NA	NA	NA	NA	NA	0.00427391	0.0287083	0.881653	1	0.0032176	0.0307216	NA	NA	NA	NA	NA	NA	NA	NA
PRF1	0.126873	0.00703786	0.303755	0.0751189	1	NA	NA	NA	NA	NA	NA	NA	NA	NA	NA	NA	NA	NA	NA	NA	NA	NA	NA	NA	NA	NA	NA	NA	NA	NA	NA	NA
PRKACA	0.0507076	-0.0357254	0.146897	0.259423	1	NA	NA	NA	NA	NA	NA	NA	NA	NA	NA	NA	NA	NA	NA	NA	NA	NA	NA	NA	NA	NA	NA	NA	NA	NA	NA	NA
PRKAR1A	0.0267995	-0.048243	0.103984	0.479112	1	NA	NA	NA	NA	NA	NA	NA	NA	NA	NA	NA	NA	NA	0.181255	0.116304	0.119126	0.614362	0.179009	0.123015	NA	NA	NA	NA	NA	NA	NA	NA
PRKCB	0.05688	-0.000157255	0.11904	0.0572671	1	NA	NA	NA	NA	NA	NA	NA	NA	NA	NA	NA	NA	NA	NA	NA	NA	NA	NA	NA	NA	NA	NA	NA	NA	NA	NA	NA
PRPF40B	0.0883489	-0.00201935	0.201226	0.0763941	1	NA	NA	NA	NA	NA	NA	NA	NA	NA	NA	NA	NA	NA	NA	NA	NA	NA	NA	NA	NA	NA	NA	NA	NA	NA	NA	NA
PRRX1	0.00907166	-0.0482812	0.0655968	0.751477	1	NA	NA	NA	NA	NA	NA	NA	NA	NA	NA	NA	NA	NA	NA	NA	NA	NA	NA	NA	NA	NA	NA	NA	NA	NA	NA	NA
PSIP1	0.0452476	-0.00762354	0.10125	0.0985649	1	NA	NA	NA	NA	NA	NA	NA	NA	NA	NA	NA	NA	NA	NA	NA	NA	NA	NA	NA	NA	NA	NA	NA	NA	NA	NA	NA
PTCH1	0.0114309	-0.0340107	0.0565238	0.617424	1	NA	NA	NA	NA	NA	NA	NA	NA	NA	NA	NA	NA	NA	-0.0211947	0.0270635	0.433542	0.831775	-0.0295589	0.028423	NA	NA	NA	NA	NA	NA	NA	NA
PTEN	0.0198294	-0.00568386	0.0454925	0.127519	1	NA	NA	NA	NA	-0.0037467	-0.0663971	0.0542186	0.900817	0.950418	NA	NA	NA	NA	-0.00665347	0.00999423	0.505583	0.878611	-0.00611455	0.0101948	NA	NA	NA	NA	NA	NA	NA	NA
PTPN11	0.0485626	-0.104691	0.229604	0.530631	1	NA	NA	NA	NA	NA	NA	NA	NA	NA	NA	NA	NA	NA	0.145685	0.062178	0.0191278	0.597472	0.166579	0.0733194	0.0230889	0.969736	NA	NA	NA	NA	NA	NA
PTPN13	0.0217451	-0.0214071	0.0652983	0.321313	1	NA	NA	NA	NA	NA	NA	NA	NA	NA	NA	NA	NA	NA	NA	NA	NA	NA	NA	NA	NA	NA	NA	NA	NA	NA	NA	NA
PTPN6	-0.462884	-1.42083	-0.0970971	0.109367	1	NA	NA	NA	NA	NA	NA	NA	NA	NA	NA	NA	NA	NA	NA	NA	NA	NA	NA	NA	NA	NA	NA	NA	NA	NA	NA	NA
PTPRB	0.0318926	-0.0095002	0.0743418	0.13265	1	NA	NA	NA	NA	NA	NA	NA	NA	NA	NA	NA	NA	NA	NA	NA	NA	NA	NA	NA	NA	NA	NA	NA	NA	NA	NA	NA
PTPRC	0.0623179	0.00488173	0.125646	0.0397302	1	NA	NA	NA	NA	NA	NA	NA	NA	NA	NA	NA	NA	NA	NA	NA	NA	NA	NA	NA	NA	NA	NA	NA	NA	NA	NA	NA
PTPRD	0.0452941	0.00872253	0.0834452	0.0167321	1	NA	NA	NA	NA	NA	NA	NA	NA	NA	NA	NA	NA	NA	0.0415622	0.0217053	0.0555133	0.597472	0.0439548	0.0224226	0.0499616	1	NA	NA	NA	NA	NA	NA
PTPRK	-0.0121732	-0.0922509	0.0625109	0.752643	1	NA	NA	NA	NA	NA	NA	NA	NA	NA	NA	NA	NA	NA	NA	NA	NA	NA	NA	NA	NA	NA	NA	NA	NA	NA	NA	NA
PTPRT	0.062368	0.0161993	0.112397	0.0101953	1	NA	NA	NA	NA	NA	NA	NA	NA	NA	NA	NA	NA	NA	0.0200301	0.0287431	0.485887	0.872421	0.0249369	0.0305626	NA	NA	NA	NA	NA	NA	NA	NA
PWWP2A	-0.0273933	-0.209003	0.125374	0.729625	1	NA	NA	NA	NA	NA	NA	NA	NA	NA	NA	NA	NA	NA	NA	NA	NA	NA	NA	NA	NA	NA	NA	NA	NA	NA	NA	NA
QKI	0.112258	-0.0474557	0.365762	0.234676	1	NA	NA	NA	NA	NA	NA	NA	NA	NA	NA	NA	NA	NA	NA	NA	NA	NA	NA	NA	NA	NA	NA	NA	NA	NA	NA	NA
RABEP1	0.033117	-0.0277534	0.0963172	0.286975	1	NA	NA	NA	NA	NA	NA	NA	NA	NA	NA	NA	NA	NA	NA	NA	NA	NA	NA	NA	NA	NA	NA	NA	NA	NA	NA	NA
RAC1	NA	NA	NA	NA	NA	NA	NA	NA	NA	NA	NA	NA	NA	NA	NA	NA	NA	NA	0.0510106	0.0379856	0.179307	0.645718	0.045083	0.0378592	NA	NA	NA	NA	NA	NA	NA	NA
RAD17	0.139925	0.0357654	0.288669	0.0237657	1	NA	NA	NA	NA	NA	NA	NA	NA	NA	NA	NA	NA	NA	NA	NA	NA	NA	NA	NA	NA	NA	NA	NA	NA	NA	NA	NA
RAD21	0.0323056	-0.0344549	0.101708	0.342348	1	NA	NA	NA	NA	NA	NA	NA	NA	NA	NA	NA	NA	NA	0.0562036	0.0349839	0.108152	0.614362	0.0605939	0.0361169	NA	NA	NA	NA	NA	NA	NA	NA
RAD51B	NA	NA	NA	NA	NA	NA	NA	NA	NA	NA	NA	NA	NA	NA	NA	NA	NA	NA	0.181255	0.116304	0.119126	0.614362	0.179009	0.123015	NA	NA	NA	NA	NA	NA	NA	NA
RAF1	0.0472544	-0.0274524	0.128517	0.222446	1	NA	NA	NA	NA	NA	NA	NA	NA	NA	NA	NA	NA	NA	-0.103008	0.0485391	0.0338243	0.597472	-0.0880821	0.0473528	0.0628683	1	NA	NA	NA	NA	NA	NA
RALGDS	-0.0151236	-0.18962	0.138692	0.845227	1	NA	NA	NA	NA	NA	NA	NA	NA	NA	NA	NA	NA	NA	NA	NA	NA	NA	NA	NA	NA	NA	NA	NA	NA	NA	NA	NA
RANBP2	0.029949	-0.0131127	0.0740021	0.173877	1	NA	NA	NA	NA	NA	NA	NA	NA	NA	NA	NA	NA	NA	NA	NA	NA	NA	NA	NA	NA	NA	NA	NA	NA	NA	NA	NA
RAP1GDS1	0.0267995	-0.048243	0.103984	0.479112	1	NA	NA	NA	NA	NA	NA	NA	NA	NA	NA	NA	NA	NA	NA	NA	NA	NA	NA	NA	NA	NA	NA	NA	NA	NA	NA	NA
RARA	0.0738749	-0.07891	0.277985	0.368686	1	NA	NA	NA	NA	NA	NA	NA	NA	NA	NA	NA	NA	NA	-0.0116627	0.0464423	0.801719	1	-0.00352052	0.0459594	NA	NA	NA	NA	NA	NA	NA	NA
RB1	-0.018977	-0.0553062	0.0158531	0.293398	1	NA	NA	NA	NA	-0.00999394	-0.10352	0.0717068	0.81529	0.950418	NA	NA	NA	NA	0.00747152	0.0148789	0.615557	0.940498	0.0113193	0.0150963	NA	NA	NA	NA	NA	NA	NA	NA
RBM10	0.0369111	-0.0377604	0.115857	0.333677	1	NA	NA	NA	NA	NA	NA	NA	NA	NA	NA	NA	NA	NA	-0.0126345	0.0304805	0.6785	0.999671	-0.00713763	0.0338124	NA	NA	NA	NA	NA	NA	NA	NA
RBM15	0.062492	-0.00519155	0.138343	0.0808126	1	NA	NA	NA	NA	NA	NA	NA	NA	NA	NA	NA	NA	NA	NA	NA	NA	NA	NA	NA	NA	NA	NA	NA	NA	NA	NA	NA
RECQL4	0.0282346	-0.0467311	0.105639	0.456263	1	NA	NA	NA	NA	NA	NA	NA	NA	NA	NA	NA	NA	NA	-0.00904494	0.0233031	0.697911	1	-0.00988167	0.0237945	NA	NA	NA	NA	NA	NA	NA	NA
REL	-0.0166803	-0.0976859	0.0581135	0.668075	1	NA	NA	NA	NA	NA	NA	NA	NA	NA	NA	NA	NA	NA	-0.0592397	0.0858243	0.490041	0.872421	-0.0630058	0.0836015	NA	NA	NA	NA	NA	NA	NA	NA
RET	0.00897848	-0.0445928	0.0618155	0.737728	1	NA	NA	NA	NA	NA	NA	NA	NA	NA	NA	NA	NA	NA	0.0705697	0.0396394	0.0750285	0.614362	0.101684	0.0488718	0.0374677	1	NA	NA	NA	NA	NA	NA
RFWD3	0.130297	0.0414856	0.249451	0.0112472	1	NA	NA	NA	NA	NA	NA	NA	NA	NA	NA	NA	NA	NA	NA	NA	NA	NA	NA	NA	NA	NA	NA	NA	NA	NA	NA	NA
RGPD3	0.0146075	-0.032923	0.0620105	0.542304	1	NA	NA	NA	NA	NA	NA	NA	NA	NA	NA	NA	NA	NA	NA	NA	NA	NA	NA	NA	NA	NA	NA	NA	NA	NA	NA	NA
RGS7	-0.00792979	-0.0598195	0.0418367	0.75734	1	NA	NA	NA	NA	NA	NA	NA	NA	NA	NA	NA	NA	NA	NA	NA	NA	NA	NA	NA	NA	NA	NA	NA	NA	NA	NA	NA
RHOA	0.0321505	-0.0287329	0.0952253	0.300861	1	NA	NA	NA	NA	NA	NA	NA	NA	NA	NA	NA	NA	NA	0.0352535	0.0312854	0.259812	0.74448	0.0614253	0.0374542	NA	NA	NA	NA	NA	NA	NA	NA
RNF213	0.0233544	-0.00933713	0.0563831	0.161402	1	NA	NA	NA	NA	NA	NA	NA	NA	NA	NA	NA	NA	NA	NA	NA	NA	NA	NA	NA	NA	NA	NA	NA	NA	NA	NA	NA
RNF43	0.0948651	0.0227954	0.182179	0.0167879	1	NA	NA	NA	NA	NA	NA	NA	NA	NA	NA	NA	NA	NA	0.0480273	0.0486901	0.323943	0.74448	0.0420862	0.0484912	NA	NA	NA	NA	NA	NA	NA	NA
ROBO2	-0.0282991	-0.0799305	0.019866	0.262123	1	NA	NA	NA	NA	NA	NA	NA	NA	NA	NA	NA	NA	NA	NA	NA	NA	NA	NA	NA	NA	NA	NA	NA	NA	NA	NA	NA
ROS1	-0.00335129	-0.0497641	0.0416389	0.884721	1	NA	NA	NA	NA	NA	NA	NA	NA	NA	NA	NA	NA	NA	0.0179108	0.0245036	0.464813	0.860087	0.0174739	0.0248196	NA	NA	NA	NA	NA	NA	NA	NA
RPL10	0.155773	0.0249725	0.364187	0.0556592	1	NA	NA	NA	NA	NA	NA	NA	NA	NA	NA	NA	NA	NA	NA	NA	NA	NA	NA	NA	NA	NA	NA	NA	NA	NA	NA	NA
RPL5	-0.0506451	-0.182644	0.058125	0.393386	1	NA	NA	NA	NA	NA	NA	NA	NA	NA	NA	NA	NA	NA	NA	NA	NA	NA	NA	NA	NA	NA	NA	NA	NA	NA	NA	NA
RPN1	-0.0212564	-0.103271	0.053725	0.587794	1	NA	NA	NA	NA	NA	NA	NA	NA	NA	NA	NA	NA	NA	NA	NA	NA	NA	NA	NA	NA	NA	NA	NA	NA	NA	NA	NA
RSPO2	0.0568457	-0.0298274	0.155181	0.211739	1	NA	NA	NA	NA	NA	NA	NA	NA	NA	NA	NA	NA	NA	NA	NA	NA	NA	NA	NA	NA	NA	NA	NA	NA	NA	NA	NA
RUNX1	0.0053956	-0.0228184	0.0333256	0.705329	1	NA	NA	NA	NA	NA	NA	NA	NA	NA	NA	NA	NA	NA	0.0220208	0.014165	0.120044	0.614362	0.0224708	0.0143184	NA	NA	NA	NA	NA	NA	NA	NA
RUNX1T1	0.111669	0.0360648	0.206709	0.00851221	1	NA	NA	NA	NA	NA	NA	NA	NA	NA	NA	NA	NA	NA	NA	NA	NA	NA	NA	NA	NA	NA	NA	NA	NA	NA	NA	NA
SALL4	-0.0102106	-0.074561	0.0507164	0.745683	1	NA	NA	NA	NA	NA	NA	NA	NA	NA	NA	NA	NA	NA	NA	NA	NA	NA	NA	NA	NA	NA	NA	NA	NA	NA	NA	NA
SBDS	-0.0151236	-0.18962	0.138692	0.845227	1	NA	NA	NA	NA	NA	NA	NA	NA	NA	NA	NA	NA	NA	NA	NA	NA	NA	NA	NA	NA	NA	NA	NA	NA	NA	NA	NA
SDC4	0.18622	0.0414834	0.432829	0.0470948	1	NA	NA	NA	NA	NA	NA	NA	NA	NA	NA	NA	NA	NA	NA	NA	NA	NA	NA	NA	NA	NA	NA	NA	NA	NA	NA	NA
SDHA	NA	NA	NA	NA	NA	NA	NA	NA	NA	NA	NA	NA	NA	NA	NA	NA	NA	NA	-0.0225243	0.0467849	0.630201	0.955466	-0.0188024	0.0471758	NA	NA	NA	NA	NA	NA	NA	NA
SDHAF2	NA	NA	NA	NA	NA	NA	NA	NA	NA	NA	NA	NA	NA	NA	NA	NA	NA	NA	3.18113e-15	883.553	1	1	3.70098e-15	896.396	NA	NA	NA	NA	NA	NA	NA	NA
SDHB	0.0774263	-0.0306185	0.213061	0.187995	1	NA	NA	NA	NA	NA	NA	NA	NA	NA	NA	NA	NA	NA	0.00772115	0.0360042	0.830195	1	0.00877257	0.0357657	NA	NA	NA	NA	NA	NA	NA	NA
SDHC	NA	NA	NA	NA	NA	NA	NA	NA	NA	NA	NA	NA	NA	NA	NA	NA	NA	NA	-0.0592397	0.0858243	0.490041	0.872421	-0.0630058	0.0836015	NA	NA	NA	NA	NA	NA	NA	NA
SDHD	NA	NA	NA	NA	NA	NA	NA	NA	NA	NA	NA	NA	NA	NA	NA	NA	NA	NA	3.18113e-15	883.553	1	1	3.70098e-15	896.396	NA	NA	NA	NA	NA	NA	NA	NA
2021-09-05	-0.0653252	-0.204467	0.0459472	0.29125	1	NA	NA	NA	NA	NA	NA	NA	NA	NA	NA	NA	NA	NA	NA	NA	NA	NA	NA	NA	NA	NA	NA	NA	NA	NA	NA	NA
2021-09-06	13.4078	-137.118	NA	0.984709	1	NA	NA	NA	NA	NA	NA	NA	NA	NA	NA	NA	NA	NA	NA	NA	NA	NA	NA	NA	NA	NA	NA	NA	NA	NA	NA	NA
2021-09-09	0.0349293	-0.0516496	0.12664	0.426943	1	NA	NA	NA	NA	NA	NA	NA	NA	NA	NA	NA	NA	NA	NA	NA	NA	NA	NA	NA	NA	NA	NA	NA	NA	NA	NA	NA
SETBP1	0.0601659	0.0094765	0.11526	0.0239045	1	NA	NA	NA	NA	NA	NA	NA	NA	NA	NA	NA	NA	NA	NA	NA	NA	NA	NA	NA	NA	NA	NA	NA	NA	NA	NA	NA
SETD2	0.0102518	-0.028677	0.0488708	0.60182	1	NA	NA	NA	NA	NA	NA	NA	NA	NA	NA	NA	NA	NA	0.0325545	0.0249178	0.191392	0.66055	0.0375314	0.024975	NA	NA	NA	NA	NA	NA	NA	NA
SETDB1	0.0203248	-0.0247823	0.0657528	0.374328	1	NA	NA	NA	NA	NA	NA	NA	NA	NA	NA	NA	NA	NA	NA	NA	NA	NA	NA	NA	NA	NA	NA	NA	NA	NA	NA	NA
SF3B1	0.0209969	-0.016412	0.0586883	0.269884	1	NA	NA	NA	NA	0.00389474	-0.0633161	0.0672211	0.90433	0.950418	NA	NA	NA	NA	0.0160605	0.0142862	0.260932	0.74448	0.0173549	0.0145576	NA	NA	NA	NA	NA	NA	NA	NA
SFPQ	0.00819917	-0.155257	0.167346	0.913607	1	NA	NA	NA	NA	NA	NA	NA	NA	NA	NA	NA	NA	NA	NA	NA	NA	NA	NA	NA	NA	NA	NA	NA	NA	NA	NA	NA
SFRP4	0.0609362	-0.0455815	0.186845	0.278323	1	NA	NA	NA	NA	NA	NA	NA	NA	NA	NA	NA	NA	NA	NA	NA	NA	NA	NA	NA	NA	NA	NA	NA	NA	NA	NA	NA
SGK1	0.0579693	-0.0172101	0.142199	0.142802	1	NA	NA	NA	NA	NA	NA	NA	NA	NA	NA	NA	NA	NA	NA	NA	NA	NA	NA	NA	NA	NA	NA	NA	NA	NA	NA	NA
SH2B3	0.019629	-0.0681465	0.108354	0.652489	1	NA	NA	NA	NA	NA	NA	NA	NA	NA	NA	NA	NA	NA	-0.021219	0.0404804	0.600154	0.927869	-0.0168443	0.0426164	NA	NA	NA	NA	NA	NA	NA	NA
SH3GL1	0.103901	-0.00922309	0.259496	0.108089	1	NA	NA	NA	NA	NA	NA	NA	NA	NA	NA	NA	NA	NA	NA	NA	NA	NA	NA	NA	NA	NA	NA	NA	NA	NA	NA	NA
SIRPA	-0.0370574	-0.16302	0.0701191	0.517812	1	NA	NA	NA	NA	NA	NA	NA	NA	NA	NA	NA	NA	NA	NA	NA	NA	NA	NA	NA	NA	NA	NA	NA	NA	NA	NA	NA
SIX1	0.126873	0.00703786	0.303755	0.0751189	1	NA	NA	NA	NA	NA	NA	NA	NA	NA	NA	NA	NA	NA	NA	NA	NA	NA	NA	NA	NA	NA	NA	NA	NA	NA	NA	NA
SKI	0.0738749	-0.07891	0.277985	0.368686	1	NA	NA	NA	NA	NA	NA	NA	NA	NA	NA	NA	NA	NA	NA	NA	NA	NA	NA	NA	NA	NA	NA	NA	NA	NA	NA	NA
SLC34A2	-0.0197228	-0.101392	0.0551875	0.614025	1	NA	NA	NA	NA	NA	NA	NA	NA	NA	NA	NA	NA	NA	NA	NA	NA	NA	NA	NA	NA	NA	NA	NA	NA	NA	NA	NA
SLC45A3	-0.14148	-0.287761	-0.0298749	0.028883	1	NA	NA	NA	NA	NA	NA	NA	NA	NA	NA	NA	NA	NA	NA	NA	NA	NA	NA	NA	NA	NA	NA	NA	NA	NA	NA	NA
SMAD2	0.0328796	-0.0234538	0.0911945	0.253746	1	NA	NA	NA	NA	NA	NA	NA	NA	NA	NA	NA	NA	NA	0.0287908	0.036647	0.432088	0.831775	0.030478	0.0376953	NA	NA	NA	NA	NA	NA	NA	NA
SMAD3	-0.0136685	-0.0940467	0.0610433	0.724034	1	NA	NA	NA	NA	NA	NA	NA	NA	NA	NA	NA	NA	NA	-0.00842272	0.0567903	0.882096	1	-0.00723487	0.0656884	NA	NA	NA	NA	NA	NA	NA	NA
SMAD4	0.0542104	-0.00266297	0.115838	0.0683863	1	NA	NA	NA	NA	0.00588741	-0.104269	0.107141	0.90746	0.950418	NA	NA	NA	NA	-0.00978742	0.0255084	0.701205	1	-0.0129828	0.025973	NA	NA	NA	NA	NA	NA	NA	NA
SMARCA4	0.0312587	-0.0214395	0.0855287	0.245733	1	NA	NA	NA	NA	NA	NA	NA	NA	NA	NA	NA	NA	NA	0.0705697	0.0396394	0.0750285	0.614362	0.0738306	0.0416965	0.0766162	1	NA	NA	NA	NA	NA	NA
SMARCB1	-0.0946723	-0.249618	0.0235728	0.163222	1	NA	NA	NA	NA	NA	NA	NA	NA	NA	NA	NA	NA	NA	0.0783193	0.0520011	0.132039	0.614362	0.0904358	0.0573849	NA	NA	NA	NA	NA	NA	NA	NA
SMARCD1	0.0738749	-0.07891	0.277985	0.368686	1	NA	NA	NA	NA	NA	NA	NA	NA	NA	NA	NA	NA	NA	-0.0100556	0.0402173	0.802563	1	-0.00898925	0.0431023	NA	NA	NA	NA	NA	NA	NA	NA
SMARCE1	0.0609362	-0.0455815	0.186845	0.278323	1	NA	NA	NA	NA	NA	NA	NA	NA	NA	NA	NA	NA	NA	NA	NA	NA	NA	NA	NA	NA	NA	NA	NA	NA	NA	NA	NA
SMC1A	0.0100057	-0.0377561	0.0572652	0.676736	1	NA	NA	NA	NA	NA	NA	NA	NA	NA	NA	NA	NA	NA	NA	NA	NA	NA	NA	NA	NA	NA	NA	NA	NA	NA	NA	NA
SMO	0.0381259	-0.0285638	0.108461	0.265285	1	NA	NA	NA	NA	NA	NA	NA	NA	NA	NA	NA	NA	NA	0.0131567	0.0329774	0.689923	1	0.0300892	0.0340797	NA	NA	NA	NA	NA	NA	NA	NA
SND1	0.104157	0.0104857	0.226513	0.0490824	1	NA	NA	NA	NA	NA	NA	NA	NA	NA	NA	NA	NA	NA	NA	NA	NA	NA	NA	NA	NA	NA	NA	NA	NA	NA	NA	NA
SNX29	0.00246714	-0.163378	0.159875	0.974054	1	NA	NA	NA	NA	NA	NA	NA	NA	NA	NA	NA	NA	NA	NA	NA	NA	NA	NA	NA	NA	NA	NA	NA	NA	NA	NA	NA
SOCS1	NA	NA	NA	NA	NA	NA	NA	NA	NA	NA	NA	NA	NA	NA	NA	NA	NA	NA	3.18113e-15	883.553	1	1	3.70098e-15	896.396	NA	NA	NA	NA	NA	NA	NA	NA
SOX2	0.0577991	-0.0485805	0.182086	0.30037	1	NA	NA	NA	NA	NA	NA	NA	NA	NA	NA	NA	NA	NA	3.18113e-15	883.553	1	1	3.70098e-15	896.396	NA	NA	NA	NA	NA	NA	NA	NA
SPEN	0.0469134	0.0198353	0.0749806	0.000813429	0.500259	NA	NA	NA	NA	NA	NA	NA	NA	NA	NA	NA	NA	NA	0.0141969	0.016999	0.403627	0.828406	0.0156713	0.017347	NA	NA	NA	NA	NA	NA	NA	NA
SPOP	-0.0151708	-0.0958582	0.0595777	0.695833	1	NA	NA	NA	NA	NA	NA	NA	NA	NA	NA	NA	NA	NA	-0.00521014	0.040167	0.896794	1	-0.00228858	0.0397467	NA	NA	NA	NA	NA	NA	NA	NA
SRC	0.121537	-0.0410291	0.389513	0.216223	1	NA	NA	NA	NA	NA	NA	NA	NA	NA	NA	NA	NA	NA	0.128578	0.0723477	0.0755303	0.614362	0.157948	0.0894988	0.0775974	1	NA	NA	NA	NA	NA	NA
SRGAP3	0.051792	-0.0230616	0.134239	0.184782	1	NA	NA	NA	NA	NA	NA	NA	NA	NA	NA	NA	NA	NA	NA	NA	NA	NA	NA	NA	NA	NA	NA	NA	NA	NA	NA	NA
SRSF2	NA	NA	NA	NA	NA	NA	NA	NA	NA	NA	NA	NA	NA	NA	NA	NA	NA	NA	0.0487536	0.0486348	0.31613	0.74448	0.0494942	0.0515108	NA	NA	NA	NA	NA	NA	NA	NA
SS18	0.0676857	-0.000472765	0.145062	0.0621052	1	NA	NA	NA	NA	NA	NA	NA	NA	NA	NA	NA	NA	NA	NA	NA	NA	NA	NA	NA	NA	NA	NA	NA	NA	NA	NA	NA
SSX1	13.4078	-137.118	NA	0.984709	1	NA	NA	NA	NA	NA	NA	NA	NA	NA	NA	NA	NA	NA	NA	NA	NA	NA	NA	NA	NA	NA	NA	NA	NA	NA	NA	NA
SSX4	-0.00332041	-0.117295	0.103599	0.950931	1	NA	NA	NA	NA	NA	NA	NA	NA	NA	NA	NA	NA	NA	NA	NA	NA	NA	NA	NA	NA	NA	NA	NA	NA	NA	NA	NA
STAG1	0.0270448	-0.0160307	0.0709004	0.218521	1	NA	NA	NA	NA	NA	NA	NA	NA	NA	NA	NA	NA	NA	NA	NA	NA	NA	NA	NA	NA	NA	NA	NA	NA	NA	NA	NA
STAG2	0.0503039	0.008431	0.0945514	0.0208668	1	NA	NA	NA	NA	NA	NA	NA	NA	NA	NA	NA	NA	NA	0.0106502	0.026925	0.692437	1	0.00868251	0.0272579	NA	NA	NA	NA	NA	NA	NA	NA
STAT3	0.0730305	0.00428953	0.152102	0.0474203	1	NA	NA	NA	NA	NA	NA	NA	NA	NA	NA	NA	NA	NA	-0.00658585	0.0463642	0.887044	1	-0.00739805	0.0455097	NA	NA	NA	NA	NA	NA	NA	NA
STAT5B	0.0116707	-0.0562975	0.0789038	0.730097	1	NA	NA	NA	NA	NA	NA	NA	NA	NA	NA	NA	NA	NA	0.00630511	0.0802713	0.937393	1	0.0153524	0.1024	NA	NA	NA	NA	NA	NA	NA	NA
STAT6	0.00824202	-0.0539163	0.0693299	0.789931	1	NA	NA	NA	NA	NA	NA	NA	NA	NA	NA	NA	NA	NA	NA	NA	NA	NA	NA	NA	NA	NA	NA	NA	NA	NA	NA	NA
STIL	0.18622	0.0414834	0.432829	0.0470948	1	NA	NA	NA	NA	NA	NA	NA	NA	NA	NA	NA	NA	NA	NA	NA	NA	NA	NA	NA	NA	NA	NA	NA	NA	NA	NA	NA
STK11	0.0577991	-0.0485805	0.182086	0.30037	1	NA	NA	NA	NA	NA	NA	NA	NA	NA	NA	NA	NA	NA	0.00176361	0.0223778	0.937183	1	0.00974011	0.0229552	NA	NA	NA	NA	NA	NA	NA	NA
STRN	0.0440275	-0.0227134	0.115458	0.201865	1	NA	NA	NA	NA	NA	NA	NA	NA	NA	NA	NA	NA	NA	NA	NA	NA	NA	NA	NA	NA	NA	NA	NA	NA	NA	NA	NA
SUFU	0.0329997	-0.0536733	0.124262	0.452114	1	NA	NA	NA	NA	NA	NA	NA	NA	NA	NA	NA	NA	NA	0.0950372	0.0662928	0.151687	0.614362	0.126151	0.0807282	NA	NA	NA	NA	NA	NA	NA	NA
SUZ12	0.0238108	-0.0327113	0.0812146	0.405757	1	NA	NA	NA	NA	NA	NA	NA	NA	NA	NA	NA	NA	NA	-0.00842272	0.0567903	0.882096	1	-0.0137719	0.0563419	NA	NA	NA	NA	NA	NA	NA	NA
SYK	0.00965662	-0.0669131	0.0849376	0.798504	1	NA	NA	NA	NA	NA	NA	NA	NA	NA	NA	NA	NA	NA	0.0579239	0.0352005	0.0998581	0.614362	0.0519747	0.0351044	0.13872	1	NA	NA	NA	NA	NA	NA
TAL1	0.00246714	-0.163378	0.159875	0.974054	1	NA	NA	NA	NA	NA	NA	NA	NA	NA	NA	NA	NA	NA	NA	NA	NA	NA	NA	NA	NA	NA	NA	NA	NA	NA	NA	NA
TBL1XR1	0.0287185	-0.0209863	0.0795888	0.257361	1	NA	NA	NA	NA	NA	NA	NA	NA	NA	NA	NA	NA	NA	NA	NA	NA	NA	NA	NA	NA	NA	NA	NA	NA	NA	NA	NA
TBX3	0.0293275	0.00039318	0.0587534	0.0478763	1	NA	NA	NA	NA	-0.0142361	-0.0954744	0.056874	0.704725	0.950418	NA	NA	NA	NA	0.0395569	0.013626	0.00369559	0.347386	0.0425456	0.013923	0.00224471	0.0942778	NA	NA	NA	NA	NA	NA
TCEA1	0.0610287	-0.0259001	0.160955	0.184169	1	NA	NA	NA	NA	NA	NA	NA	NA	NA	NA	NA	NA	NA	NA	NA	NA	NA	NA	NA	NA	NA	NA	NA	NA	NA	NA	NA
TCF12	0.0659248	0.0147683	0.122141	0.014738	1	NA	NA	NA	NA	NA	NA	NA	NA	NA	NA	NA	NA	NA	NA	NA	NA	NA	NA	NA	NA	NA	NA	NA	NA	NA	NA	NA
TCF3	0.0349293	-0.0516496	0.12664	0.426943	1	NA	NA	NA	NA	NA	NA	NA	NA	NA	NA	NA	NA	NA	0.0226414	0.040631	0.57736	0.916754	0.0317142	0.042978	NA	NA	NA	NA	NA	NA	NA	NA
TCF7L2	0.0409198	-0.019959	0.105266	0.192196	1	NA	NA	NA	NA	NA	NA	NA	NA	NA	NA	NA	NA	NA	0.0428382	0.0589166	0.467165	0.860886	0.0363186	0.0585525	NA	NA	NA	NA	NA	NA	NA	NA
TEC	0.185904	0.0867532	0.326814	0.00185281	1	NA	NA	NA	NA	NA	NA	NA	NA	NA	NA	NA	NA	NA	NA	NA	NA	NA	NA	NA	NA	NA	NA	NA	NA	NA	NA	NA
TERT	0.0881682	-0.0215641	0.231287	0.147961	1	NA	NA	NA	NA	NA	NA	NA	NA	NA	NA	NA	NA	NA	0.0652179	0.0331565	0.0491864	0.597472	0.0618112	0.0331239	0.0620328	1	NA	NA	NA	NA	NA	NA
TET1	-0.0137254	-0.0695709	0.0391912	0.616819	1	NA	NA	NA	NA	NA	NA	NA	NA	NA	NA	NA	NA	NA	0.0184091	0.0225733	0.414771	0.831775	0.0295708	0.023666	NA	NA	NA	NA	NA	NA	NA	NA
TET2	0.0531831	0.00294238	0.107063	0.0425737	1	NA	NA	NA	NA	NA	NA	NA	NA	NA	NA	NA	NA	NA	-0.024874	0.0271578	0.359716	0.782306	-0.0215605	0.027683	NA	NA	NA	NA	NA	NA	NA	NA
TFE3	-0.0293876	-0.0917559	0.0280001	0.330256	1	NA	NA	NA	NA	NA	NA	NA	NA	NA	NA	NA	NA	NA	NA	NA	NA	NA	NA	NA	NA	NA	NA	NA	NA	NA	NA	NA
TFG	-0.0692024	-0.210323	0.0428517	0.269155	1	NA	NA	NA	NA	NA	NA	NA	NA	NA	NA	NA	NA	NA	NA	NA	NA	NA	NA	NA	NA	NA	NA	NA	NA	NA	NA	NA
TFPT	-0.0614492	-0.26677	0.0936227	0.477275	1	NA	NA	NA	NA	NA	NA	NA	NA	NA	NA	NA	NA	NA	NA	NA	NA	NA	NA	NA	NA	NA	NA	NA	NA	NA	NA	NA
TFRC	-0.0305889	-0.153898	0.0761025	0.587955	1	NA	NA	NA	NA	NA	NA	NA	NA	NA	NA	NA	NA	NA	NA	NA	NA	NA	NA	NA	NA	NA	NA	NA	NA	NA	NA	NA
TGFBR2	0.0369111	-0.0377604	0.115857	0.333677	1	NA	NA	NA	NA	NA	NA	NA	NA	NA	NA	NA	NA	NA	-0.0938402	0.0471976	0.046785	0.597472	-0.0927095	0.0460905	0.0442763	1	NA	NA	NA	NA	NA	NA
THRAP3	0.0311492	-0.0356398	0.100383	0.359448	1	NA	NA	NA	NA	NA	NA	NA	NA	NA	NA	NA	NA	NA	NA	NA	NA	NA	NA	NA	NA	NA	NA	NA	NA	NA	NA	NA
TMEM127	0.601606	0.0954714	3.01557	0.275739	1	NA	NA	NA	NA	NA	NA	NA	NA	NA	NA	NA	NA	NA	-0.0225303	0.0467852	0.630112	0.955466	-0.0198893	0.0487053	NA	NA	NA	NA	NA	NA	NA	NA
TMPRSS2	0.00819917	-0.155257	0.167346	0.913607	1	NA	NA	NA	NA	NA	NA	NA	NA	NA	NA	NA	NA	NA	0.0340947	0.0582522	0.558349	0.916754	0.028262	0.0579836	NA	NA	NA	NA	NA	NA	NA	NA
TNC	0.0497842	-0.00326298	0.106491	0.0713515	1	NA	NA	NA	NA	NA	NA	NA	NA	NA	NA	NA	NA	NA	NA	NA	NA	NA	NA	NA	NA	NA	NA	NA	NA	NA	NA	NA
TNFAIP3	0.0120267	-0.0767223	0.0997356	0.782754	1	NA	NA	NA	NA	NA	NA	NA	NA	NA	NA	NA	NA	NA	0.060419	0.035391	0.0877875	0.614362	0.072046	0.0390598	0.0651095	1	NA	NA	NA	NA	NA	NA
TNFRSF14	NA	NA	NA	NA	NA	NA	NA	NA	NA	NA	NA	NA	NA	NA	NA	NA	NA	NA	0.133901	0.0733695	0.0679973	0.614362	0.128289	0.0746079	0.0855209	1	NA	NA	NA	NA	NA	NA
TOP1	0.130297	0.0414856	0.249451	0.0112472	1	NA	NA	NA	NA	NA	NA	NA	NA	NA	NA	NA	NA	NA	-0.074622	0.0630522	0.236613	0.726849	-0.0783383	0.0775379	NA	NA	NA	NA	NA	NA	NA	NA
TP53	-0.0150567	-0.0256692	-0.00457601	0.00510159	1	NA	NA	NA	NA	0.00651422	-0.0144125	0.0276402	0.542075	0.942239	NA	NA	NA	NA	-0.0185694	0.00515958	0.000319417	0.0500419	-0.015327	0.00536025	0.00424455	0.178271	NA	NA	NA	NA	NA	NA
TP63	0.0845014	-0.0245956	0.224969	0.160247	1	NA	NA	NA	NA	NA	NA	NA	NA	NA	NA	NA	NA	NA	-0.0423465	0.0372373	0.255452	0.74448	-0.0361406	0.0359652	NA	NA	NA	NA	NA	NA	NA	NA
TPM3	-0.0438379	-0.131737	0.0330813	0.287975	1	NA	NA	NA	NA	NA	NA	NA	NA	NA	NA	NA	NA	NA	NA	NA	NA	NA	NA	NA	NA	NA	NA	NA	NA	NA	NA	NA
TPM4	-0.114005	-0.364218	0.0550813	0.263713	1	NA	NA	NA	NA	NA	NA	NA	NA	NA	NA	NA	NA	NA	NA	NA	NA	NA	NA	NA	NA	NA	NA	NA	NA	NA	NA	NA
TPR	-0.00173408	-0.03782	0.0335488	0.923687	1	NA	NA	NA	NA	NA	NA	NA	NA	NA	NA	NA	NA	NA	NA	NA	NA	NA	NA	NA	NA	NA	NA	NA	NA	NA	NA	NA
TRA	-0.0328706	-0.101212	0.0292857	0.316837	1	NA	NA	NA	NA	NA	NA	NA	NA	NA	NA	NA	NA	NA	NA	NA	NA	NA	NA	NA	NA	NA	NA	NA	NA	NA	NA	NA
TRAF7	-0.0328706	-0.101212	0.0292857	0.316837	1	NA	NA	NA	NA	NA	NA	NA	NA	NA	NA	NA	NA	NA	0.00124751	0.0567464	0.982461	1	0.00178755	0.0552906	NA	NA	NA	NA	NA	NA	NA	NA
TRIM24	0.0187398	-0.0426346	0.0804411	0.543911	1	NA	NA	NA	NA	NA	NA	NA	NA	NA	NA	NA	NA	NA	NA	NA	NA	NA	NA	NA	NA	NA	NA	NA	NA	NA	NA	NA
TRIM27	0.0845014	-0.0245956	0.224969	0.160247	1	NA	NA	NA	NA	NA	NA	NA	NA	NA	NA	NA	NA	NA	NA	NA	NA	NA	NA	NA	NA	NA	NA	NA	NA	NA	NA	NA
TRIM33	0.0311492	-0.0356398	0.100383	0.359448	1	NA	NA	NA	NA	NA	NA	NA	NA	NA	NA	NA	NA	NA	NA	NA	NA	NA	NA	NA	NA	NA	NA	NA	NA	NA	NA	NA
TRIP11	0.0437272	0.000454827	0.089031	0.0507497	1	NA	NA	NA	NA	NA	NA	NA	NA	NA	NA	NA	NA	NA	NA	NA	NA	NA	NA	NA	NA	NA	NA	NA	NA	NA	NA	NA
TRRAP	0.029949	-0.0131127	0.0740021	0.173877	1	NA	NA	NA	NA	NA	NA	NA	NA	NA	NA	NA	NA	NA	NA	NA	NA	NA	NA	NA	NA	NA	NA	NA	NA	NA	NA	NA
TSC1	-0.00333064	-0.0730835	0.0633749	0.92237	1	NA	NA	NA	NA	NA	NA	NA	NA	NA	NA	NA	NA	NA	0.0493984	0.0345969	0.153342	0.614362	0.0604319	0.0359728	NA	NA	NA	NA	NA	NA	NA	NA
TSC2	0.0468787	-0.0141385	0.112262	0.138709	1	NA	NA	NA	NA	NA	NA	NA	NA	NA	NA	NA	NA	NA	0.0360257	0.0293171	0.219136	0.691102	0.0406997	0.0295791	NA	NA	NA	NA	NA	NA	NA	NA
TSHR	0.00330916	-0.0545408	0.0596846	0.908336	1	NA	NA	NA	NA	NA	NA	NA	NA	NA	NA	NA	NA	NA	-0.0116855	0.0360132	0.745576	1	-0.00600914	0.0409903	NA	NA	NA	NA	NA	NA	NA	NA
U2AF1	-0.193095	-0.530552	0.00978112	0.137377	1	NA	NA	NA	NA	NA	NA	NA	NA	NA	NA	NA	NA	NA	0.181255	0.116304	0.119126	0.614362	0.179009	0.123015	NA	NA	NA	NA	NA	NA	NA	NA
UBR5	0.00177472	-0.0363072	0.0391323	0.926063	1	NA	NA	NA	NA	NA	NA	NA	NA	NA	NA	NA	NA	NA	NA	NA	NA	NA	NA	NA	NA	NA	NA	NA	NA	NA	NA	NA
USP6	-0.0543443	-0.145439	0.0239893	0.200596	1	NA	NA	NA	NA	NA	NA	NA	NA	NA	NA	NA	NA	NA	NA	NA	NA	NA	NA	NA	NA	NA	NA	NA	NA	NA	NA	NA
USP8	0.0779917	0.0144195	0.151123	0.0225052	1	NA	NA	NA	NA	NA	NA	NA	NA	NA	NA	NA	NA	NA	NA	NA	NA	NA	NA	NA	NA	NA	NA	NA	NA	NA	NA	NA
VAV1	-0.0112031	-0.0756995	0.0497463	0.722317	1	NA	NA	NA	NA	NA	NA	NA	NA	NA	NA	NA	NA	NA	NA	NA	NA	NA	NA	NA	NA	NA	NA	NA	NA	NA	NA	NA
VHL	NA	NA	NA	NA	NA	NA	NA	NA	NA	NA	NA	NA	NA	NA	NA	NA	NA	NA	0.175944	0.082017	0.0319359	0.597472	0.173067	0.0860939	0.0444092	1	NA	NA	NA	NA	NA	NA
VTI1A	-0.162288	-0.462288	0.0262568	0.171218	1	NA	NA	NA	NA	NA	NA	NA	NA	NA	NA	NA	NA	NA	NA	NA	NA	NA	NA	NA	NA	NA	NA	NA	NA	NA	NA	NA
WAS	0.0254237	-0.0356336	0.0877249	0.411194	1	NA	NA	NA	NA	NA	NA	NA	NA	NA	NA	NA	NA	NA	NA	NA	NA	NA	NA	NA	NA	NA	NA	NA	NA	NA	NA	NA
WIF1	-0.0381989	-0.139138	0.0496077	0.41581	1	NA	NA	NA	NA	NA	NA	NA	NA	NA	NA	NA	NA	NA	NA	NA	NA	NA	NA	NA	NA	NA	NA	NA	NA	NA	NA	NA
WNK2	0.0153703	-0.0605665	0.0911387	0.684069	1	NA	NA	NA	NA	NA	NA	NA	NA	NA	NA	NA	NA	NA	NA	NA	NA	NA	NA	NA	NA	NA	NA	NA	NA	NA	NA	NA
WRN	0.0634469	0.00144463	0.132463	0.052983	1	NA	NA	NA	NA	NA	NA	NA	NA	NA	NA	NA	NA	NA	NA	NA	NA	NA	NA	NA	NA	NA	NA	NA	NA	NA	NA	NA
WT1	-0.0111685	-0.104372	0.0752157	0.80188	1	NA	NA	NA	NA	NA	NA	NA	NA	NA	NA	NA	NA	NA	0.0324617	0.0411441	0.430126	0.831775	0.0338882	0.0431322	NA	NA	NA	NA	NA	NA	NA	NA
WWTR1	NA	NA	NA	NA	NA	NA	NA	NA	NA	NA	NA	NA	NA	NA	NA	NA	NA	NA	2.08687e-15	1171.16	1	1	2.318e-15	1191.53	NA	NA	NA	NA	NA	NA	NA	NA
XPA	0.0281701	-0.0794566	0.140781	0.59868	1	NA	NA	NA	NA	NA	NA	NA	NA	NA	NA	NA	NA	NA	NA	NA	NA	NA	NA	NA	NA	NA	NA	NA	NA	NA	NA	NA
XPC	0.216394	0.0560391	0.505654	0.0440146	1	NA	NA	NA	NA	NA	NA	NA	NA	NA	NA	NA	NA	NA	NA	NA	NA	NA	NA	NA	NA	NA	NA	NA	NA	NA	NA	NA
XPO1	0.0448094	-0.0003834	0.0922931	0.0554869	1	NA	NA	NA	NA	NA	NA	NA	NA	NA	NA	NA	NA	NA	0.0186185	0.0331134	0.573935	0.916754	0.0147703	0.033902	NA	NA	NA	NA	NA	NA	NA	NA
ZBTB16	0.0282346	-0.0467311	0.105639	0.456263	1	NA	NA	NA	NA	NA	NA	NA	NA	NA	NA	NA	NA	NA	NA	NA	NA	NA	NA	NA	NA	NA	NA	NA	NA	NA	NA	NA
ZCCHC8	0.0235111	-0.0376222	0.0856237	0.446904	1	NA	NA	NA	NA	NA	NA	NA	NA	NA	NA	NA	NA	NA	NA	NA	NA	NA	NA	NA	NA	NA	NA	NA	NA	NA	NA	NA
ZEB1	0.051936	-0.00928934	0.11831	0.10408	1	NA	NA	NA	NA	NA	NA	NA	NA	NA	NA	NA	NA	NA	NA	NA	NA	NA	NA	NA	NA	NA	NA	NA	NA	NA	NA	NA
ZFHX3	0.0202738	-0.0160392	0.0568211	0.272346	1	NA	NA	NA	NA	NA	NA	NA	NA	NA	NA	NA	NA	NA	-0.00293487	0.021582	0.891831	1	0.000777323	0.0223909	NA	NA	NA	NA	NA	NA	NA	NA
ZMYM2	0.01863	-0.028742	0.0662066	0.437091	1	NA	NA	NA	NA	NA	NA	NA	NA	NA	NA	NA	NA	NA	NA	NA	NA	NA	NA	NA	NA	NA	NA	NA	NA	NA	NA	NA
ZMYM3	-0.0101063	-0.050262	0.0286405	0.613328	1	NA	NA	NA	NA	NA	NA	NA	NA	NA	NA	NA	NA	NA	NA	NA	NA	NA	NA	NA	NA	NA	NA	NA	NA	NA	NA	NA
ZNF331	0.091932	-0.0185148	0.237874	0.136658	1	NA	NA	NA	NA	NA	NA	NA	NA	NA	NA	NA	NA	NA	NA	NA	NA	NA	NA	NA	NA	NA	NA	NA	NA	NA	NA	NA
ZNF429	-0.000835548	-0.0591012	0.0554968	0.976887	1	NA	NA	NA	NA	NA	NA	NA	NA	NA	NA	NA	NA	NA	NA	NA	NA	NA	NA	NA	NA	NA	NA	NA	NA	NA	NA	NA
ZNF479	0.00176003	-0.0523882	0.0544624	0.947895	1	NA	NA	NA	NA	NA	NA	NA	NA	NA	NA	NA	NA	NA	NA	NA	NA	NA	NA	NA	NA	NA	NA	NA	NA	NA	NA	NA
ZNF521	0.0696605	-0.0180285	0.173199	0.138212	1	NA	NA	NA	NA	NA	NA	NA	NA	NA	NA	NA	NA	NA	NA	NA	NA	NA	NA	NA	NA	NA	NA	NA	NA	NA	NA	NA
ZNRF3	0.00708536	-0.0613495	0.0740674	0.834408	1	NA	NA	NA	NA	NA	NA	NA	NA	NA	NA	NA	NA	NA	NA	NA	NA	NA	NA	NA	NA	NA	NA	NA	NA	NA	NA	NA
ZRSR2	0.0310044	-0.125248	0.200395	0.682479	1	NA	NA	NA	NA	NA	NA	NA	NA	NA	NA	NA	NA	NA	0.0128262	0.0360863	0.722267	1	0.0138685	0.0369673	NA	NA	NA	NA	NA	NA	NA	NA

## Sheet: BreastLobularCarcinoma
#Supplementary Table 7: SNV driver results with univariate and multivariate coefficient estimates, p-values and q-values
	TCGA-WXS											PCAWG-WGS											GENIE-MSK-IMPACT
gene	tcga.age.uni.lr.coef	tcga.age.uni.lr.95low	tcga.age.uni.lr.95high	tcga.age.uni.p	tcga.age.uni.p.bonferroni	tcga.age.uni.q	tcga.age.mv.lr.coef	tcga.age.mv.err	tcga.age.mv.p	tcga.age.mv.p.bonferroni	tcga.age.mv.q	pcawg.age.uni.lr.coef	pcawg.age.uni.lr.95low	pcawg.age.uni.lr.95high	pcawg.age.uni.p	pcawg.age.uni.p.bonferroni	pcawg.age.uni.q	pcawg.age.mv.lr.coef	pcawg.age.mv.err	pcawg.age.mv.p	pcawg.age.mv.p.bonferroni	pcawg.age.mv.q	msk.age.uni.lr.coef	msk.age.uni.lr.err	msk.age.uni.p	msk.age.uni.p.bonferroni	msk.age.uni.q	msk.age.mv.lr.coef	msk.age.mv.err	msk.age.mv.p	msk.age.mv.p.bonferroni	msk.age.mv.q
ABL1	NA	NA	NA	NA	NA	NA	NA	NA	NA	NA	NA	NA	NA	NA	NA	NA	NA	NA	0.0711392	0.101161	0.481913	1	0.0653508	0.0999339	NA	NA	NA	NA	NA	NA	NA	NA
ACVR1	NA	NA	NA	NA	NA	NA	NA	NA	NA	NA	NA	NA	NA	NA	NA	NA	NA	NA	6.2042e-16	2766.64	1	1	5.33346e-16	2832.64	NA	NA	NA	NA	NA	NA	NA	NA
AKT1	NA	NA	NA	NA	NA	NA	NA	NA	NA	NA	NA	NA	NA	NA	NA	NA	NA	NA	-0.030378	0.0313872	0.333121	1	-0.0148908	0.0326543	NA	NA	NA	NA	NA	NA	NA	NA
AKT2	NA	NA	NA	NA	NA	NA	NA	NA	NA	NA	NA	NA	NA	NA	NA	NA	NA	NA	7.5513e-16	2696.54	1	1	6.60662e-16	2760.67	NA	NA	NA	NA	NA	NA	NA	NA
AKT3	NA	NA	NA	NA	NA	NA	NA	NA	NA	NA	NA	NA	NA	NA	NA	NA	NA	NA	7.5513e-16	2696.54	1	1	6.60662e-16	2760.67	NA	NA	NA	NA	NA	NA	NA	NA
ALK	NA	NA	NA	NA	NA	NA	NA	NA	NA	NA	NA	NA	NA	NA	NA	NA	NA	NA	7.5513e-16	2696.54	1	1	6.60662e-16	2760.67	NA	NA	NA	NA	NA	NA	NA	NA
AMER1	NA	NA	NA	NA	NA	NA	NA	NA	NA	NA	NA	NA	NA	NA	NA	NA	NA	NA	7.5513e-16	2696.54	1	1	6.60662e-16	2760.67	NA	NA	NA	NA	NA	NA	NA	NA
APC	NA	NA	NA	NA	NA	NA	NA	NA	NA	NA	NA	NA	NA	NA	NA	NA	NA	NA	7.5513e-16	2696.54	1	1	6.60662e-16	2760.67	NA	NA	NA	NA	NA	NA	NA	NA
AR	NA	NA	NA	NA	NA	NA	NA	NA	NA	NA	NA	NA	NA	NA	NA	NA	NA	NA	0.0567706	0.0695522	0.414368	1	0.0513507	0.0687705	NA	NA	NA	NA	NA	NA	NA	NA
ARAF	NA	NA	NA	NA	NA	NA	NA	NA	NA	NA	NA	NA	NA	NA	NA	NA	NA	NA	0.00698374	0.0932211	0.940282	1	0.109334	0.171753	NA	NA	NA	NA	NA	NA	NA	NA
ARID1A	NA	NA	NA	NA	NA	NA	NA	NA	NA	NA	NA	NA	NA	NA	NA	NA	NA	NA	0.0561646	0.0337878	0.0964575	1	0.0551705	0.0330413	0.0949697	0.569818	NA	NA	NA	NA	NA	NA
ARID1B	NA	NA	NA	NA	NA	NA	NA	NA	NA	NA	NA	NA	NA	NA	NA	NA	NA	NA	0.0307582	0.0548102	0.574676	1	0.0259035	0.0542647	NA	NA	NA	NA	NA	NA	NA	NA
ARID2	NA	NA	NA	NA	NA	NA	NA	NA	NA	NA	NA	NA	NA	NA	NA	NA	NA	NA	7.5513e-16	2696.54	1	1	6.60662e-16	2760.67	NA	NA	NA	NA	NA	NA	NA	NA
ASXL1	NA	NA	NA	NA	NA	NA	NA	NA	NA	NA	NA	NA	NA	NA	NA	NA	NA	NA	0.106107	0.079958	0.184499	1	0.099522	0.0789624	NA	NA	NA	NA	NA	NA	NA	NA
ASXL2	NA	NA	NA	NA	NA	NA	NA	NA	NA	NA	NA	NA	NA	NA	NA	NA	NA	NA	-0.117585	0.120213	0.328007	1	-0.120241	0.119603	NA	NA	NA	NA	NA	NA	NA	NA
ATM	NA	NA	NA	NA	NA	NA	NA	NA	NA	NA	NA	NA	NA	NA	NA	NA	NA	NA	0.132665	0.12419	0.285411	1	0.125298	0.12248	NA	NA	NA	NA	NA	NA	NA	NA
ATR	NA	NA	NA	NA	NA	NA	NA	NA	NA	NA	NA	NA	NA	NA	NA	NA	NA	NA	-0.0105125	0.0939127	0.910871	1	-0.014536	0.0930526	NA	NA	NA	NA	NA	NA	NA	NA
ATRX	NA	NA	NA	NA	NA	NA	NA	NA	NA	NA	NA	NA	NA	NA	NA	NA	NA	NA	-0.00175571	0.0662776	0.978866	1	-0.00597882	0.0656836	NA	NA	NA	NA	NA	NA	NA	NA
AXIN1	NA	NA	NA	NA	NA	NA	NA	NA	NA	NA	NA	NA	NA	NA	NA	NA	NA	NA	-0.117585	0.120213	0.328007	1	-0.120241	0.119603	NA	NA	NA	NA	NA	NA	NA	NA
AXIN2	NA	NA	NA	NA	NA	NA	NA	NA	NA	NA	NA	NA	NA	NA	NA	NA	NA	NA	7.5513e-16	2696.54	1	1	6.60662e-16	2760.67	NA	NA	NA	NA	NA	NA	NA	NA
B2M	NA	NA	NA	NA	NA	NA	NA	NA	NA	NA	NA	NA	NA	NA	NA	NA	NA	NA	7.5513e-16	2696.54	1	1	6.60662e-16	2760.67	NA	NA	NA	NA	NA	NA	NA	NA
BAP1	NA	NA	NA	NA	NA	NA	NA	NA	NA	NA	NA	NA	NA	NA	NA	NA	NA	NA	7.5513e-16	2696.54	1	1	6.60662e-16	2760.67	NA	NA	NA	NA	NA	NA	NA	NA
BARD1	NA	NA	NA	NA	NA	NA	NA	NA	NA	NA	NA	NA	NA	NA	NA	NA	NA	NA	0.00698374	0.0932211	0.940282	1	0.0450106	0.0844508	NA	NA	NA	NA	NA	NA	NA	NA
BCL10	NA	NA	NA	NA	NA	NA	NA	NA	NA	NA	NA	NA	NA	NA	NA	NA	NA	NA	6.2042e-16	2766.64	1	1	5.33346e-16	2832.64	NA	NA	NA	NA	NA	NA	NA	NA
BCL2	NA	NA	NA	NA	NA	NA	NA	NA	NA	NA	NA	NA	NA	NA	NA	NA	NA	NA	7.5513e-16	2696.54	1	1	6.60662e-16	2760.67	NA	NA	NA	NA	NA	NA	NA	NA
BCL6	NA	NA	NA	NA	NA	NA	NA	NA	NA	NA	NA	NA	NA	NA	NA	NA	NA	NA	0.264963	0.154223	0.0857885	1	0.253564	0.151505	0.0942022	0.565213	NA	NA	NA	NA	NA	NA
BCOR	NA	NA	NA	NA	NA	NA	NA	NA	NA	NA	NA	NA	NA	NA	NA	NA	NA	NA	-0.0333442	0.0685113	0.626473	1	-0.0370661	0.0680411	NA	NA	NA	NA	NA	NA	NA	NA
BIRC3	NA	NA	NA	NA	NA	NA	NA	NA	NA	NA	NA	NA	NA	NA	NA	NA	NA	NA	6.2042e-16	2766.64	1	1	5.33346e-16	2832.64	NA	NA	NA	NA	NA	NA	NA	NA
BLM	NA	NA	NA	NA	NA	NA	NA	NA	NA	NA	NA	NA	NA	NA	NA	NA	NA	NA	7.5513e-16	2696.54	1	1	6.60662e-16	2760.67	NA	NA	NA	NA	NA	NA	NA	NA
BMPR1A	NA	NA	NA	NA	NA	NA	NA	NA	NA	NA	NA	NA	NA	NA	NA	NA	NA	NA	7.5513e-16	2696.54	1	1	6.60662e-16	2760.67	NA	NA	NA	NA	NA	NA	NA	NA
BRAF	NA	NA	NA	NA	NA	NA	NA	NA	NA	NA	NA	NA	NA	NA	NA	NA	NA	NA	0.219427	0.179163	0.220676	1	0.209441	0.176219	NA	NA	NA	NA	NA	NA	NA	NA
BRCA1	NA	NA	NA	NA	NA	NA	NA	NA	NA	NA	NA	NA	NA	NA	NA	NA	NA	NA	0.132665	0.12419	0.285411	1	0.125298	0.12248	NA	NA	NA	NA	NA	NA	NA	NA
BRCA2	NA	NA	NA	NA	NA	NA	NA	NA	NA	NA	NA	NA	NA	NA	NA	NA	NA	NA	0.190984	0.158619	0.228571	1	0.181908	0.156148	NA	NA	NA	NA	NA	NA	NA	NA
BRD4	NA	NA	NA	NA	NA	NA	NA	NA	NA	NA	NA	NA	NA	NA	NA	NA	NA	NA	-0.0284734	0.0958248	0.766359	1	-0.0321873	0.0950452	NA	NA	NA	NA	NA	NA	NA	NA
BRIP1	NA	NA	NA	NA	NA	NA	NA	NA	NA	NA	NA	NA	NA	NA	NA	NA	NA	NA	7.5513e-16	2696.54	1	1	6.60662e-16	2760.67	NA	NA	NA	NA	NA	NA	NA	NA
BTK	NA	NA	NA	NA	NA	NA	NA	NA	NA	NA	NA	NA	NA	NA	NA	NA	NA	NA	7.5513e-16	2696.54	1	1	6.60662e-16	2760.67	NA	NA	NA	NA	NA	NA	NA	NA
CALR	NA	NA	NA	NA	NA	NA	NA	NA	NA	NA	NA	NA	NA	NA	NA	NA	NA	NA	6.2042e-16	2766.64	1	1	5.33346e-16	2832.64	NA	NA	NA	NA	NA	NA	NA	NA
CARD11	NA	NA	NA	NA	NA	NA	NA	NA	NA	NA	NA	NA	NA	NA	NA	NA	NA	NA	0.0244213	0.0937311	0.794442	1	-17.5136	2759.49	NA	NA	NA	NA	NA	NA	NA	NA
CASP8	NA	NA	NA	NA	NA	NA	NA	NA	NA	NA	NA	NA	NA	NA	NA	NA	NA	NA	7.5513e-16	2696.54	1	1	6.60662e-16	2760.67	NA	NA	NA	NA	NA	NA	NA	NA
CBFB	NA	NA	NA	NA	NA	NA	NA	NA	NA	NA	NA	NA	NA	NA	NA	NA	NA	NA	-0.00422998	0.0280428	0.880102	1	-0.00204479	0.0310174	NA	NA	NA	NA	NA	NA	NA	NA
CBL	NA	NA	NA	NA	NA	NA	NA	NA	NA	NA	NA	NA	NA	NA	NA	NA	NA	NA	-0.117585	0.120213	0.328007	1	-0.120241	0.119603	NA	NA	NA	NA	NA	NA	NA	NA
CCND1	NA	NA	NA	NA	NA	NA	NA	NA	NA	NA	NA	NA	NA	NA	NA	NA	NA	NA	-0.477533	0.343518	0.16449	1	-0.44879	0.311792	NA	NA	NA	NA	NA	NA	NA	NA
CCND2	NA	NA	NA	NA	NA	NA	NA	NA	NA	NA	NA	NA	NA	NA	NA	NA	NA	NA	7.5513e-16	2696.54	1	1	6.60662e-16	2760.67	NA	NA	NA	NA	NA	NA	NA	NA
CCND3	NA	NA	NA	NA	NA	NA	NA	NA	NA	NA	NA	NA	NA	NA	NA	NA	NA	NA	7.5513e-16	2696.54	1	1	6.60662e-16	2760.67	NA	NA	NA	NA	NA	NA	NA	NA
CCNE1	NA	NA	NA	NA	NA	NA	NA	NA	NA	NA	NA	NA	NA	NA	NA	NA	NA	NA	7.5513e-16	2696.54	1	1	6.60662e-16	2760.67	NA	NA	NA	NA	NA	NA	NA	NA
CD274	NA	NA	NA	NA	NA	NA	NA	NA	NA	NA	NA	NA	NA	NA	NA	NA	NA	NA	7.5513e-16	2696.54	1	1	6.60662e-16	2760.67	NA	NA	NA	NA	NA	NA	NA	NA
CD79A	NA	NA	NA	NA	NA	NA	NA	NA	NA	NA	NA	NA	NA	NA	NA	NA	NA	NA	6.2042e-16	2766.64	1	1	5.33346e-16	2832.64	NA	NA	NA	NA	NA	NA	NA	NA
CD79B	NA	NA	NA	NA	NA	NA	NA	NA	NA	NA	NA	NA	NA	NA	NA	NA	NA	NA	7.5513e-16	2696.54	1	1	6.60662e-16	2760.67	NA	NA	NA	NA	NA	NA	NA	NA
CDC73	NA	NA	NA	NA	NA	NA	NA	NA	NA	NA	NA	NA	NA	NA	NA	NA	NA	NA	0.0423129	0.0955288	0.657814	1	0.0371994	0.0944424	NA	NA	NA	NA	NA	NA	NA	NA
CDH1	NA	NA	NA	NA	NA	NA	NA	NA	NA	NA	NA	NA	NA	NA	NA	NA	NA	NA	0.0140752	0.0220766	0.52376	1	0.0127065	0.0223495	NA	NA	NA	NA	NA	NA	NA	NA
CDK12	NA	NA	NA	NA	NA	NA	NA	NA	NA	NA	NA	NA	NA	NA	NA	NA	NA	NA	7.5513e-16	2696.54	1	1	6.60662e-16	2760.67	NA	NA	NA	NA	NA	NA	NA	NA
CDK4	NA	NA	NA	NA	NA	NA	NA	NA	NA	NA	NA	NA	NA	NA	NA	NA	NA	NA	-0.117585	0.120213	0.328007	1	-0.120241	0.119603	NA	NA	NA	NA	NA	NA	NA	NA
CDK6	NA	NA	NA	NA	NA	NA	NA	NA	NA	NA	NA	NA	NA	NA	NA	NA	NA	NA	7.5513e-16	2696.54	1	1	6.60662e-16	2760.67	NA	NA	NA	NA	NA	NA	NA	NA
CDKN1A	NA	NA	NA	NA	NA	NA	NA	NA	NA	NA	NA	NA	NA	NA	NA	NA	NA	NA	7.5513e-16	2696.54	1	1	6.60662e-16	2760.67	NA	NA	NA	NA	NA	NA	NA	NA
CDKN1B	NA	NA	NA	NA	NA	NA	NA	NA	NA	NA	NA	NA	NA	NA	NA	NA	NA	NA	-0.0380888	0.0690716	0.581332	1	-0.0417474	0.0686228	NA	NA	NA	NA	NA	NA	NA	NA
CDKN2A	NA	NA	NA	NA	NA	NA	NA	NA	NA	NA	NA	NA	NA	NA	NA	NA	NA	NA	0.134433	0.0889344	0.130638	1	0.127125	0.087756	NA	NA	NA	NA	NA	NA	NA	NA
CDKN2C	NA	NA	NA	NA	NA	NA	NA	NA	NA	NA	NA	NA	NA	NA	NA	NA	NA	NA	7.5513e-16	2696.54	1	1	6.60662e-16	2760.67	NA	NA	NA	NA	NA	NA	NA	NA
CEBPA	NA	NA	NA	NA	NA	NA	NA	NA	NA	NA	NA	NA	NA	NA	NA	NA	NA	NA	6.2042e-16	2766.64	1	1	5.33346e-16	2832.64	NA	NA	NA	NA	NA	NA	NA	NA
CHEK2	NA	NA	NA	NA	NA	NA	NA	NA	NA	NA	NA	NA	NA	NA	NA	NA	NA	NA	0.132665	0.12419	0.285411	1	0.125298	0.12248	NA	NA	NA	NA	NA	NA	NA	NA
CIC	NA	NA	NA	NA	NA	NA	NA	NA	NA	NA	NA	NA	NA	NA	NA	NA	NA	NA	7.5513e-16	2696.54	1	1	6.60662e-16	2760.67	NA	NA	NA	NA	NA	NA	NA	NA
CREBBP	NA	NA	NA	NA	NA	NA	NA	NA	NA	NA	NA	NA	NA	NA	NA	NA	NA	NA	-0.0227128	0.0552736	0.681135	1	-0.026656	0.0548981	NA	NA	NA	NA	NA	NA	NA	NA
CRLF2	NA	NA	NA	NA	NA	NA	NA	NA	NA	NA	NA	NA	NA	NA	NA	NA	NA	NA	7.5513e-16	2696.54	1	1	6.60662e-16	2760.67	NA	NA	NA	NA	NA	NA	NA	NA
CSF1R	NA	NA	NA	NA	NA	NA	NA	NA	NA	NA	NA	NA	NA	NA	NA	NA	NA	NA	-0.0284734	0.0958248	0.766359	1	-0.0321873	0.0950452	NA	NA	NA	NA	NA	NA	NA	NA
CSF3R	NA	NA	NA	NA	NA	NA	NA	NA	NA	NA	NA	NA	NA	NA	NA	NA	NA	NA	6.2042e-16	2766.64	1	1	5.33346e-16	2832.64	NA	NA	NA	NA	NA	NA	NA	NA
CTCF	NA	NA	NA	NA	NA	NA	NA	NA	NA	NA	NA	NA	NA	NA	NA	NA	NA	NA	0.0532359	0.0442596	0.22905	1	0.0414634	0.047434	NA	NA	NA	NA	NA	NA	NA	NA
CTNNB1	NA	NA	NA	NA	NA	NA	NA	NA	NA	NA	NA	NA	NA	NA	NA	NA	NA	NA	0.00698374	0.0932211	0.940282	1	0.0450106	0.0844508	NA	NA	NA	NA	NA	NA	NA	NA
CUL3	NA	NA	NA	NA	NA	NA	NA	NA	NA	NA	NA	NA	NA	NA	NA	NA	NA	NA	7.5513e-16	2696.54	1	1	6.60662e-16	2760.67	NA	NA	NA	NA	NA	NA	NA	NA
CXCR4	NA	NA	NA	NA	NA	NA	NA	NA	NA	NA	NA	NA	NA	NA	NA	NA	NA	NA	6.2042e-16	2766.64	1	1	5.33346e-16	2832.64	NA	NA	NA	NA	NA	NA	NA	NA
CYLD	NA	NA	NA	NA	NA	NA	NA	NA	NA	NA	NA	NA	NA	NA	NA	NA	NA	NA	4.72745e-16	3456.55	1	1	1.60342e-16	3637.95	NA	NA	NA	NA	NA	NA	NA	NA
CYSLTR2	NA	NA	NA	NA	NA	NA	NA	NA	NA	NA	NA	NA	NA	NA	NA	NA	NA	NA	4.72745e-16	3456.55	1	1	1.60342e-16	3637.95	NA	NA	NA	NA	NA	NA	NA	NA
DAXX	NA	NA	NA	NA	NA	NA	NA	NA	NA	NA	NA	NA	NA	NA	NA	NA	NA	NA	7.5513e-16	2696.54	1	1	6.60662e-16	2760.67	NA	NA	NA	NA	NA	NA	NA	NA
DDR2	NA	NA	NA	NA	NA	NA	NA	NA	NA	NA	NA	NA	NA	NA	NA	NA	NA	NA	7.5513e-16	2696.54	1	1	6.60662e-16	2760.67	NA	NA	NA	NA	NA	NA	NA	NA
DICER1	NA	NA	NA	NA	NA	NA	NA	NA	NA	NA	NA	NA	NA	NA	NA	NA	NA	NA	7.5513e-16	2696.54	1	1	6.60662e-16	2760.67	NA	NA	NA	NA	NA	NA	NA	NA
DNAJB1	NA	NA	NA	NA	NA	NA	NA	NA	NA	NA	NA	NA	NA	NA	NA	NA	NA	NA	6.2042e-16	2766.64	1	1	5.33346e-16	2832.64	NA	NA	NA	NA	NA	NA	NA	NA
DNMT3A	NA	NA	NA	NA	NA	NA	NA	NA	NA	NA	NA	NA	NA	NA	NA	NA	NA	NA	-0.0240762	0.0675816	0.72165	1	-0.0279313	0.067072	NA	NA	NA	NA	NA	NA	NA	NA
DROSHA	NA	NA	NA	NA	NA	NA	NA	NA	NA	NA	NA	NA	NA	NA	NA	NA	NA	NA	4.72745e-16	3456.55	1	1	1.60342e-16	3637.95	NA	NA	NA	NA	NA	NA	NA	NA
EED	NA	NA	NA	NA	NA	NA	NA	NA	NA	NA	NA	NA	NA	NA	NA	NA	NA	NA	7.5513e-16	2696.54	1	1	6.60662e-16	2760.67	NA	NA	NA	NA	NA	NA	NA	NA
EGFR	NA	NA	NA	NA	NA	NA	NA	NA	NA	NA	NA	NA	NA	NA	NA	NA	NA	NA	-0.0286722	0.068015	0.673348	1	-0.0324597	0.0675246	NA	NA	NA	NA	NA	NA	NA	NA
EIF1AX	NA	NA	NA	NA	NA	NA	NA	NA	NA	NA	NA	NA	NA	NA	NA	NA	NA	NA	7.5513e-16	2696.54	1	1	6.60662e-16	2760.67	NA	NA	NA	NA	NA	NA	NA	NA
EIF4A2	NA	NA	NA	NA	NA	NA	NA	NA	NA	NA	NA	NA	NA	NA	NA	NA	NA	NA	0.0304655	0.0916508	0.739581	1	0.0258907	0.0904601	NA	NA	NA	NA	NA	NA	NA	NA
ELF3	NA	NA	NA	NA	NA	NA	NA	NA	NA	NA	NA	NA	NA	NA	NA	NA	NA	NA	4.72745e-16	3456.55	1	1	1.60342e-16	3637.95	NA	NA	NA	NA	NA	NA	NA	NA
EP300	NA	NA	NA	NA	NA	NA	NA	NA	NA	NA	NA	NA	NA	NA	NA	NA	NA	NA	7.5513e-16	2696.54	1	1	6.60662e-16	2760.67	NA	NA	NA	NA	NA	NA	NA	NA
EPAS1	NA	NA	NA	NA	NA	NA	NA	NA	NA	NA	NA	NA	NA	NA	NA	NA	NA	NA	4.72745e-16	3456.55	1	1	1.60342e-16	3637.95	NA	NA	NA	NA	NA	NA	NA	NA
EPHA3	NA	NA	NA	NA	NA	NA	NA	NA	NA	NA	NA	NA	NA	NA	NA	NA	NA	NA	7.5513e-16	2696.54	1	1	6.60662e-16	2760.67	NA	NA	NA	NA	NA	NA	NA	NA
EPHA7	NA	NA	NA	NA	NA	NA	NA	NA	NA	NA	NA	NA	NA	NA	NA	NA	NA	NA	6.2042e-16	2766.64	1	1	5.33346e-16	2832.64	NA	NA	NA	NA	NA	NA	NA	NA
ERBB2	NA	NA	NA	NA	NA	NA	NA	NA	NA	NA	NA	NA	NA	NA	NA	NA	NA	NA	0.0261633	0.0263527	0.320801	1	0.041731	0.0283036	NA	NA	NA	NA	NA	NA	NA	NA
ERBB3	NA	NA	NA	NA	NA	NA	NA	NA	NA	NA	NA	NA	NA	NA	NA	NA	NA	NA	-0.0181009	0.0428752	0.672896	1	-0.0104158	0.0411899	NA	NA	NA	NA	NA	NA	NA	NA
ERBB4	NA	NA	NA	NA	NA	NA	NA	NA	NA	NA	NA	NA	NA	NA	NA	NA	NA	NA	7.5513e-16	2696.54	1	1	6.60662e-16	2760.67	NA	NA	NA	NA	NA	NA	NA	NA
ERCC2	NA	NA	NA	NA	NA	NA	NA	NA	NA	NA	NA	NA	NA	NA	NA	NA	NA	NA	7.5513e-16	2696.54	1	1	6.60662e-16	2760.67	NA	NA	NA	NA	NA	NA	NA	NA
ERCC3	NA	NA	NA	NA	NA	NA	NA	NA	NA	NA	NA	NA	NA	NA	NA	NA	NA	NA	7.5513e-16	2696.54	1	1	6.60662e-16	2760.67	NA	NA	NA	NA	NA	NA	NA	NA
ERCC4	NA	NA	NA	NA	NA	NA	NA	NA	NA	NA	NA	NA	NA	NA	NA	NA	NA	NA	7.5513e-16	2696.54	1	1	6.60662e-16	2760.67	NA	NA	NA	NA	NA	NA	NA	NA
ERCC5	NA	NA	NA	NA	NA	NA	NA	NA	NA	NA	NA	NA	NA	NA	NA	NA	NA	NA	0.00698374	0.0932211	0.940282	1	0.109334	0.171753	NA	NA	NA	NA	NA	NA	NA	NA
ERG	NA	NA	NA	NA	NA	NA	NA	NA	NA	NA	NA	NA	NA	NA	NA	NA	NA	NA	7.5513e-16	2696.54	1	1	6.60662e-16	2760.67	NA	NA	NA	NA	NA	NA	NA	NA
ESR1	NA	NA	NA	NA	NA	NA	NA	NA	NA	NA	NA	NA	NA	NA	NA	NA	NA	NA	-0.00623542	0.0472899	0.895099	1	-0.0104656	0.0469446	NA	NA	NA	NA	NA	NA	NA	NA
ETV1	NA	NA	NA	NA	NA	NA	NA	NA	NA	NA	NA	NA	NA	NA	NA	NA	NA	NA	7.5513e-16	2696.54	1	1	6.60662e-16	2760.67	NA	NA	NA	NA	NA	NA	NA	NA
ETV6	NA	NA	NA	NA	NA	NA	NA	NA	NA	NA	NA	NA	NA	NA	NA	NA	NA	NA	11.9462	2290.42	0.995838	1	12.015	2411.83	NA	NA	NA	NA	NA	NA	NA	NA
EZH2	NA	NA	NA	NA	NA	NA	NA	NA	NA	NA	NA	NA	NA	NA	NA	NA	NA	NA	0.112649	0.0818428	0.168695	1	0.128934	0.113557	NA	NA	NA	NA	NA	NA	NA	NA
FANCA	NA	NA	NA	NA	NA	NA	NA	NA	NA	NA	NA	NA	NA	NA	NA	NA	NA	NA	7.5513e-16	2696.54	1	1	6.60662e-16	2760.67	NA	NA	NA	NA	NA	NA	NA	NA
FANCC	NA	NA	NA	NA	NA	NA	NA	NA	NA	NA	NA	NA	NA	NA	NA	NA	NA	NA	7.5513e-16	2696.54	1	1	6.60662e-16	2760.67	NA	NA	NA	NA	NA	NA	NA	NA
FAT1	NA	NA	NA	NA	NA	NA	NA	NA	NA	NA	NA	NA	NA	NA	NA	NA	NA	NA	0.0335108	0.0670647	0.617301	1	0.0285976	0.0663558	NA	NA	NA	NA	NA	NA	NA	NA
FBXW7	NA	NA	NA	NA	NA	NA	NA	NA	NA	NA	NA	NA	NA	NA	NA	NA	NA	NA	7.5513e-16	2696.54	1	1	6.60662e-16	2760.67	NA	NA	NA	NA	NA	NA	NA	NA
FGFR1	NA	NA	NA	NA	NA	NA	NA	NA	NA	NA	NA	NA	NA	NA	NA	NA	NA	NA	7.5513e-16	2696.54	1	1	6.60662e-16	2760.67	NA	NA	NA	NA	NA	NA	NA	NA
FGFR2	NA	NA	NA	NA	NA	NA	NA	NA	NA	NA	NA	NA	NA	NA	NA	NA	NA	NA	7.5513e-16	2696.54	1	1	6.60662e-16	2760.67	NA	NA	NA	NA	NA	NA	NA	NA
FGFR3	NA	NA	NA	NA	NA	NA	NA	NA	NA	NA	NA	NA	NA	NA	NA	NA	NA	NA	7.5513e-16	2696.54	1	1	6.60662e-16	2760.67	NA	NA	NA	NA	NA	NA	NA	NA
FGFR4	NA	NA	NA	NA	NA	NA	NA	NA	NA	NA	NA	NA	NA	NA	NA	NA	NA	NA	-0.0474494	0.0990862	0.632031	1	-0.053416	0.175933	NA	NA	NA	NA	NA	NA	NA	NA
FH	NA	NA	NA	NA	NA	NA	NA	NA	NA	NA	NA	NA	NA	NA	NA	NA	NA	NA	0.132665	0.12419	0.285411	1	0.125298	0.12248	NA	NA	NA	NA	NA	NA	NA	NA
FLCN	NA	NA	NA	NA	NA	NA	NA	NA	NA	NA	NA	NA	NA	NA	NA	NA	NA	NA	7.5513e-16	2696.54	1	1	6.60662e-16	2760.67	NA	NA	NA	NA	NA	NA	NA	NA
FLT3	NA	NA	NA	NA	NA	NA	NA	NA	NA	NA	NA	NA	NA	NA	NA	NA	NA	NA	7.5513e-16	2696.54	1	1	6.60662e-16	2760.67	NA	NA	NA	NA	NA	NA	NA	NA
FLT4	NA	NA	NA	NA	NA	NA	NA	NA	NA	NA	NA	NA	NA	NA	NA	NA	NA	NA	0.0523921	0.0565546	0.354239	1	0.0470928	0.0559516	NA	NA	NA	NA	NA	NA	NA	NA
FOXA1	NA	NA	NA	NA	NA	NA	NA	NA	NA	NA	NA	NA	NA	NA	NA	NA	NA	NA	0.0134219	0.0291424	0.645114	1	0.00874249	0.0290213	NA	NA	NA	NA	NA	NA	NA	NA
FOXL2	NA	NA	NA	NA	NA	NA	NA	NA	NA	NA	NA	NA	NA	NA	NA	NA	NA	NA	7.5513e-16	2696.54	1	1	6.60662e-16	2760.67	NA	NA	NA	NA	NA	NA	NA	NA
FOXO1	NA	NA	NA	NA	NA	NA	NA	NA	NA	NA	NA	NA	NA	NA	NA	NA	NA	NA	6.2042e-16	2766.64	1	1	5.33346e-16	2832.64	NA	NA	NA	NA	NA	NA	NA	NA
FOXP1	NA	NA	NA	NA	NA	NA	NA	NA	NA	NA	NA	NA	NA	NA	NA	NA	NA	NA	0.03327	0.0944577	0.724673	1	0.0283585	0.093411	NA	NA	NA	NA	NA	NA	NA	NA
FUBP1	NA	NA	NA	NA	NA	NA	NA	NA	NA	NA	NA	NA	NA	NA	NA	NA	NA	NA	7.5513e-16	2696.54	1	1	6.60662e-16	2760.67	NA	NA	NA	NA	NA	NA	NA	NA
GATA1	NA	NA	NA	NA	NA	NA	NA	NA	NA	NA	NA	NA	NA	NA	NA	NA	NA	NA	0.00698374	0.0932211	0.940282	1	0.00262573	0.0922857	NA	NA	NA	NA	NA	NA	NA	NA
GATA2	NA	NA	NA	NA	NA	NA	NA	NA	NA	NA	NA	NA	NA	NA	NA	NA	NA	NA	0.190984	0.158619	0.228571	1	0.181908	0.156148	NA	NA	NA	NA	NA	NA	NA	NA
GATA3	NA	NA	NA	NA	NA	NA	NA	NA	NA	NA	NA	NA	NA	NA	NA	NA	NA	NA	-0.0350354	0.0439301	0.425145	1	-0.0366766	0.0466551	NA	NA	NA	NA	NA	NA	NA	NA
GLI1	NA	NA	NA	NA	NA	NA	NA	NA	NA	NA	NA	NA	NA	NA	NA	NA	NA	NA	6.2042e-16	2766.64	1	1	5.33346e-16	2832.64	NA	NA	NA	NA	NA	NA	NA	NA
GNA11	NA	NA	NA	NA	NA	NA	NA	NA	NA	NA	NA	NA	NA	NA	NA	NA	NA	NA	7.5513e-16	2696.54	1	1	6.60662e-16	2760.67	NA	NA	NA	NA	NA	NA	NA	NA
GNAQ	NA	NA	NA	NA	NA	NA	NA	NA	NA	NA	NA	NA	NA	NA	NA	NA	NA	NA	7.5513e-16	2696.54	1	1	6.60662e-16	2760.67	NA	NA	NA	NA	NA	NA	NA	NA
GNAS	NA	NA	NA	NA	NA	NA	NA	NA	NA	NA	NA	NA	NA	NA	NA	NA	NA	NA	0.0201793	0.0663469	0.761015	1	0.0155399	0.0656799	NA	NA	NA	NA	NA	NA	NA	NA
GRIN2A	NA	NA	NA	NA	NA	NA	NA	NA	NA	NA	NA	NA	NA	NA	NA	NA	NA	NA	0.0998334	0.0782593	0.20207	1	0.0934031	0.0772969	NA	NA	NA	NA	NA	NA	NA	NA
H3F3A	NA	NA	NA	NA	NA	NA	NA	NA	NA	NA	NA	NA	NA	NA	NA	NA	NA	NA	6.2042e-16	2766.64	1	1	5.33346e-16	2832.64	NA	NA	NA	NA	NA	NA	NA	NA
H3F3B	NA	NA	NA	NA	NA	NA	NA	NA	NA	NA	NA	NA	NA	NA	NA	NA	NA	NA	6.2042e-16	2766.64	1	1	5.33346e-16	2832.64	NA	NA	NA	NA	NA	NA	NA	NA
HIST1H3B	NA	NA	NA	NA	NA	NA	NA	NA	NA	NA	NA	NA	NA	NA	NA	NA	NA	NA	7.5513e-16	2696.54	1	1	6.60662e-16	2760.67	NA	NA	NA	NA	NA	NA	NA	NA
HNF1A	NA	NA	NA	NA	NA	NA	NA	NA	NA	NA	NA	NA	NA	NA	NA	NA	NA	NA	0.0770389	0.073	0.291276	1	0.0711539	0.0721403	NA	NA	NA	NA	NA	NA	NA	NA
HRAS	NA	NA	NA	NA	NA	NA	NA	NA	NA	NA	NA	NA	NA	NA	NA	NA	NA	NA	7.5513e-16	2696.54	1	1	6.60662e-16	2760.67	NA	NA	NA	NA	NA	NA	NA	NA
ID3	NA	NA	NA	NA	NA	NA	NA	NA	NA	NA	NA	NA	NA	NA	NA	NA	NA	NA	6.2042e-16	2766.64	1	1	5.33346e-16	2832.64	NA	NA	NA	NA	NA	NA	NA	NA
IDH1	NA	NA	NA	NA	NA	NA	NA	NA	NA	NA	NA	NA	NA	NA	NA	NA	NA	NA	0.132665	0.12419	0.285411	1	0.125298	0.12248	NA	NA	NA	NA	NA	NA	NA	NA
IDH2	NA	NA	NA	NA	NA	NA	NA	NA	NA	NA	NA	NA	NA	NA	NA	NA	NA	NA	7.5513e-16	2696.54	1	1	6.60662e-16	2760.67	NA	NA	NA	NA	NA	NA	NA	NA
IKZF1	NA	NA	NA	NA	NA	NA	NA	NA	NA	NA	NA	NA	NA	NA	NA	NA	NA	NA	0.190984	0.158619	0.228571	1	0.181908	0.156148	NA	NA	NA	NA	NA	NA	NA	NA
IL7R	NA	NA	NA	NA	NA	NA	NA	NA	NA	NA	NA	NA	NA	NA	NA	NA	NA	NA	7.5513e-16	2696.54	1	1	6.60662e-16	2760.67	NA	NA	NA	NA	NA	NA	NA	NA
IRF4	NA	NA	NA	NA	NA	NA	NA	NA	NA	NA	NA	NA	NA	NA	NA	NA	NA	NA	-0.117585	0.120213	0.328007	1	-0.120241	0.119603	NA	NA	NA	NA	NA	NA	NA	NA
JAK1	NA	NA	NA	NA	NA	NA	NA	NA	NA	NA	NA	NA	NA	NA	NA	NA	NA	NA	0.132665	0.12419	0.285411	1	0.125298	0.12248	NA	NA	NA	NA	NA	NA	NA	NA
JAK2	NA	NA	NA	NA	NA	NA	NA	NA	NA	NA	NA	NA	NA	NA	NA	NA	NA	NA	-0.0380758	0.0690699	0.581453	1	-0.0417345	0.0686211	NA	NA	NA	NA	NA	NA	NA	NA
JAK3	NA	NA	NA	NA	NA	NA	NA	NA	NA	NA	NA	NA	NA	NA	NA	NA	NA	NA	0.0711392	0.101161	0.481913	1	0.0653508	0.0999339	NA	NA	NA	NA	NA	NA	NA	NA
JUN	NA	NA	NA	NA	NA	NA	NA	NA	NA	NA	NA	NA	NA	NA	NA	NA	NA	NA	0.132665	0.12419	0.285411	1	0.125298	0.12248	NA	NA	NA	NA	NA	NA	NA	NA
KDM5A	NA	NA	NA	NA	NA	NA	NA	NA	NA	NA	NA	NA	NA	NA	NA	NA	NA	NA	7.5513e-16	2696.54	1	1	6.60662e-16	2760.67	NA	NA	NA	NA	NA	NA	NA	NA
KDM5C	NA	NA	NA	NA	NA	NA	NA	NA	NA	NA	NA	NA	NA	NA	NA	NA	NA	NA	0.190984	0.158619	0.228571	1	0.181908	0.156148	NA	NA	NA	NA	NA	NA	NA	NA
KDM6A	NA	NA	NA	NA	NA	NA	NA	NA	NA	NA	NA	NA	NA	NA	NA	NA	NA	NA	0.051965	0.06891	0.450789	1	0.0466524	0.0681433	NA	NA	NA	NA	NA	NA	NA	NA
[truncated: 145 more rows]

## Sheet: CervicalCancer
#Supplementary Table 7: SNV driver results with univariate and multivariate coefficient estimates, p-values and q-values
[truncated: 608 more rows]

[truncated: 28 more sheets: ChronicLymphocyticLeukemia, ColorectalCancer, EsophagealCancer, Glioblastoma, Head&NeckCarcinoma, KidneyClearCell, KidneyChromophobe, KidneyPapillary, NonHodgkinLymphoma, LowerGradeGlioma, HepatocellularCarcinoma, LungAdenocarcinoma, LungSquamousCell, Medulloblastoma, Melanoma, OvarianCancer, PancreaticCancer, PancreaticEndocrine, Pheochromocytoma, PilocyticAstrocytoma …]
