# Supplementary material for: Age influences on the molecular presentation of tumours
Source: Nat Commun. 2022 Jan 11;13:208. doi: 10.1038/s41467-021-27889-y (PMC8752853; doi:10.1038/s41467-021-27889-y)
Supplement: Supplementary file 11 — Source Data [file 41467_2021_27889_MOESM11_ESM.xlsx]

## Sheet: Figure1A
Source data for Figure 1A
	TCGA-WXS	TCGA-WXS	PCAWG-WGS	PCAWG-WGS	AACR-GENIE-MSK-IMPACT	AACR-GENIE-MSK-IMPACT
tumour.type	age.lnr.est	age.lnr.q	age.lnr.est	age.lnr.q	age.lnr.est	age.lnr.q
Acute Myeloid Leukemia	0.00307165	0.000366608	NA	NA	NA	NA
Bladder Cancer	NA	NA	NA	NA	-0.198632	0.378864
Breast Carcinoma	0.0614246	0.00878675	NA	NA	0.0424317	0.00441295
Cervical Cancer	0.168467	0.124067	NA	NA	NA	NA
Chromophobe Renal cell Carcinoma	NA	NA	0.00247473	0.000524434	NA	NA
Clear Cell Renal Cell Carcinoma	0.0167618	0.00257228	0.00347112	8.69658e-06	0.0104225	0.713888
Colorectal Cancer	NA	NA	NA	NA	-0.0442192	0.713888
Endometrial Carcinoma	NA	NA	0.00333079	0.105723	NA	NA
Esophagogastric Carcinoma	0.104435	0.0650895	NA	NA	0.161454	0.00753106
Glioblastoma	0.0141994	9.82698e-06	0.00438624	0.00200445	NA	NA
Head and Neck Carcinoma	0.0421139	0.201452	0.0145603	0.0954009	0.257098	0.0124536
Hepatocellular Carcinoma	0.0430059	0.155173	0.0125393	1.00457e-08	0.0501363	0.0260771
Lower Grade Glioma	-0.0283551	0.711548	NA	NA	NA	NA
Lung Adenocarcinoma	-0.0690228	0.155173	NA	NA	NA	NA
Lung Squamous Cell Carcinoma	-0.112256	0.201452	NA	NA	NA	NA
Medulloblastoma	NA	NA	0.0115101	2.91459e-25	NA	NA
Melanoma	NA	NA	NA	NA	NA	NA
Myeloid MPN	NA	NA	NA	NA	NA	NA
Non-Hodgkin Lymphoma	NA	NA	0.00477056	0.00200445	NA	NA
Oligodendeoglioma	NA	NA	0.0202002	9.77895e-05	-0.0689205	0.713888
Ovarian Cancer	NA	NA	NA	NA	NA	NA
Pancreatic Cancer	NA	NA	0.00101965	0.219083	-0.0347799	0.19977
Pancreatic Endocrine Cancer	NA	NA	0.00409645	0.00268487	NA	NA
Papillary Cell Renal Cell Carcinoma	0.0266714	2.06774e-08	NA	NA	NA	NA
Pheochromocytoma	0.00502365	5.6589e-06	NA	NA	NA	NA
Pilocytic Astrocytoma	NA	NA	0.0010056	6.09845e-06	NA	NA
Prostate Cancer	0.193	0.0145233	0.00817535	0.000124202	NA	NA
Sarcoma	0.0384789	0.0778808	NA	NA	0.258649	0.472409
Stomach Adenocarcinoma	-0.0320284	0.753792	0.00974441	0.0885142	0.224164	0.0260771
Testicular Germ Cell	NA	NA	NA	NA	NA	NA
Thymic Tumor	0.0290775	0.0778808	NA	NA	NA	NA
Thyroid Cancer	0.00646913	1.02163e-07	0.00636593	0.000142632	0.0325554	0.472409
Pan-cancer	0.00304977	4.11697e-57	0.00413327	1.59538e-26	NA	NA

## Sheet: Figure1B
Source data for Figure 1B
TCGA-PRAD_age	TCGA-PRAD_SNVdensity	AACR-GENIE-PRAD_age	AACR-GENIE-PRAD_SNVDensity
66	1.8	67.0438	4.09836
61	1.26667	71.0466	4.08163
74	0.966667	72.0493	0.819672
56	1.03333	67.0438	1.88679
57	0.833333	64.0438	1.63934
59	2.33333	68.0466	4.71698
65	1.1	65.0438	1.88679
78	218.6	58.0384	NA
69	1.1	51.0329	NA
72	1.8	69.0466	1.63934
72	1.9	56.0384	NA
61	2.13333	71.0466	1.88679
71	1.23333	68.0466	2.83019
59	0.833333	68.0466	NA
69	1.23333	64.0438	NA
67	0.966667	59.0384	NA
67	1.83333	72.0493	1.63934
65	0.9	54.0356	NA
64	28.5333	60.0411	0.943396
56	0.866667	83.0548	2.83019
48	0.366667	81.0548	NA
64	1.7	64.0438	0.819672
61	1.23333	56.0384	0.943396
61	2.06667	56.0384	0.819672
63	1.6	63.0411	4.08163
50	0.933333	72.0493	5.66038
57	16.5667	62.0411	2.83019
65	0.866667	51.0329	3.06122
62	1.43333	68.0466	2.83019
69	1.13333	73.0493	1.63934
64	0.9	58.0384	4.09836
64	0.933333	48.0329	1.63934
65	0.8	65.0438	1.88679
53	1.06667	58.0384	NA
69	0.966667	64.0438	2.45902
64	1.53333	62.0411	NA
54	1.86667	60.0411	NA
71	12.4333	69.0466	0.943396
67	1	64.0438	0.819672
67	0.666667	46.0301	1.02041
67	1.1	83.0548	NA
48	0.933333	64.0438	4.09836
59	3.63333	43.0274	4.09836
59	1.03333	77.0521	1.02041
68	1.1	60.0411	NA
73	2.73333	71.0466	3.77358
51	0.733333	65.0438	NA
68	1.46667	44.0301	NA
53	0.866667	63.0411	3.77358
67	1.16667	69.0466	NA
64	1.26667	59.0384	1.63934
63	1.26667	68.0466	NA
67	0.9	72.0493	4.71698
63	2.3	50.0329	2.83019
57	1.33333	84.0575	1.88679
60	1.3	68.0466	0.943396
63	1.03333	68.0466	NA
72	1.3	71.0466	4.09836
56	1.23333	69.0466	3.27869
65	1.76667	48.0329	0.943396
66	1.4	67.0438	0.819672
64	2.93333	76.0521	2.83019
70	1.26667	55.0356	NA
51	0.466667	62.0411	0.943396
54	0.966667	54.0356	2.83019
58	1.26667	69.0466	2.45902
56	3.63333	56.0384	2.45902
52	0.933333	56.0384	2.83019
56	1	64.0438	NA
73	1.2	68.0466	1.63934
64	1.2	71.0466	2.45902
54	0.966667	72.0493	1.63934
70	1.63333	68.0466	2.45902
63	1.16667	65.0438	1.88679
67	1.66667	72.0493	NA
66	1.13333	58.0384	NA
49	0.633333	59.0384	NA
50	0.666667	73.0493	0.819672
68	1.16667	56.0384	4.71698
65	1.13333	71.0466	3.27869
69	1.53333	75.0493	0.943396
53	1.4	90.0603	2.45902
58	1	68.0466	2.45902
59	2.36667	69.0466	NA
64	1.53333	60.0411	6.60377
62	1.23333	47.0301	1.88679
61	0.666667	54.0356	NA
67	2.06667	52.0356	NA
60	0.9	52.0356	2.04082
75	0.9	60.0411	5.66038
67	1.96667	56.0384	1.88679
64	0.866667	80.0548	1.63934
58	0.966667	72.0493	1.02041
61	1.23333	60.0411	0.819672
65	0.933333	58.0384	2.45902
56	1.16667	68.0466	2.83019
68	0.8	69.0466	3.77358
61	1.06667	62.0411	1.88679
55	1.03333	72.0493	3.77358
70	0.933333	83.0548	NA
58	1.03333	65.0438	3.77358
58	1.03333	68.0466	6.55738
60	1.1	84.0575	0.819672
65	1.56667	72.0493	NA
58	1.23333	72.0493	0.943396
62	1.26667	55.0356	0.943396
73	2.86667	55.0356	0.943396
69	1.63333	56.0384	NA
72	1.13333	65.0438	1.88679
57	1.2	52.0356	NA
56	1.43333	54.0356	1.88679
53	0.666667	81.0548	4.91803
70	2.03333	73.0493	0.943396
53	0.833333	75.0493	0.819672
75	1.36667	60.0411	4.71698
66	2.2	76.0521	0.819672
49	1.06667	65.0438	1.63934
69	1.6	68.0466	1.02041
64	0.933333	68.0466	NA
56	0.733333	60.0411	NA
64	0.966667	71.0466	1.63934
46	1.7	72.0493	0.943396
58	3.76667	59.0384	0.943396
55	1.46667	67.0438	0.819672
51	0.6	56.0384	2.45902
57	1.2	56.0384	1.63934
62	1.53333	69.0466	4.09836
63	1.86667	63.0411	4.71698
61	0.933333	59.0384	NA
62	1.06667	64.0438	3.27869
65	1.23333	63.0411	4.71698
60	1.03333	68.0466	NA
51	0.766667	73.0493	9.01639
58	0.866667	60.0411	0.943396
64	0.466667	56.0384	NA
68	1	60.0411	3.06122
65	1.06667	76.0521	0.943396
55	1.23333	60.0411	0.943396
64	1.73333	80.0548	1.88679
62	1.3	60.0411	0.943396
67	1.4	68.0466	2.45902
54	0.9	48.0329	2.45902
56	0.666667	59.0384	NA
64	1.23333	52.0356	2.83019
70	1.06667	83.0548	4.91803
64	1.7	59.0384	1.63934
59	0.433333	72.0493	NA
67	0.7	68.0466	2.83019
58	1.3	56.0384	3.77358
62	1.23333	77.0521	5.66038
60	0.7	68.0466	3.77358
61	0.966667	75.0493	0.943396
73	1.3	63.0411	0.819672
53	0.433333	76.0521	0.943396
66	1.23333	55.0356	0.819672
54	1.4	56.0384	3.06122
46	1	68.0466	0.943396
66	1.16667	68.0466	2.83019
70	1.06667	71.0466	1.63934
68	1.56667	67.0438	NA
57	0.933333	76.0521	5.7377
72	3.26667	73.0493	1.88679
55	1.33333	71.0466	NA
58	0.533333	72.0493	3.77358
51	0.933333	64.0438	1.02041
50	1.33333	55.0356	1.88679
62	1.3	60.0411	1.88679
61	1.36667	64.0438	2.83019
60	2.96667	56.0384	NA
76	1	80.0548	0.943396
63	1.1	50.0329	0.819672
52	1.8	62.0411	0.943396
51	0.9	64.0438	NA
55	1.13333	68.0466	NA
50	0.6	54.0356	0.943396
60	0.9	65.0438	NA
57	1.36667	63.0411	0.819672
72	1.76667	72.0493	1.88679
60	1.33333	60.0411	1.88679
73	1.76667	62.0411	NA
57	1.03333	84.0575	1.88679
63	0.666667	60.0411	NA
47	0.666667	65.0438	1.88679
63	1.03333	65.0438	2.83019
54	1.33333	67.0438	NA
73	1.26667	63.0411	3.77358
56	0.933333	80.0548	NA
55	1.36667	65.0438	0.943396
58	0.933333	76.0521	3.06122
61	0.733333	72.0493	NA
58	1.66667	51.0329	1.88679
68	0.766667	55.0356	0.819672
59	1.5	72.0493	3.77358
70	1.5	67.0438	0.819672
69	1.1	64.0438	1.63934
54	1	64.0438	NA
70	1.23333	64.0438	1.88679
61	0.9	80.0548	0.943396
66	1	60.0411	0.943396
63	0.833333	58.0384	2.45902
56	0.7	63.0411	3.06122
61	1	68.0466	4.71698
49	1.3	58.0384	NA
48	4.86667	54.0356	NA
63	0.866667	54.0356	2.04082
66	1.36667	64.0438	2.83019
65	1.43333	56.0384	0.819672
66	1.53333	59.0384	1.88679
56	1.53333	77.0521	1.88679
66	2.13333	77.0521	NA
65	1.3	68.0466	3.06122
68	0.866667	64.0438	1.63934
62	0.566667	72.0493	2.45902
67	0.933333	46.0301	3.27869
65	2.76667	72.0493	0.819672
52	1.26667	69.0466	1.63934
71	0.866667	60.0411	NA
63	2.03333	48.0329	2.45902
64	0.833333	62.0411	NA
51	2.06667	76.0521	1.88679
53	0.966667	64.0438	1.88679
57	0.633333	60.0411	NA
68	0.733333	80.0548	7.54717
57	0.833333	69.0466	NA
71	0.266667	68.0466	1.88679
66	0.8	55.0356	2.83019
63	0.833333	56.0384	0.819672
46	1.36667	48.0329	2.45902
50	0.933333	68.0466	0.943396
62	1.36667	69.0466	5.66038
56	1.2	68.0466	1.88679
51	0.933333	64.0438	3.06122
58	1.6	73.0493	1.63934
66	1.23333	64.0438	NA
72	1.46667	69.0466	0.819672
66	0.8	48.0329	3.06122
46	0.833333	58.0384	1.88679
58	0.933333	81.0548	1.88679
53	0.766667	51.0329	NA
56	1	51.0329	2.83019
55	1.73333	58.0384	1.63934
64	1.3	59.0384	NA
55	1.13333	67.0438	1.63934
55	1.03333	68.0466	0.943396
66	1.7	72.0493	1.63934
68	2.4	52.0356	2.45902
68	0.5	62.0411	NA
68	1.23333	60.0411	1.63934
70	1.16667	64.0438	3.27869
60	1.2	55.0356	1.88679
62	1.83333	67.0438	1.88679
53	1.06667	84.0575	2.83019
60	1.53333	51.0329	1.88679
64	1.06667	68.0466	1.63934
55	0.566667	44.0301	NA
53	1.33333	52.0356	1.88679
61	1.33333	76.0521	2.45902
55	0.6	68.0466	1.88679
77	0.733333	81.0548	0.819672
59	0.833333	51.0329	1.88679
66	1.5	75.0493	2.83019
63	1.56667	67.0438	NA
66	1.56667	65.0438	1.88679
59	1.53333	63.0411	2.45902
60	0.8	52.0356	NA
67	1.6	65.0438	3.27869
41	0.433333	68.0466	5.7377
50	1.03333	73.0493	3.27869
65	1.23333	58.0384	2.83019
55	0.866667	63.0411	7.14286
56	0.8	64.0438	0.819672
60	0.1	68.0466	0.819672
48	0.9	75.0493	NA
51	1.33333	59.0384	NA
63	0.466667	77.0521	3.27869
66	1	56.0384	1.88679
57	1.13333	56.0384	2.45902
55	0.766667	52.0356	1.63934
67	0.866667	52.0356	0.943396
65	1.46667	67.0438	2.04082
44	1.4	50.0329	1.63934
52	0.8	68.0466	1.88679
63	0.4	60.0411	3.27869
57	0.733333	69.0466	3.77358
53	0.866667	72.0493	0.943396
63	1.36667	72.0493	2.83019
71	1.23333	62.0411	2.04082
62	1.13333	44.0301	1.63934
66	1.16667	77.0521	0.943396
64	0.9	63.0411	NA
67	1.23333	68.0466	NA
61	1	50.0329	1.88679
61	0.566667	72.0493	2.83019
48	0.633333	68.0466	4.71698
70	1.16667	56.0384	4.71698
54	1.03333	72.0493	2.45902
47	0.533333	58.0384	0.819672
61	0.866667	76.0521	2.45902
54	0.733333	72.0493	1.63934
69	1.43333	60.0411	NA
55	0.5	72.0493	0.943396
66	1	56.0384	1.88679
55	1.06667	59.0384	1.02041
65	1.8	67.0438	1.63934
71	1.66667	72.0493	5.66038
61	0.933333	72.0493	4.08163
50	1.1	62.0411	1.63934
72	0.966667	62.0411	3.27869
64	0.2	64.0438	4.91803
47	0.933333	64.0438	NA
62	0.8	73.0493	0.943396
56	0.866667	59.0384	0.943396
66	1.1	60.0411	1.63934
55	0.966667	48.0329	1.63934
62	1.03333	59.0384	4.71698
47	0.633333	68.0466	NA
67	1.2	64.0438	2.04082
62	1.13333	72.0493	4.08163
60	0.966667	62.0411	0.819672
56	0.733333	48.0329	3.06122
62	1.2	55.0356	2.83019
57	0.5	60.0411	2.04082
73	2.06667	67.0438	NA
47	1	71.0466	1.88679
66	1.06667	68.0466	1.88679
59	1.03333	68.0466	0.819672
72	1.43333	80.0548	4.91803
68	1.76667	80.0548	1.88679
53	1	72.0493	3.77358
52	0.8	55.0356	2.45902
66	0.133333	76.0521	NA
59	1.13333	48.0329	2.04082
70	0.633333	67.0438	2.04082
77	0.966667	64.0438	0.819672
52	0.933333	68.0466	3.06122
53	0.966667	59.0384	0.819672
62	1.16667	64.0438	NA
65	1.16667	56.0384	0.819672
69	0.566667	72.0493	NA
58	0.933333	68.0466	3.27869
56	1.7	81.0548	19.8113
68	1.26667	58.0384	0.943396
57	1.13333	64.0438	NA
66	1.33333	69.0466	40.9836
50	2.13333	59.0384	NA
48	1	51.0329	1.02041
68	1.13333	54.0356	1.63934
65	1.46667	73.0493	0.943396
47	1.33333	64.0438	1.88679
68	1.53333	69.0466	4.09836
62	0.666667	59.0384	1.88679
66	1.23333	81.0548	4.71698
61	1	69.0466	0.819672
55	1.03333	60.0411	NA
61	0.766667	65.0438	2.83019
56	0.933333	58.0384	0.943396
64	1	67.0438	NA
66	0.733333	65.0438	4.08163
52	1	69.0466	4.71698
59	0.866667	60.0411	NA
61	1.26667	67.0438	2.45902
63	0.5	67.0438	1.63934
55	0.966667	65.0438	3.77358
71	1.3	68.0466	4.71698
59	0.8	60.0411	3.27869
63	1.06667	56.0384	2.83019
66	1.13333	69.0466	2.83019
54	0.733333	60.0411	1.02041
46	1.06667	69.0466	0.943396
59	1.16667	76.0521	6.55738
58	1.6	64.0438	NA
64	0.9	51.0329	1.63934
61	1.43333	71.0466	1.63934
74	0.133333	71.0466	NA
68	1.13333	63.0411	1.63934
62	0.933333	67.0438	1.02041
63	1.1	59.0384	0.943396
65	1	67.0438	2.45902
60	1.06667	68.0466	2.45902
55	0.733333	69.0466	3.27869
69	1.06667	67.0438	0.943396
61	0.8	68.0466	2.45902
60	0.933333	76.0521	0.943396
63	1.63333	55.0356	2.04082
44	0.833333	72.0493	0.819672
66	1.13333	63.0411	3.06122
59	0.6	59.0384	0.943396
60	1.26667	81.0548	1.63934
53	0.5	69.0466	NA
62	1.03333	73.0493	1.88679
57	1.3	83.0548	5.7377
66	1.5	68.0466	2.83019
56	1.26667	69.0466	3.77358
68	1.4	54.0356	2.83019
63	0.933333	68.0466	0.943396
58	1.3	68.0466	1.63934
63	0.866667	64.0438	0.943396
61	0.666667	55.0356	NA
64	0.733333	44.0301	NA
69	0.766667	60.0411	5.66038
57	1	60.0411	1.88679
64	1	64.0438	1.88679
58	0.833333	72.0493	0.943396
70	1.76667	73.0493	4.09836
67	0.4	52.0356	1.63934
55	1.1	56.0384	0.819672
63	1.03333	68.0466	1.63934
66	1.26667	68.0466	NA
59	0.6	62.0411	2.45902
52	1.13333	52.0356	1.63934
59	0.9	84.0575	2.83019
62	1.06667	69.0466	NA
53	1.03333	73.0493	2.45902
63	1.4	48.0329	3.27869
61	0.533333	80.0548	1.63934
67	0.8	73.0493	2.83019
66	1.4	58.0384	3.06122
62	1	56.0384	5.7377
60	0.233333	52.0356	1.88679
66	0.833333	83.0548	3.27869
72	0.733333	68.0466	0.819672
66	1.26667	64.0438	0.943396
55	1.2	72.0493	NA
66	0.666667	67.0438	NA
54	1.13333	63.0411	1.63934
55	0.933333	60.0411	3.77358
63	0.8	60.0411	1.88679
64	0.866667	72.0493	1.88679
68	1	67.0438	1.88679
70	1.1	52.0356	3.27869
55	0.9	69.0466	4.08163
57	0.633333	64.0438	1.02041
74	1.4	60.0411	0.819672
58	0.7	65.0438	1.88679
53	0.8	56.0384	2.04082
62	0.466667	64.0438	2.83019
57	1.26667	64.0438	3.77358
55	0.966667	69.0466	NA
70	2.06667	75.0493	0.819672
57	1.13333	63.0411	3.27869
70	1.1	48.0329	1.88679
56	1.13333	72.0493	3.06122
55	0.866667	72.0493	3.06122
62	0.833333	56.0384	NA
57	1	77.0521	1.02041
43	0.466667	64.0438	6.60377
57	1.2	69.0466	9.43396
67	1.06667	72.0493	1.88679
64	1.06667	68.0466	1.63934
68	0.8	60.0411	0.819672
64	0.8	67.0438	0.819672
59	0.666667	51.0329	3.27869
61	0.966667	71.0466	1.63934
57	0.333333	55.0356	50
57	0.633333	60.0411	0.819672
72	1.1	76.0521	1.63934
49	1.43333	60.0411	1.88679
65	0.733333	60.0411	1.88679
71	1.3	68.0466	2.45902
57	0.766667	60.0411	0.943396
61	1.26667	76.0521	1.88679
53	0.566667	56.0384	1.63934
56	0.833333	68.0466	2.45902
57	0.9	63.0411	3.06122
51	0.733333	67.0438	1.88679
59	0.7	72.0493	2.04082
65	1.1	80.0548	4.09836
71	1.06667	51.0329	0.943396
68	0.266667	56.0384	1.88679
59	0.4	71.0466	2.83019
65	0.933333	75.0493	1.88679
60	0.866667	43.0274	3.77358
49	0.633333	68.0466	4.71698
54	0.6	51.0329	2.04082
60	0.733333	62.0411	NA
63	0.866667	73.0493	4.71698
57	1.3	62.0411	3.27869
49	0.633333	80.0548	1.63934
63	0.666667	60.0411	2.83019
65	0.0333333	76.0521	NA
60	0.6	60.0411	NA
58	0.666667	67.0438	1.63934
64	1.2	46.0301	NA
68	0.8	59.0384	2.45902
68	0.533333	60.0411	0.819672
58	0.4	72.0493	3.77358
67	0.766667	60.0411	0.819672
57	0.266667	71.0466	2.83019
55	0.0666667	60.0411	7.37705
59	0.6	64.0438	1.88679
54	0.166667	60.0411	1.63934
58	0.133333	48.0329	NA
69	1.03333	75.0493	0.943396
75	0.366667	71.0466	4.71698
66	0.0666667	71.0466	0.943396
60	0.0666667	64.0438	2.83019
51	0.133333	63.0411	NA
52	0.2	69.0466	2.45902
		72.0493	5.66038
		75.0493	2.83019
		59.0384	2.04082
		79.0521	2.83019
		63.0411	4.71698
		76.0521	0.943396
		65.0438	1.02041
		67.0438	0.943396
		56.0384	1.02041
		48.0329	NA
		72.0493	NA
		59.0384	0.943396
		62.0411	NA
		72.0493	0.819672
		67.0438	0.943396
		64.0438	0.819672
		90.0603	2.45902
		68.0466	1.63934
		71.0466	21.6981
		72.0493	1.63934
		67.0438	NA
		68.0466	4.71698
		75.0493	3.27869
		43.0274	12.2642
		58.0384	NA
		63.0411	1.63934
		84.0575	43.3962
		71.0466	0.943396
		58.0384	1.88679
		64.0438	1.63934
		62.0411	NA
		62.0411	2.83019
		75.0493	2.45902
		64.0438	NA
		67.0438	3.27869
		71.0466	3.06122
		52.0356	2.83019
		54.0356	0.943396
		68.0466	NA
		81.0548	0.819672
		72.0493	NA
		81.0548	4.09836
		75.0493	4.09836
		80.0548	0.943396
		69.0466	1.88679
		90.0603	33.0189
		64.0438	0.819672
		60.0411	4.09836
		75.0493	4.71698
		64.0438	NA
		72.0493	4.09836
		77.0521	1.63934
		64.0438	4.08163
		72.0493	3.77358
		84.0575	1.63934
		60.0411	1.88679
		48.0329	1.88679
		65.0438	0.819672
		65.0438	4.91803
		68.0466	3.77358
		72.0493	1.88679
		56.0384	1.88679
		60.0411	2.04082
		68.0466	1.88679
		67.0438	3.06122
		59.0384	1.02041
		63.0411	0.943396
		56.0384	1.63934
		58.0384	1.88679
		55.0356	2.45902
		68.0466	2.83019
		80.0548	0.943396
		55.0356	3.77358
		60.0411	0.943396
		60.0411	2.45902
		76.0521	1.88679
		80.0548	6.60377
		75.0493	1.63934
		52.0356	0.943396
		55.0356	3.77358
		63.0411	NA
		71.0466	0.819672
		60.0411	1.88679
		72.0493	4.91803

## Sheet: Figure1D
Source data for Figure 1D
	TCGA-WXS	TCGA-WXS	TCGA-WXS	TCGA-WXS	TCGA-WXS	TCGA-WXS
tumour.type	age.lnr.est	age.lnr.q	age.lnr.est	age.lnr.q	age.lnr.est	age.lnr.q
Endometrial Carcinoma	0.263133	0.00556779	NA	NA	NA	NA
Esophagogastric Carcinoma	-0.193822	0.156936	NA	NA	0.00206459	0.0413617
Lower Grade Glioma	0.145322	4.94e-05	NA	NA	NA	NA
Lung Adenocarcinoma	-0.308292	0.000581983	NA	NA	-0.000659173	0.241909
Lung Squamous Cell Carcinoma	-0.245538	0.0368228	NA	NA	NA	NA
Non-Hodgkin Lymphoma	NA	NA	0.0168655	0.170971	NA	NA
Oligodendeoglioma	NA	NA	NA	NA	0.0019915	0.0643405
Ovarian Cancer	NA	NA	0.55609	0.00295837	0.00136498	0.600538
Prostate Cancer	0.278059	6.67e-05	0.00109768	0.00295837	0.00147382	0.0497719
Sarcoma	0.147677	0.206019	NA	NA	NA	NA
Stomach Adenocarcinoma	0.242745	0.0112619	NA	NA	0.00245901	0.0413617
Thyroid Cancer	0.0240391	0.293148	0.00448125	0.0396847	NA	NA
Pan-cancer	0.010611	1.87e-07	0.0111293	0.022602	0.000347795	0.0497719

## Sheet: Figure1E
Source data for Figure 1E
TCGA-PRAD_age	TCGA-PRAD_PGA	AACR-GENIE-PRAD_age	AACR-GENIE-PRAD_PGA
51	2.81	67.0438	2.88
57	1.98	71.0466	7.4
47	13.24	72.0493	0.19
52	0.87	67.0438	13.36
70	7.07	64.0438	7.17
54	10.09	68.0466	0.03
69	7.28	65.0438	0.63
57	2.08	58.0384	0
57	1.95	51.0329	1.72
56	3.75	69.0466	16.05
64	12.99	56.0384	0
73	5.36	71.0466	16.48
72	0.1	68.0466	2.7
65	8.27	68.0466	1.95
57	7.12	64.0438	1.29
56	5.4	59.0384	6.02
66	0	72.0493	10.81
64	4.73	54.0356	0.05
57	1.17	60.0411	0.3
64	1.18	83.0548	0.12
72	1.1	81.0548	2.51
68	19.11	64.0438	29.63
66	2.99	56.0384	0.66
70	15.17	56.0384	11.41
65	19.35	63.0411	37.85
61	29.76	72.0493	28.65
60	11.17	62.0411	14.45
66	0	51.0329	0.26
66	5.41	68.0466	0.14
55	5.1	73.0493	7
55	5.76	58.0384	41.72
66	7.83	48.0329	3.63
72	4.41	65.0438	31.58
48	2.66	58.0384	1.23
63	3.31	64.0438	0
63	2.39	62.0411	0
69	23.58	60.0411	4.91
61	0	69.0466	1.01
64	3.15	64.0438	0
72	10.61	46.0301	1.34
57	8.17	83.0548	0
65	4.13	64.0438	41.67
50	0.08	43.0274	18.84
68	6.65	77.0521	0.12
59	6.45	60.0411	0.42
47	2.66	71.0466	14.75
56	0.12	65.0438	0
61	4.1	44.0301	0.15
55	6.56	63.0411	5.44
50	0	69.0466	0.03
50	0.02	59.0384	0.35
65	11.16	68.0466	28.95
57	3.89	72.0493	13.76
67	0	50.0329	18.63
54	18.21	84.0575	13.09
65	1.27	68.0466	9.52
63	12.99	68.0466	5.28
48	10.15	71.0466	6.59
55	11.58	69.0466	22.96
46	2.9	48.0329	0.69
66	15.27	67.0438	19.18
60	0	76.0521	6.59
49	4.25	55.0356	0.06
55	3.03	62.0411	10.43
66	16.76	54.0356	0.55
64	12.05	69.0466	13.02
63	6.82	56.0384	4.59
51	2.29	56.0384	19.17
57	8.9	64.0438	0
67	20.19	68.0466	0.01
56	10.72	71.0466	20.04
69	6.51	72.0493	22.39
61	1.41	68.0466	15.57
62	1.04	65.0438	0.12
57	6.76	72.0493	0
60	7.44	58.0384	8.05
65	5.77	59.0384	0.1
59	7.12	73.0493	5.45
44	0.34	56.0384	7.5
71	4.67	71.0466	4.7
58	14.26	75.0493	1.08
62	2.52	90.0603	8.72
68	8.51	68.0466	8.81
71	2.63	69.0466	0.46
51	2.89	60.0411	10.43
57	2.98	47.0301	0.62
63	4.27	54.0356	0.07
61	1.77	52.0356	0.05
70	3.38	52.0356	13.74
68	16.32	60.0411	32.78
64	3.02	56.0384	11.17
65	6	80.0548	20.78
71	11.51	72.0493	3.43
70	3.34	60.0411	0
63	22.52	58.0384	17.07
54	1.93	68.0466	0.09
62	7.86	69.0466	7.16
53	6.05	62.0411	0.23
66	31.93	72.0493	0.05
67	0.01	83.0548	15.78
53	2.37	65.0438	2.75
49	0.29	68.0466	16.11
67	3.49	84.0575	1.94
53	1.4	72.0493	0
63	7.65	72.0493	0
46	16.87	55.0356	1.25
58	9.18	55.0356	0
63	20.22	56.0384	12.02
69	2.91	65.0438	9.59
66	0	52.0356	2.46
53	0.03	54.0356	2.47
57	0	81.0548	19.37
57	13.56	73.0493	15.83
71	18.77	75.0493	3.89
60	0	60.0411	22.21
57	0	76.0521	0.17
55	0	65.0438	18.59
66	9.54	68.0466	14.19
67	3.7	68.0466	1.58
59	14.6	60.0411	13.02
57	0	71.0466	13.72
62	7.24	72.0493	9.12
65	7.03	59.0384	0.07
70	0	67.0438	24.84
64	0.01	56.0384	12.13
56	1.52	56.0384	11.62
64	0	69.0466	21.77
56	7.7	63.0411	4.17
59	0	59.0384	0
58	0.01	64.0438	24.76
64	6.91	63.0411	20.33
58	7.84	68.0466	3.89
51	0	73.0493	5.32
59	0.01	60.0411	6.38
66	8.74	56.0384	17.37
64	0	60.0411	1.84
61	5.09	76.0521	0.56
51	0.01	60.0411	10.06
52	4.53	80.0548	24.55
62	20.29	60.0411	14.75
70	42.84	68.0466	8.09
53	3.06	48.0329	4.6
74	0	59.0384	1.4
77	0.94	52.0356	7.36
68	0.01	83.0548	14.38
67	1.08	59.0384	5.9
55	6.15	72.0493	1.05
66	4.34	68.0466	7.87
57	0.01	56.0384	1.9
61	10.38	77.0521	7.09
58	3.44	68.0466	18.04
61	4.91	75.0493	3.63
62	1.33	63.0411	16.75
59	0.01	76.0521	7
68	7.69	55.0356	4.34
51	3.14	56.0384	21.12
58	0	68.0466	9.56
55	5.43	68.0466	9.8
60	0.2	71.0466	0.24
61	4.83	67.0438	0.34
57	7.25	76.0521	16.95
64	7.92	73.0493	0.01
72	3.44	71.0466	8.62
71	1.34	72.0493	1.82
61	10.86	64.0438	5.22
60	0	55.0356	0.04
55	8.22	60.0411	4.62
52	0	64.0438	4.72
58	1.29	56.0384	0.35
68	13.51	80.0548	6.71
61	10.52	50.0329	0.95
54	0.09	62.0411	23.54
68	6.76	64.0438	0.99
53	5.04	68.0466	6.06
66	0	54.0356	5.62
66	10.3	65.0438	11.3
61	8.16	63.0411	0.68
53	1.02	72.0493	0.98
66	26.89	60.0411	0
48	0.9	62.0411	18.99
66	2.91	84.0575	6.87
58	0.01	60.0411	4.74
52	17.6	65.0438	20.05
49	0.48	65.0438	0.37
44	0.01	67.0438	0.45
64	5.45	63.0411	3.2
53	17.85	80.0548	0.45
55	5.15	65.0438	0.26
68	2.91	76.0521	7.31
60	0	72.0493	44.28
63	1.79	51.0329	0.35
63	0.55	55.0356	5.98
64	5.86	72.0493	36.7
69	21.36	67.0438	1.95
51	0	64.0438	2.55
66	10.6	64.0438	6.47
62	2.49	64.0438	0
60	3.96	80.0548	5.25
74	6.95	60.0411	3.34
62	4.53	58.0384	32.66
56	8.01	63.0411	0.33
53	15.66	68.0466	0.48
50	4.94	58.0384	1.02
66	4.41	54.0356	0
66	10.92	54.0356	2.47
73	0.09	64.0438	6.64
59	11.52	56.0384	11.18
55	0.01	59.0384	8.7
58	2.58	77.0521	3.79
59	0.02	77.0521	56.62
58	11.46	68.0466	30.98
46	1.63	64.0438	1.99
65	14.2	72.0493	12.42
52	6.12	46.0301	10.6
60	3.89	72.0493	10.31
70	2.98	69.0466	0.04
50	0.62	60.0411	0.07
61	2.35	48.0329	41.7
52	0.15	62.0411	0
66	0	76.0521	1.03
53	6.31	64.0438	20.99
72	3.62	60.0411	7.09
54	12.62	80.0548	23.6
48	0.78	69.0466	20.23
58	6.25	68.0466	17.75
53	5.94	55.0356	8.08
70	6.53	56.0384	1.18
56	0	48.0329	8.66
50	0.31	68.0466	5.3
43	0.02	69.0466	13.54
48	6.36	68.0466	24.3
57	4.19	64.0438	0.41
60	6.54	73.0493	47.64
66	13.76	64.0438	1.12
55	3.61	69.0466	0.07
47	31.59	48.0329	17.32
56	33.13	58.0384	0.01
67	17.9	81.0548	1.04
68	14.44	51.0329	0.02
64	6.2	51.0329	18.2
67	7.76	58.0384	2.43
52	9.93	59.0384	0
61	4.55	67.0438	9.94
60	0.45	68.0466	5.98
70	0.2	72.0493	3.07
55	0.38	52.0356	12.32
51	3.83	62.0411	8.14
73	1.66	60.0411	4.67
62	0.38	64.0438	24.2
63	12.81	55.0356	13.05
61	3.88	67.0438	2.58
68	1.02	84.0575	29.9
64	53.65	51.0329	0.25
58	8.1	68.0466	15.07
62	35.36	44.0301	0.26
55	0.08	52.0356	10.61
58	4	76.0521	10.84
56	15.61	68.0466	16.76
49	7.06	81.0548	20.79
47	3.19	51.0329	24.08
68	0.79	75.0493	0.49
54	5.62	67.0438	4.14
55	9.94	65.0438	9.64
61	9.12	63.0411	18.83
59	0.01	52.0356	2.17
77	0.02	65.0438	18.12
65	0	68.0466	4.61
63	7.07	73.0493	5.44
63	0.52	58.0384	8.29
68	0.05	63.0411	2.57
57	0.01	64.0438	19.2
53	0.34	68.0466	24.04
63	7.76	75.0493	5.24
68	10.02	59.0384	0.07
52	0.05	77.0521	12.77
61	0.93	56.0384	28.49
64	0.96	56.0384	19.49
57	3.29	52.0356	0
71	0.01	52.0356	0.12
66	10.48	67.0438	0.85
59	0.05	50.0329	11.22
62	5.76	68.0466	5.7
57	0	60.0411	10.6
65	21.76	69.0466	0.29
66	4.92	72.0493	13.27
66	26.64	72.0493	0.12
66	14.43	62.0411	0
53	5.98	44.0301	1.6
66	11.88	77.0521	12.19
65	0	63.0411	0.04
55	0	68.0466	0
55	0.02	50.0329	7.33
75	0	72.0493	0.66
66	12.28	68.0466	1.03
67	5.28	56.0384	3.68
63	4.37	72.0493	4.32
63	6.92	58.0384	3.65
62	1.43	76.0521	23.06
62	0	72.0493	15.69
64	2.56	60.0411	1.31
55	14.31	72.0493	4.1
56	10.36	56.0384	8.69
66	37.37	59.0384	2.93
50	9.32	67.0438	1.69
59	13.92	72.0493	33.54
57	20.49	72.0493	23.54
54	1.45	62.0411	13.8
56	0.03	62.0411	2.89
69	10.68	64.0438	55.38
63	8.28	64.0438	1.8
69	4.08	73.0493	0.01
46	9.04	59.0384	0
68	23.21	60.0411	3.67
55	16.84	48.0329	2.79
62	11.14	59.0384	11.29
63	11.19	68.0466	29.32
58	3.92	64.0438	6.52
57	6.61	72.0493	18.75
60	6.01	62.0411	6.83
56	10.54	48.0329	16.54
67	13.61	55.0356	7.42
65	2.45	60.0411	0.22
68	0	67.0438	0.02
62	7.89	71.0466	7.06
64	19.09	68.0466	16.07
64	17.73	68.0466	14
55	9.43	80.0548	22.09
58	5.72	80.0548	4.97
55	2.18	72.0493	33.85
69	9.54	55.0356	19.17
61	6.03	76.0521	1.57
69	25.86	48.0329	2.14
65	24.94	67.0438	0.08
54	11.61	64.0438	0.23
70	19.81	68.0466	21.76
57	26.75	59.0384	0.43
55	19.19	64.0438	1.6
50	7.87	56.0384	0.82
61	4.98	72.0493	4.97
59	3.37	68.0466	41.35
56	42.5	81.0548	11.49
65	1.55	58.0384	0
55	5.35	64.0438	6.39
55	0	69.0466	6.21
62	4.51	59.0384	0
53	0	51.0329	7.93
70	5.23	54.0356	3.95
65	4.91	73.0493	12.82
54	0.01	64.0438	4.87
64	12.38	69.0466	3.21
56	17.06	59.0384	63.32
59	6.51	81.0548	25.02
64	10.02	69.0466	18.61
59	7.97	60.0411	1.25
61	3.32	65.0438	1.05
53	5.29	58.0384	5.29
66	0.2	67.0438	20.67
60	2.69	65.0438	0.22
73	9.44	69.0466	24.5
64	6.94	60.0411	35.11
62	14.68	67.0438	61.24
65	8.31	67.0438	0.1
53	14.2	65.0438	17.75
58	0.01	68.0466	2.94
41	0	60.0411	9.19
63	0.42	56.0384	13.15
60	11.39	69.0466	23.73
56	4.94	60.0411	2.36
64	3.37	69.0466	0.65
47	1.11	76.0521	26.75
56	3.91	64.0438	4.71
52	50.07	51.0329	14.43
59	20.07	71.0466	5.32
51	5.73	71.0466	8.15
64	27.92	63.0411	0
60	12.08	67.0438	29.22
56	6.86	59.0384	14.43
61	15.6	67.0438	0.59
49	2.09	68.0466	2.19
63	8.49	69.0466	9.58
65	25.31	67.0438	15.03
67	4.43	68.0466	0.35
61	4.69	76.0521	6.17
56	12.82	55.0356	3.86
57	2.14	72.0493	46.1
54	11.42	63.0411	10.85
59	8.84	59.0384	16.31
63	5.84	81.0548	0.01
64	2.52	69.0466	1.67
68	19.03	73.0493	6.25
68	2.59	83.0548	20.24
68	6.81	68.0466	3.41
59	0.07	69.0466	3.72
58	12.74	54.0356	3.83
54	4.03	68.0466	1.66
55	5.24	68.0466	21.78
62	1.64	64.0438	4.1
49	6.23	55.0356	38.42
60	10.85	44.0301	0.14
60	5.65	60.0411	15.31
53	11.25	60.0411	22.1
71	3.74	64.0438	8.42
60	13.25	72.0493	0.11
67	17.17	73.0493	6.67
46	6.44	52.0356	6.14
58	6.87	56.0384	4.65
70	0.74	68.0466	5.88
63	12.01	68.0466	0.24
67	6.06	62.0411	21.9
54	8.82	52.0356	4.25
59	0	84.0575	35.3
76	29.04	69.0466	0.37
56	5.89	73.0493	17.11
63	10.96	48.0329	10.72
70	17.76	80.0548	0
70	7.64	73.0493	6.92
65	16.3	58.0384	3.74
61	0.03	56.0384	0.17
68	2.84	52.0356	17.87
67	7.83	83.0548	30.27
51	8.63	68.0466	14.45
57	4.78	64.0438	0
62	0.03	72.0493	0.68
63	0	67.0438	13.75
48	0.07	63.0411	8.34
51	28.54	60.0411	12.47
75	6.48	60.0411	15.9
63	24.07	72.0493	16.21
78	2.55	67.0438	13.24
56	11.52	52.0356	2.93
62	13.26	69.0466	11.24
66	9.82	64.0438	21.37
61	9.23	60.0411	5.42
75	19.75	65.0438	16.64
65	0	56.0384	0.01
62	7.46	64.0438	9.32
59	32.43	64.0438	15.04
67	6.11	69.0466	14.65
65	4.39	75.0493	10.94
72	7.21	63.0411	18.99
67	33.5	48.0329	0
58	0.86	72.0493	12.02
59	12.95	72.0493	0
58	6.35	56.0384	0.01
66	26.18	77.0521	16.66
67	27.12	64.0438	21.22
68	34.21	69.0466	3.49
63	10.44	72.0493	0
69	7.65	68.0466	3.45
62	7.9	60.0411	2.62
66	13.69	67.0438	7.92
62	12.77	51.0329	3.08
69	6.55	71.0466	1.36
69	1.37	55.0356	4.75
60	5.9	60.0411	9.71
67	17.35	76.0521	0.57
74	20.08	60.0411	24.23
64	20.44	60.0411	8.58
58	7.18	68.0466	8.38
61	42.79	60.0411	0.26
64	21.81	76.0521	27.91
67	50.65	56.0384	1.21
63	35.18	68.0466	9.78
47	8.15	63.0411	4.76
63	21.26	67.0438	19.28
59	13.16	72.0493	0
68	0.53	80.0548	13.37
57	16.84	51.0329	8.11
72	1.06	56.0384	20.83
56	4.44	71.0466	16.33
67	11.3	75.0493	2.77
65	6.3	43.0274	1.88
73	25.39	68.0466	12.2
71	44.78	51.0329	6.39
66	30.59	62.0411	31.8
70	6.01	73.0493	46.94
61	4.67	62.0411	1.27
58	38.82	80.0548	6.14
64	7.39	60.0411	1.98
60	30.08	76.0521	0
72	31.13	60.0411	0.03
72	31.32	67.0438	13.13
57	9.57	46.0301	0
64	18.28	59.0384	12.86
67	1.86	60.0411	12.58
60	17.49	72.0493	0.54
66	29.17	60.0411	2.44
65	28.91	71.0466	6.07
69	1.25	60.0411	16.99
73	51.52	64.0438	14.97
55	15.65	60.0411	12.21
73	20.43	48.0329	0.1
		75.0493	3.77
		71.0466	52.04
		71.0466	25.95
		64.0438	5.55
		63.0411	0.02
		69.0466	37.89
		72.0493	10.24
		75.0493	0.12
		59.0384	2.54
		79.0521	28.53
		63.0411	49.01
		76.0521	14.96
		65.0438	4.73
		67.0438	0.16
		56.0384	0
		48.0329	0
		72.0493	0
		59.0384	2.15
		62.0411	7.43
		72.0493	1.21
		67.0438	2.52
		64.0438	5.15
		90.0603	0.75
		68.0466	31
		71.0466	0.04
		72.0493	0.41
		67.0438	0.46
		68.0466	0.66
		75.0493	0.91
		43.0274	0.09
		58.0384	2.74
		63.0411	25.26
		84.0575	9.71
		71.0466	2.6
		58.0384	6.74
		64.0438	17.87
		62.0411	5.56
		62.0411	3.89
		75.0493	0.8
		64.0438	5.8
		67.0438	51.7
		71.0466	2.71
		52.0356	5.52
		54.0356	0
		68.0466	32.95
		81.0548	0
		72.0493	1.35
		81.0548	32.74
		75.0493	13.28
		80.0548	68.48
		69.0466	0.03
		90.0603	9.52
		64.0438	0
		60.0411	8.24
		75.0493	3.89
		64.0438	0
		72.0493	4.93
		77.0521	8.09
		64.0438	7.04
		72.0493	0.94
		84.0575	0
		60.0411	11.85
		48.0329	4.07
		65.0438	16.49
		65.0438	67.59
		68.0466	0
		72.0493	7.05
		56.0384	8.1
		60.0411	19.11
		68.0466	14.79
		67.0438	1.6
		59.0384	4.61
		63.0411	0.06
		56.0384	10.04
		58.0384	0
		55.0356	7.27
		68.0466	10.16
		80.0548	0.01
		55.0356	12
		60.0411	42.03
		60.0411	31.05
		76.0521	0
		80.0548	1.97
		75.0493	20.17
		52.0356	2.61
		55.0356	2.82
		63.0411	11.31
		71.0466	44.48
		60.0411	0.03
		72.0493	22.09

## Sheet: Figure1F,1G,2A,2B
Source data for Figures 1F, 1G, 2A, 2B
pga	sex	age	stage	ancestry	tobacco	packyears	sbs4	colour
42.16	male	70	stage IV	EUR	4	38	0.550781	#41b6c4
20.62	male	67	stage I	EUR	3	52	0.57289	#a1dab4
22.12	female	79	stage III	EUR	4	47	0.477647	#41b6c4
7.93	male	68	stage I	EUR	4	62	0.744755	#41b6c4
6.13	male	66	stage III	EUR	3	20	0.46875	#a1dab4
41.93	male	70	stage I	EUR	3	43	NA	#a1dab4
28.26	female	58	stage I	EUR	4	15	0.737075	#41b6c4
51.78	male	76	stage III	EUR	3	NA	NA	#a1dab4
21.86	male	76	stage III	EUR	3	19	NA	#a1dab4
25.92	male	65	stage II	EUR	2	45	NA	#253494
28.06	female	47	stage III	EUR	2	72	NA	#253494
27.62	female	57	stage IV	EUR	1	NA	0	#cccca3
2.55	male	76	stage I	EUR	3	NA	0	#a1dab4
36.17	female	74	stage I	EUR	4	65	0.56962	#41b6c4
29.08	male	62	stage I	EUR	4	98	0.652869	#41b6c4
14.45	male	57	stage III	EUR	4	29	0.657143	#41b6c4
25.05	female	51	stage I	EUR	4	56	0.687332	#41b6c4
13.44	male	69	stage III	EUR	2	25	0.477064	#253494
41.81	male	41	stage I	EUR	2	38	NA	#253494
21.27	male	68	stage I	EUR	4	147	0	#41b6c4
20.19	male	70	stage II	EUR	4	50	0.64083	#41b6c4
22	female	70	stage IV	EUR	3	28	0	#a1dab4
13.52	male	71	stage I	EUR	3	20	0	#a1dab4
36.65	female	65	stage II	EUR	4	8	0.631369	#41b6c4
9.28	female	59	stage I	EUR	4	80	0.661064	#41b6c4
39.73	male	66	stage II	EUR	2	58	0.550607	#253494
14.85	male	82	stage I	EUR	3	1	0	#a1dab4
11.49	female	67	stage IV	EUR	2	15	0	#253494
3.51	male	67	stage III	EUR	4	40	NA	#41b6c4
34.75	male	65	stage II	EUR	3	72	0	#a1dab4
23.85	male	68	stage II	EUR	3	40	0.583333	#a1dab4
50.37	male	57	stage II	EUR	3	30	0	#a1dab4
23.1	male	60	stage III	EUR	1	NA	NA	#cccca3
29.66	female	69	stage I	EUR	1	NA	0	#cccca3
16.67	male	57	stage I	EUR	1	NA	0	#cccca3
5.54	male	69	stage I	EUR	4	45	0	#41b6c4
29.25	male	38	stage I	EUR	4	20	0.67313	#41b6c4
55.83	male	61	stage III	EUR	4	35	0.425447	#41b6c4
49.29	female	66	stage I	EUR	2	50	0.671214	#253494
1.78	female	57	NA	EUR	2	40	0.729483	#253494
0.02	female	64	stage II	EUR	4	NA	0	#41b6c4
44.87	female	65	stage II	EUR	1	NA	NA	#cccca3
22.26	male	68	stage II	EUR	4	100	NA	#41b6c4
35.35	female	75	stage I	EUR	1	NA	NA	#cccca3
37.64	female	72	stage I	EUR	4	40	0.705689	#41b6c4
40.35	male	42	stage IV	AFR	4	10	0.55969	#41b6c4
36.54	female	70	stage III	EUR	1	NA	0	#cccca3
4.12	female	72	stage I	EUR	4	25	0	#41b6c4
0	male	80	stage I	EUR	3	12	0	#a1dab4
6.08	female	65	stage I	EUR	3	30	0.715556	#a1dab4
27.32	male	59	stage I	EUR	4	23	0.709615	#41b6c4
4.19	female	74	stage I	EUR	4	25	0.580271	#41b6c4
26.37	female	65	stage II	EUR	4	57	NA	#41b6c4
0.12	female	69	stage I	EUR	1	NA	NA	#cccca3
16.39	male	65	stage I	EUR	3	56	0	#a1dab4
25.22	female	55	stage II	EUR	1	NA	0	#cccca3
6.16	male	43	stage I	NA	2	30	0	#253494
24.95	male	51	stage I	EUR	4	60	0.62156	#41b6c4
5.14	female	74	stage III	EUR	2	50	0	#253494
0.12	female	77	stage I	EUR	4	60	0	#41b6c4
56	female	33	stage I	EUR	2	16	0.483019	#253494
30.12	female	60	stage I	EUR	3	20	0.727921	#a1dab4
15.51	female	71	stage I	EUR	1	NA	0	#cccca3
15.95	female	60	stage I	EUR	3	30	0.578512	#a1dab4
52.2	male	53	stage III	AFR	2	20	0	#253494
59.65	female	51	stage I	EUR	2	17.5	0.709184	#253494
28.45	female	61	stage I	AFR	3	5	0	#a1dab4
35.33	male	58	stage I	EUR	2	67.5	0.532847	#253494
2.53	female	62	stage I	EUR	4	75	0.646753	#41b6c4
11.63	male	64	stage II	EUR	3	15	0	#a1dab4
42.49	female	67	stage I	EUR	3	NA	NA	#a1dab4
2.58	male	60	stage I	EUR	3	60	0	#a1dab4
19.02	female	56	stage III	EUR	2	20	0.780161	#253494
20.39	female	72	stage I	NA	4	25	0	#41b6c4
15.6	female	60	stage I	EUR	4	45	0.636719	#41b6c4
9.79	female	85	stage I	EUR	4	64	0	#41b6c4
37.27	male	59	stage I	AFR	4	15	0.583162	#41b6c4
56.08	female	50	stage II	EUR	4	15	0	#41b6c4
14.98	male	70	stage I	EUR	2	40	0.536313	#253494
62.32	male	72	stage I	EUR	2	124	0.356223	#253494
1.38	female	69	stage I	EUR	3	22	0.612403	#a1dab4
25.48	male	61	stage I	EUR	2	50	0.565468	#253494
35.98	female	49	stage II	EUR	2	50	0.56912	#253494
38.66	male	59	stage II	AFR	2	20	0.523985	#253494
58.07	female	47	stage II	EUR	2	30	0.684993	#253494
29.26	male	64	stage I	AFR	3	NA	0.454874	#a1dab4
6.37	female	52	stage I	EUR	2	20	0.597015	#253494
58.57	female	54	stage I	EUR	4	54	0.698985	#41b6c4
37.01	male	73	stage II	EUR	2	50	0.560709	#253494
34.74	male	58	stage I	AFR	5	30	0.695055	#2c7fb8
7.53	female	73	stage I	AFR	4	40	0.708791	#41b6c4
11.8	female	78	stage I	EUR	4	80	0	#41b6c4
28.64	male	79	stage I	EUR	3	4.5	0	#a1dab4
28.09	male	74	stage II	EUR	3	20	0	#a1dab4
0.03	female	73	stage I	EUR	4	28	0	#41b6c4
1.02	male	73	stage I	EUR	4	90	0.489691	#41b6c4
28.95	female	67	stage I	EUR	4	50	0.36612	#41b6c4
10.36	male	72	stage I	EUR	3	17.5	NA	#a1dab4
11.04	female	72	stage I	EUR	4	40	0.558824	#41b6c4
37.62	female	74	stage I	EUR	3	NA	0	#a1dab4
27.28	female	45	stage III	EUR	3	5	0	#a1dab4
13.67	male	77	stage III	EUR	3	50	0.611814	#a1dab4
29.3	female	67	stage I	EUR	1	NA	0	#cccca3
44.16	female	61	stage II	EUR	4	74	0.574074	#41b6c4
3.58	female	68	stage II	EUR	2	100	0.455224	#253494
18.81	female	73	stage III	EUR	4	78	0.406504	#41b6c4
40.16	female	51	stage II	AFR	2	55.5	0	#253494
28.87	female	69	stage III	EUR	1	NA	NA	#cccca3
25.28	female	79	stage I	EUR	3	65	0	#a1dab4
12.59	male	70	stage II	EUR	3	10	NA	#a1dab4
10.16	female	81	stage III	EUR	4	50	0	#41b6c4
8.45	female	64	stage II	EUR	4	20	0.681661	#41b6c4
8.59	male	82	stage III	EUR	4	20	0	#41b6c4
11.96	female	68	stage III	EUR	4	50	0	#41b6c4
30.47	female	46	stage II	EUR	2	30	0.67608	#253494
16.38	female	63	stage II	AFR	1	NA	0	#cccca3
13.34	male	57	stage I	AFR	2	37	0.405714	#253494
23.06	male	64	stage I	AFR	4	NA	0.729258	#41b6c4
0.81	male	69	stage II	EUR	NA	NA	0.387879	#cccca3
1.55	male	51	stage III	AFR	2	35	0.593931	#253494
44.48	male	61	stage II	AFR	2	NA	0.690355	#253494
27.88	female	51	stage I	AFR	4	15	0.700923	#41b6c4
17.27	female	56	stage I	AFR	5	NA	0	#2c7fb8
15.75	female	39	stage I	AFR	2	NA	0.829545	#253494
33.2	female	41	stage I	AFR	4	60	0.678696	#41b6c4
0.01	male	68	stage I	AFR	3	NA	0	#a1dab4
41.63	female	52	stage I	AFR	4	30	0	#41b6c4
0.03	female	72	stage III	EUR	NA	NA	0	#cccca3
7.96	female	57	NA	AFR	NA	NA	0.831933	#cccca3
4.38	male	70	stage I	EUR	NA	NA	0.696755	#cccca3
50.19	female	42	stage III	EUR	4	30	0	#41b6c4
3.2	female	79	stage II	EUR	NA	NA	0	#cccca3
5.61	male	72	stage I	AFR	1	NA	0.498534	#cccca3
1.08	female	59	stage II	EUR	NA	NA	0	#cccca3
16.14	male	74	stage III	EUR	3	15	0.505051	#a1dab4
13.86	male	47	stage III	EUR	NA	NA	NA	#cccca3
41.92	female	75	stage I	EUR	4	40	0.536986	#41b6c4
32.63	male	75	stage II	EUR	NA	NA	NA	#cccca3
13.9	male	72	stage III	EUR	NA	NA	0.584496	#cccca3
38.63	female	86	stage I	EUR	NA	NA	0	#cccca3
34.55	male	58	stage III	EUR	NA	NA	0	#cccca3
6.86	male	85	stage I	EUR	3	15	0	#a1dab4
10.58	female	55	stage III	EUR	2	25	0.575203	#253494
4.53	female	67	stage I	EUR	4	30	0	#41b6c4
37.9	female	69	stage I	EUR	NA	NA	0	#cccca3
51.38	male	62	stage I	EUR	4	NA	0	#41b6c4
9.67	female	72	stage I	EUR	4	50	0.554833	#41b6c4
53.59	female	63	stage IV	EUR	1	NA	NA	#cccca3
9.23	female	71	stage I	EUR	4	NA	0	#41b6c4
19.54	female	49	stage III	EUR	4	NA	0.565333	#41b6c4
44.02	female	79	stage III	AFR	4	NA	0.688394	#41b6c4
2.32	female	74	stage III	EUR	3	NA	0	#a1dab4
24.98	female	79	stage I	EUR	1	NA	NA	#cccca3
20.6	female	84	stage I	EUR	1	NA	0	#cccca3
51.5	male	60	stage I	EUR	2	120	0.542484	#253494
5.4	female	63	stage I	EUR	4	30	0	#41b6c4
0.61	male	68	stage II	EUR	2	10	0	#253494
18.8	male	74	stage I	EUR	NA	NA	0	#cccca3
61.74	female	40	stage IV	AMR	2	50	0.553769	#253494
23.72	female	76	stage II	EUR	4	35	0	#41b6c4
23.2	female	51	stage III	EUR	4	35	0.564246	#41b6c4
60.86	male	63	stage II	NA	3	40	0.621705	#a1dab4
54.27	male	65	stage I	EUR	4	NA	0.365103	#41b6c4
61.21	male	68	stage III	EUR	2	NA	0	#253494
57.31	female	74	stage I	EUR	4	NA	0.653846	#41b6c4
69.87	male	55	stage II	EAN	2	50	0	#253494
54.63	male	58	NA	EUR	2	NA	0.529963	#253494
27.41	female	60	stage I	EUR	4	60	0	#41b6c4
13.54	male	63	stage I	EUR	2	NA	0.617284	#253494
29.23	male	71	stage II	EUR	4	NA	0	#41b6c4
35.48	male	61	stage IV	EUR	2	NA	0	#253494
7.23	male	52	stage I	EUR	4	NA	0.586555	#41b6c4
22.26	female	67	stage III	EUR	4	NA	0.615741	#41b6c4
5.82	female	59	stage I	EUR	4	60	0	#41b6c4
43.13	male	72	stage I	EUR	2	NA	NA	#253494
18.32	male	61	stage II	EUR	4	NA	0.4	#41b6c4
0.96	male	81	stage II	EUR	1	NA	0	#cccca3
5.32	female	59	stage II	EUR	3	NA	0	#a1dab4
17.38	male	56	stage I	EUR	1	NA	0	#cccca3
27.21	female	53	stage III	EUR	3	NA	0	#a1dab4
7.49	female	79	stage II	EUR	1	NA	NA	#cccca3
9.25	male	81	stage II	EUR	4	60	0	#41b6c4
14.9	female	71	stage II	EUR	NA	NA	NA	#cccca3
18.68	female	58	stage I	EUR	4	50	0.689304	#41b6c4
3.84	female	74	stage I	EUR	1	NA	NA	#cccca3
6.62	male	77	stage I	EUR	4	NA	0	#41b6c4
38.87	female	70	stage I	EUR	4	20	NA	#41b6c4
23.64	female	76	stage III	EUR	3	5	0	#a1dab4
2.4	male	74	stage II	EUR	3	NA	0	#a1dab4
23.49	male	60	stage I	AFR	2	NA	0.38055	#253494
32.08	female	72	stage I	EUR	3	NA	0	#a1dab4
3.58	female	64	stage I	EUR	4	2	0	#41b6c4
40.77	male	54	stage I	AFR	2	NA	0.544732	#253494
1.78	female	76	stage I	EUR	4	50	0	#41b6c4
13.01	female	68	stage I	AFR	3	16	0.597403	#a1dab4
24.09	female	72	stage I	EUR	3	30	0	#a1dab4
18.78	male	70	stage III	EUR	2	NA	0	#253494
5.52	female	64	stage I	EUR	4	30	0.641667	#41b6c4
12.36	male	76	stage I	EUR	1	NA	0.55618	#cccca3
24.18	male	64	stage I	EUR	2	40	0	#253494
32.5	male	77	stage II	EUR	3	80	0.63274	#a1dab4
48.72	female	50	stage II	AFR	4	15	0.644809	#41b6c4
9.04	female	70	stage I	EUR	3	96	0.521898	#a1dab4
18.38	female	61	stage I	AFR	2	40	0.561321	#253494
23.62	female	71	stage II	EUR	2	5	0	#253494
53.68	male	81	stage II	EUR	2	28	0.662473	#253494
29.45	female	73	stage I	EUR	4	60	0.520245	#41b6c4
25.41	male	64	stage I	EUR	2	NA	0	#253494
9.32	female	59	stage I	EUR	1	NA	0	#cccca3
3.04	male	56	stage I	EUR	2	97	0.498688	#253494
5.96	male	80	stage I	EUR	2	NA	0	#253494
45.44	male	74	stage I	EUR	3	NA	0	#a1dab4
28.7	male	75	stage II	EUR	4	40	0	#41b6c4
60.98	male	51	stage IV	EUR	4	70	0	#41b6c4
8.51	female	67	stage I	EUR	2	104	0.467066	#253494
19.97	female	60	stage I	EUR	4	35	0	#41b6c4
26.31	female	69	stage I	EUR	2	50	0.695736	#253494
25.8	female	87	stage I	EUR	3	NA	0	#a1dab4
9.78	female	76	stage II	EUR	4	30	0	#41b6c4
15.14	male	56	stage I	EUR	1	NA	0	#cccca3
43.25	male	73	stage I	EUR	3	NA	0.610215	#a1dab4
4.11	female	73	stage I	EUR	2	50	0	#253494
0	female	61	stage I	EUR	4	20	0.573077	#41b6c4
7.02	male	58	stage I	EUR	2	100	0.455357	#253494
16.01	male	54	stage I	EUR	2	59	0.682482	#253494
0.9	male	62	stage III	EUR	1	NA	0	#cccca3
30.35	female	62	stage II	EUR	2	NA	0	#253494
52.01	male	53	stage I	EUR	2	120	0.683305	#253494
16.89	female	60	stage II	AFR	2	NA	0.516432	#253494
11.55	female	55	stage I	EUR	2	NA	0.674541	#253494
11.32	female	73	stage I	EUR	2	58	0.601439	#253494
17.72	male	41	stage IV	EUR	2	19	0	#253494
0	female	77	stage II	EUR	1	NA	0	#cccca3
74.14	female	70	stage I	AFR	4	20	0.665689	#41b6c4
31.08	male	76	stage I	EUR	3	40	0	#a1dab4
62.38	male	67	stage III	EUR	2	67	0	#253494
36	female	58	stage I	EUR	4	NA	0.738462	#41b6c4
0	female	72	stage II	EUR	1	NA	0	#cccca3
32.4	male	60	stage IV	EUR	4	154	0.580808	#41b6c4
0	female	75	stage I	EUR	4	30	0	#41b6c4
0.62	female	63	stage II	EUR	4	36	0.654788	#41b6c4
17.69	male	69	stage II	EUR	2	50	0	#253494
29.83	female	60	stage III	EUR	4	40	0	#41b6c4
50.23	male	78	stage II	EUR	3	34	0.729154	#a1dab4
44.6	female	81	stage I	EUR	3	45	0.567627	#a1dab4
19.37	female	70	stage I	EUR	3	35	0.536723	#a1dab4
9.2	female	54	stage I	EUR	2	53	0.460843	#253494
30.65	female	61	stage I	EUR	3	7	0.540925	#a1dab4
33.97	male	88	stage I	EUR	3	60	0	#a1dab4
39.39	male	71	stage I	EUR	4	100	0.699495	#41b6c4
20.16	female	80	stage I	AFR	1	NA	0	#cccca3
39.14	female	65	stage III	EUR	1	NA	0	#cccca3
19.99	female	80	stage II	EUR	1	NA	0	#cccca3
21.64	female	70	stage II	EUR	1	NA	0	#cccca3
28.41	male	55	stage III	EUR	4	20	0	#41b6c4
45.73	male	62	stage III	EUR	4	70	0	#41b6c4
34.85	female	73	stage III	EUR	1	NA	0	#cccca3
56.16	female	65	stage I	EUR	2	48	0.569536	#253494
20.84	male	65	stage I	EUR	4	40	0.693878	#41b6c4
36.93	female	54	stage I	EUR	4	25	0	#41b6c4
21.57	male	73	stage I	EUR	4	40	0	#41b6c4
14.56	female	71	stage II	EUR	1	NA	0	#cccca3
27.37	female	78	stage I	EUR	3	NA	0	#a1dab4
13.39	female	70	stage III	EUR	1	NA	0	#cccca3
54.95	male	84	stage I	EUR	3	30	0	#a1dab4
40.56	male	64	stage II	EUR	4	30	0	#41b6c4
27.19	male	70	stage II	EUR	2	60	0	#253494
44.92	male	58	stage I	EUR	2	60	0.71978	#253494
11.97	female	77	stage III	EUR	2	50	0	#253494
50.66	female	70	NA	EUR	3	20	NA	#a1dab4
18.55	female	58	stage III	EUR	2	40	0.693548	#253494
31.59	male	63	stage IV	EUR	3	50	NA	#a1dab4
32.38	female	61	stage I	EUR	3	NA	0	#a1dab4
54.72	male	60	stage I	EUR	4	45	0.642857	#41b6c4
30.02	male	71	stage III	EUR	2	110	0.667845	#253494
30.08	male	60	stage I	EUR	4	68	0.651246	#41b6c4
62.09	male	61	stage III	EUR	4	40	0.595122	#41b6c4
16.91	female	55	stage I	EUR	4	25	0.630858	#41b6c4
17.34	male	74	stage II	EUR	3	30	0.600962	#a1dab4
36.53	female	70	stage I	EUR	3	NA	0.578544	#a1dab4
58.41	female	77	stage I	AFR	4	NA	NA	#41b6c4
30.78	female	82	stage I	EUR	1	NA	0	#cccca3
11.44	female	84	stage I	EUR	3	NA	0	#a1dab4
19.99	female	73	stage I	EUR	3	NA	0	#a1dab4
15.88	male	69	NA	EUR	4	NA	0.596542	#41b6c4
19.68	female	52	stage I	EUR	1	NA	NA	#cccca3
8.02	female	57	stage I	EUR	1	NA	0	#cccca3
40.24	female	73	stage II	EUR	3	NA	0	#a1dab4
51.31	male	73	stage II	EUR	1	NA	0	#cccca3
7.31	male	84	stage I	EUR	3	20	0	#a1dab4
15.71	male	69	stage I	EUR	4	7.5	0	#41b6c4
45.78	male	75	stage I	EUR	3	30	0	#a1dab4
13.05	male	56	NA	AFR	4	NA	0.656635	#41b6c4
43.61	female	42	stage I	EUR	4	25	0.677966	#41b6c4
18.35	female	54	stage III	EUR	4	30	0.592532	#41b6c4
3.43	male	59	stage II	EUR	2	80	0	#253494
57.28	female	71	stage I	EUR	2	28	0.776817	#253494
39.3	female	70	stage I	EUR	4	80	0.515608	#41b6c4
21.47	female	59	stage II	AFR	4	7.8	0.519231	#41b6c4
3.02	male	85	NA	EAN	3	40	0	#a1dab4
38.05	male	71	stage I	NA	2	40	0	#253494
9.78	male	77	stage II	EUR	3	12	NA	#a1dab4
45.49	female	60	stage II	AFR	4	25	0.730956	#41b6c4
64.15	female	48	stage I	EAN	2	NA	0	#253494
6.07	female	80	stage I	EUR	3	25	0	#a1dab4
23.02	male	66	stage III	EUR	3	12	NA	#a1dab4
45.72	female	65	stage I	EUR	3	10	0.591078	#a1dab4
34.42	female	52	stage IV	EUR	4	10	NA	#41b6c4
46.59	female	66	stage II	NA	4	55	0.640127	#41b6c4
62.29	female	69	stage IV	EUR	4	30	0	#41b6c4
23.87	male	59	stage III	EUR	4	41	0	#41b6c4
19.42	male	45	stage II	EUR	4	48	0	#41b6c4
16.83	male	74	NA	EUR	3	NA	0.614618	#a1dab4
16.39	female	58	stage I	EUR	4	28	0	#41b6c4
52.91	female	81	stage I	EUR	1	NA	0	#cccca3
61.57	male	41	stage II	AFR	2	11	0.741533	#253494
18.38	female	62	stage I	EUR	1	NA	NA	#cccca3
51.57	female	52	stage IV	EUR	4	25	0.592742	#41b6c4
52.36	female	71	stage III	EUR	4	6	0	#41b6c4
55.23	female	67	stage II	EUR	2	50	0	#253494
26.68	male	71	stage II	EUR	2	57	0	#253494
23.14	male	71	stage III	EUR	2	115	0	#253494
42.67	male	59	stage II	EUR	4	37	0	#41b6c4
14.78	male	65	stage I	EUR	4	40	0	#41b6c4
19.55	female	65	stage I	EUR	4	20	0	#41b6c4
32.78	male	72	stage III	EUR	4	112.5	0	#41b6c4
39.74	male	68	stage I	EUR	4	48	0.662624	#41b6c4
10.45	male	62	stage IV	EUR	3	84	0	#a1dab4
13.29	female	59	stage III	EUR	4	14	NA	#41b6c4
22.84	female	60	stage I	EUR	4	21	0.580153	#41b6c4
3.2	male	61	stage IV	EUR	4	43.8	0	#41b6c4
44.8	female	69	stage II	EUR	4	27.8	0.5125	#41b6c4
5.38	male	75	stage I	EUR	2	12	0	#253494
36.29	male	60	stage I	EUR	4	41	0	#41b6c4
8.65	male	84	stage II	EUR	3	38	0	#a1dab4
44.65	male	77	stage IV	EUR	2	64	0	#253494
49.65	female	53	stage III	EUR	2	35	0.575992	#253494
73.02	male	45	stage I	EUR	2	35	NA	#253494
66.74	male	69	stage III	EUR	4	44	0	#41b6c4
11.93	male	72	stage I	EUR	3	20	0.508772	#a1dab4
29.51	female	75	stage II	EUR	3	2.2	0	#a1dab4
18.06	female	66	stage I	EUR	1	NA	0	#cccca3
37.61	male	56	stage I	EUR	2	60	0.620309	#253494
28.8	male	67	stage I	EUR	4	94	0	#41b6c4
16.16	male	59	stage II	EUR	2	45	0.44843	#253494
0	female	58	stage II	EUR	2	45	0	#253494
24.52	female	77	stage I	EUR	4	10	0	#41b6c4
0.66	male	69	stage II	EUR	4	11	0	#41b6c4
68.14	female	53	stage I	EUR	2	45	0.600575	#253494
2.58	female	59	stage I	EUR	4	69	0	#41b6c4
35.49	male	52	stage II	EUR	1	NA	0	#cccca3
16.52	female	73	stage II	EUR	2	52	0.643502	#253494
15.6	male	66	stage IV	EUR	1	NA	0	#cccca3
38.67	male	70	stage II	EUR	2	50	0	#253494
34.38	male	70	stage II	EUR	1	NA	0	#cccca3
5.99	female	61	stage III	AFR	2	43	0	#253494
32.75	female	69	stage I	EUR	1	NA	0	#cccca3
24.27	female	68	stage I	EUR	3	8	0	#a1dab4
55.57	male	62	stage I	EUR	1	NA	0.415042	#cccca3
55.27	male	61	stage II	EUR	2	9	0.548148	#253494
17.16	male	79	stage II	EUR	2	60	0	#253494
11.5	female	63	stage III	EUR	3	36	0	#a1dab4
21.56	male	58	stage I	EUR	2	40	0.718463	#253494
42.82	female	62	stage II	EUR	2	40	0	#253494
22.32	female	66	stage I	EUR	1	NA	0	#cccca3
3.18	male	42	stage I	EUR	1	NA	0	#cccca3
19.94	female	63	stage II	EUR	1	NA	0	#cccca3
55.65	male	46	stage II	EUR	1	NA	0.676033	#cccca3
27.22	female	54	stage II	EUR	1	NA	0	#cccca3
13.78	male	75	stage I	EUR	3	30	0	#a1dab4
49.28	male	44	stage I	EUR	2	20	0.624156	#253494
35.83	male	52	stage III	EUR	2	36	0.609137	#253494
7.67	male	57	stage I	EUR	1	NA	0.504286	#cccca3
17.69	female	61	stage I	EUR	1	NA	0	#cccca3
27.17	male	64	stage I	EUR	2	47	0.363095	#253494
0.22	female	72	stage II	EUR	1	NA	0	#cccca3
4.42	male	59	stage II	EUR	1	NA	0	#cccca3
19.99	male	61	stage I	EUR	2	54	0.521441	#253494
13.85	male	50	stage II	EUR	4	37.5	0.669492	#41b6c4
2.82	female	78	stage I	EAN	4	NA	0.631222	#41b6c4
28.28	male	48	stage II	EUR	2	NA	NA	#253494
10.28	male	56	stage II	EUR	4	NA	0	#41b6c4
1.36	female	63	stage I	EUR	1	NA	0	#cccca3
0.01	female	59	stage III	EUR	1	NA	0	#cccca3
23.29	male	70	stage I	EUR	3	NA	0.600567	#a1dab4
37.1	male	78	stage I	EUR	4	94.5	0.498079	#41b6c4
4.22	female	65	stage II	EUR	4	12	0	#41b6c4
42.46	male	66	stage I	EUR	2	NA	0.432353	#253494
4.51	female	81	stage I	EUR	3	25	0	#a1dab4
50.51	female	52	stage I	EUR	2	50	0.623234	#253494
56.76	female	59	stage I	EUR	3	50	NA	#a1dab4
56.03	female	62	stage I	EUR	3	NA	NA	#a1dab4
23.88	male	59	stage III	EUR	4	NA	0.476573	#41b6c4
14.43	female	75	stage III	AFR	3	30	0.591549	#a1dab4
23.57	male	62	stage II	EUR	4	75	0	#41b6c4
19.51	female	63	stage I	EUR	1	NA	0	#cccca3
8.08	female	75	stage I	EUR	1	NA	0	#cccca3
59.73	female	76	stage I	EUR	2	90	0	#253494
6.88	male	59	stage II	EUR	4	30	0.662338	#41b6c4
12.85	male	78	stage II	EUR	3	NA	0	#a1dab4
1.5	female	76	stage I	EUR	3	11	0.604167	#a1dab4
5.11	female	75	stage I	EUR	4	42	0	#41b6c4
30.4	male	77	stage I	EAN	4	20	0	#41b6c4
20.45	male	71	stage IV	EUR	3	40	0	#a1dab4
3.04	male	70	stage I	EUR	4	50	0	#41b6c4
3.57	male	64	stage IV	EAN	1	NA	0	#cccca3
3.92	male	49	stage I	EUR	3	NA	0	#a1dab4
41.35	female	54	stage II	EUR	2	34	0.684748	#253494
47.85	female	63	stage I	AFR	4	40	0.747521	#41b6c4
38.21	male	71	stage II	AFR	3	10	0.798673	#a1dab4
29.97	male	61	stage II	EUR	4	NA	0	#41b6c4
5.85	male	71	stage I	EUR	2	50	0	#253494
37.71	male	67	stage I	EUR	4	100	0	#41b6c4
35	female	42	stage I	EUR	3	0.15	0	#a1dab4
10.66	male	72	stage I	EUR	1	NA	0	#cccca3
37.22	male	67	stage II	EUR	5	NA	0	#2c7fb8
17.44	female	74	stage III	EUR	3	45	0.644737	#a1dab4
15.65	female	62	stage II	EUR	4	42	0.644128	#41b6c4
13.25	female	66	stage III	EUR	4	20	0.535032	#41b6c4
8.73	female	76	stage I	EUR	3	25	0.643505	#a1dab4
32.22	female	67	stage I	EUR	3	30	0	#a1dab4
0.35	male	70	stage I	EUR	3	40	0	#a1dab4
3.46	female	58	stage I	EUR	2	20	0	#253494
29.26	female	83	stage III	EUR	3	30	0.622744	#a1dab4
42	male	65	stage I	EUR	3	35	0	#a1dab4
20.34	female	76	stage I	EUR	3	40	0.58642	#a1dab4
2.51	female	72	stage I	EUR	3	22.5	0.512195	#a1dab4
20.09	male	81	stage IV	EAN	2	65	NA	#253494
11.2	female	75	stage I	EUR	3	20	0.559105	#a1dab4
27.92	male	67	stage II	EUR	3	40	0	#a1dab4
12.31	female	55	stage I	EUR	3	NA	0	#a1dab4
16.22	male	63	stage III	EUR	4	40	0	#41b6c4
15.59	female	59	stage I	EUR	1	NA	0	#cccca3
40.72	male	72	stage I	EUR	3	60	0.600985	#a1dab4
30.58	female	78	stage III	NA	1	NA	0	#cccca3
29.22	female	55	stage I	EUR	1	NA	0	#cccca3
3.24	male	81	stage I	EUR	3	120	0.596244	#a1dab4
27.72	female	60	stage I	EUR	4	34	0.555328	#41b6c4
23.04	female	52	stage I	EUR	3	3	0	#a1dab4
0.02	male	66	stage I	EUR	2	100	0	#253494
21.94	female	69	stage I	EUR	3	37.5	0.622881	#a1dab4
3.92	male	83	stage I	EUR	3	6	0	#a1dab4
32.13	female	45	stage I	EUR	1	NA	0	#cccca3
22.38	male	74	stage I	EUR	3	40	0.722372	#a1dab4
0.57	female	74	stage III	EUR	4	52	0.643103	#41b6c4
47.14	female	72	stage III	AFR	4	20	0	#41b6c4
1.7	female	50	stage I	AFR	4	30	0.744879	#41b6c4
17.4	male	61	stage I	EUR	2	90	0.611111	#253494
8.72	female	74	stage IV	EUR	1	NA	0	#cccca3
0.07	female	70	stage I	AFR	2	46	0.666667	#253494
6.25	female	65	stage II	EUR	1	NA	0	#cccca3
25.69	female	69	stage II	EUR	3	20	0.382979	#a1dab4
29.92	female	61	stage I	EUR	2	120	0	#253494
17.4	female	77	stage I	EUR	1	NA	0	#cccca3
2.21	female	66	stage I	EUR	3	25	0	#a1dab4
48.39	female	48	stage I	EUR	4	33	0.710784	#41b6c4
0	male	67	stage I	EUR	3	30	0	#a1dab4
32.68	female	63	stage I	EUR	4	90	0.523297	#41b6c4
32.36	female	60	stage I	EUR	2	10	0.70687	#253494
24	male	75	stage II	AFR	3	19	0	#a1dab4
21.11	female	40	stage IV	AFR	4	NA	0.647399	#41b6c4
1.26	male	56	stage II	AFR	2	40.5	0	#253494
57.2	male	69	stage II	AFR	3	93	0.844467	#a1dab4
12.19	female	64	stage I	AFR	2	14	0.595767	#253494
46.11	male	60	stage II	AFR	2	NA	0.582011	#253494
33.26	male	57	stage I	EUR	2	NA	0.591209	#253494
39.8	male	63	stage I	EUR	4	NA	0.604089	#41b6c4
18.03	male	67	stage I	EUR	2	110	0	#253494
26.15	male	53	stage II	EUR	3	15	0	#a1dab4
8.86	male	61	stage II	EUR	4	40	0	#41b6c4
28.2	male	71	stage I	EUR	4	75	0	#41b6c4
6.34	female	68	stage II	EUR	2	50	0.582278	#253494
66.64	female	76	stage III	EUR	3	50	0	#a1dab4
25.41	female	75	stage IV	EUR	4	50	0.73125	#41b6c4
33.29	male	68	stage III	EUR	3	25	0	#a1dab4
1.86	female	54	stage III	EUR	4	24	0	#41b6c4
1.65	female	75	stage I	EUR	4	55	0.47973	#41b6c4
12.68	male	77	stage III	EUR	3	125	0.658147	#a1dab4
20.34	male	71	stage III	EUR	3	20	0	#a1dab4
41.07	male	56	stage II	EUR	4	40	0	#41b6c4
38.73	female	58	stage II	EUR	4	40	0.626186	#41b6c4
17.46	female	70	stage I	EUR	3	20	0	#a1dab4
1.07	male	72	stage II	EUR	3	35	0	#a1dab4
4.38	female	62	stage I	EUR	2	NA	0	#253494
18.44	female	56	stage II	EUR	4	28	0.590698	#41b6c4
19.96	female	76	stage I	EUR	3	15	0	#a1dab4
60.58	female	50	stage I	AFR	3	30	0.740106	#a1dab4
11	male	65	stage I	EUR	4	104	0	#41b6c4
23.89	female	87	stage III	EUR	3	3	0.622857	#a1dab4
11.81	male	52	stage I	EUR	5	60	0	#2c7fb8
9.74	female	69	stage I	EUR	4	40	0.719051	#41b6c4
0.04	female	76	stage I	EUR	3	25	0.591837	#a1dab4
1.82	female	56	stage II	EUR	4	30	0.775	#41b6c4
7.06	male	67	stage I	EUR	3	5	0.548077	#a1dab4
39.18	male	49	stage III	AFR	3	NA	0	#a1dab4
50.76	female	74	stage I	EUR	3	45	0	#a1dab4
5.6	female	68	stage I	AFR	3	95	0.634328	#a1dab4

## Sheet: Figure2C
Source data for Figure 2C
signature	Pan-PCAWG_coef	Pan-PCAWG_mvq	CNS-Medullo_coef	CNS-Medullo_mvq	Liver-HCC_coef	Liver-HCC_mvq	Lymph-BNHL_coef	Lymph-BNHL_mvq	Ovary_coef	Ovary_mvq	Panc-Endocrine_coef	Panc-Endocrine_mvq	Prostate_coef	Prostate_mvq	Skin_coef	Skin_mvq		signature	Pan-TCGA_coef	Pan-TCGA_mvq	BRCA_coef	BRCA_mvq	GBM_coefGBM_mvq		HNSC_coef	HNSC_mvq	LUAD_coef	LUAD_mvq
SBS1	-0.0280748	0.345006																SBS1	0.0194202	4.32091e-05			0.10935	0.10935
SBS2	0.018258	0.291732													0.0510237	0.029227		SBS2	0.0158163	0.0155431					0.0304757	0.0006836
SBS3	0.00852728	0.0752346																SBS3	-0.00271022	NA
SBS4	0.0511247	0.0110905			0.0488093	6.98224e-05												SBS4	0.0257599	0.00887665							63	0.00423935
SBS5	-0.00579487	NA																SBS5	0.0211825	6.38076e-08	0.035294	0.000331431
SBS7a	-0.00465231	NA													-0.075765	0.0105345		SBS7a	-0.0167499	0.435403
SBS7b	-0.00465231	NA													-0.075765	0.0105345		SBS7b	-0.0113186	0.777887
SBS7c	-0.00409107	NA													-0.0466867	0.040248		SBS7c	-0.00841694	NA
SBS7d	-0.00465231	NA													-0.075765	0.0105345		SBS7d	-0.00932451	0.46839
SBS10a	0.00272267	NA																SBS10a	-0.016087	0.0927909			-0.115265	0.999674
SBS10b	0.00272267	NA																SBS10b	-0.0248518	0.000458518
SBS12	0.0539012	0.000149189			0.0415213	3.86615e-05												SBS12	-0.0332692	NA
SBS13	0.0176356	0.266123													0.047346	0.0616246		SBS13	0.0139962	0.14391			-0.109818	0.218942	0.0285473	0.000754222
SBS15	0.147968	0.396401																SBS15	-0.0169733	0.0591339			-0.12712	0.00337556
SBS16	0.0379211	0.397367																SBS18	-0.0200106	NA
SBS18	-0.000922839	NA	-0.0957751	0.00776079														SBS30	-0.000288326	NA			0.0335334	0.0366126
SBS30	0.011384	NA																SBS40	0.022232	0.00192975
SBS36	-0.0181231	0.0247413					-0.0368697	0.706228
SBS40	-0.003211	NA	0.126303	0.000552235					-0.0653373	0.0379221					0.0614555	0.0105345
DBS2	0.0407641	0.000808406	0.0511602	0.0454251							0.0556636	0.00153026	0.0786179	0.204023
DBS4	0.0217914	0.000105347	0.0550331	0.0575379			0.0382266	0.0406879
DBS6	0.00708983	0.693259													0.0741041	0.0616246
DBS7	0.00260691	NA	0.0631182	0.0246458
DBS11	8.73278e-05	NA	0.0897298	0.0109092					0.0986411	0.0643662
ID1	0.0131006	0.0175306							0.0820982	0.0142663
ID2	0.00508544	0.397367	0.0554715	0.239989					0.0965622	0.000752331
ID3	0.0282744	0.00259917			0.0679383	3.86615e-05
ID4	0.00638059	NA							0.102103	0.000698515
ID5	0.0126188	1.81478e-08	0.175355	7.85946e-05											0.0812588	0.0165463
ID6	0.001096	NA							-0.0594521	0.0710544
ID8	0.0240051	0.00344466
ID9	-0.00460308	0.0040458	-0.0683716	0.0109092					0.0911984	0.000698515
ID11	0.022843	0.0167267
ID13	-0.00455015	NA													-0.0395686	0.0616246

## Sheet: Figure2D
Source data for Figure 2D
signature	Pan-PCAWG_coef	Pan-PCAWG_mvq	Breast_coef	Breast_mvq	CNS-Medullo_coef	CNS-Medullo_mvq	Kidney-ChRCC_coef	Kidney-ChRCC_mvq	Liver-HCC_coef	Liver-HCC_mvq	Lung-SCC_coef	Lung-SCC_mvq	Lymph-BNHL_coef	Lymph-BNHL_mvq	Lymph-CLL__coef	Lymph-CLL_mvq	Ovary_coef	Ovary_mvq	Prostate_coef	Prostate_mvq	Skin_coef	Skin_mvq
SBS1	-0.211319	0.905076			0.249548	0.0011555			-0.184847	0.00453341	0.358022	0.022367	-0.314806	0.104018			0.371861	0.000931885	-0.312891	0.0112113	0.338423	0.0131291
SBS2	-0.0581601	NA
SBS3	-0.203805	0.00324521
SBS4	-0.240373	0.0241545									-0.354853	0.0992581
SBS5	0.0167236	NA	0.265941	0.000496368	-0.331603	0.00326823	0.472596	0.0689495					-0.244685	0.982945			0.297528	0.039453
SBS15	0.306319	NA
SBS16	0.171123	NA
SBS24	NA	NA
SBS30	-0.19377	NA
SBS36	-0.329158	0.0241545
SBS42	NA	NA
DBS1	-0.225255	0.0396452																	-0.290727	0.0186273
DBS2	-0.0197323	NA			0.00011581	0.0020943			0.152971	0.0135012							-0.251551	0.158104
DBS4	-0.0834394	0.170904			0.0988811	0.433915									-0.450172	0.00203364
DBS5	-0.303039	0.0315747
DBS6	-0.194125	0.101232			0.0036415	0.072507
DBS7	-0.102963	NA			0.0252421	0.072507
DBS11	-0.145521	0.0650433			0.0135656	0.0881883
ID1	-0.0588391	0.0483278			0.0988811	0.120741			-0.172633	3.04445e-05	0.333653	0.00938294	-0.226417	0.119031					0.0329576	0.0186273
ID2	0.0546571	0.00198622							-0.237175	0.675931			-0.345242	0.87932	-0.262342	0.00203364
ID3	0.136079	0.73655									-0.313415	0.0121835
ID5	-0.108703	0.937071							0.149569	0.256265			-0.450434	0.0558222					0.0329576	0.0186273
ID6	-0.196287	0.00194332															-0.402843	0.00146244
ID8	-0.0991659	3.67877e-05									0.619862	0.00938294					-0.318327	0.000931885
ID9	-0.202565	0.38818			0.0573559	0.00373878

## Sheet: Figure3A
Source data for Figure 3A
								TCGA-BRCA_coef	TCGA-BRCA_mvq	AACR-GENIE-Breast_coef	AACR-GENIE-Breast_mvq	TCGA-GBM_coef	TCGA-GBM_mvq	AACR-GENIE-GBM_coef	AACR-GENIE-GBM_mvq	TCGA-LIHC_coef	TCGA-LIHC_mvq	PCAWG-LIHC_coef	PCAWG-LIHC_mvq	AACR-GENIE-LIHC_coef	AACR-GENIE-LIHC_mvq	TCGA-OV_coef	TCGA-OV_mvq	AACR-GENIE-OV_coef	AACR-GENIE_OV_mvq	TCGA-PRAD_coef	TCGA-PRAD_mvq	PCAWG-PRAD_coef	PCAWG-PRAD_mvq	AACR-GENIE-PRAD_coef	AACR-GENIE-PRAD_mvq	TCGA-SARC_coef	TCGA-SARC_mvq	AACR-GENIE-SARC_coef	AACR-GENIE-SARC_mvq
gene	tcga.age.uni.lr.coef	tcga.age.mv.q	pcawg.age.mv.q	GENIE.age.uni.lr.coef	GENIE.age.mv.q		BRCA1	-0.0164393	0.0354866	-0.00537006	NA
ARHGEF10	0.021714	0.0272868	0.216116	NA	NA		CCNC																			0.0474448	0.00142519	0.0870557	0.0972929
ARHGEF10L	0.00548552	0.0122436	0.915138	NA	NA		CDKN2A					0.0225432	0.000567258	0.0200715	0.00698586																	0.0292914	0.0554646	0.0228182	NA
AXIN1	0.0163538	0.0272868	0.251986	0.0115591	NA		CDKN2C	0.0219902	0.00103093	0.18475	NA
BAZ1A	0.0149094	0.0272868	0.904137	NA	NA		FANCA	0.0189211	0.0354866	0.0601622	NA					-0.0273254	0.074581	-0.0266814	0.00244567	NA	NA
CASP9	0.00477872	0.0174042	0.934804	NA	NA		FANCC															0.0362934	0.000143256	0.195797	NA
CDKN2A	0.0163933	2.3598e-08	0.131516	0.0080591	0.135255		FBXW7									-0.0258969	0.29301	-0.0348518	0.000571351	-0.00714008	NA
CDKN2C	0.00319028	0.000332585	0.152447	0.00945223	NA		LATS2																									0.0370909	0.0401665	0.0865422	NA
CPEB3	0.00910104	0.000635747	0.20095	NA	NA		NF1	-0.0154834	0.0354866	-0.00205796	NA
FANCA	0.0154107	3.17771e-09	0.954138	0.0505076	0.010912		PAX5																									0.0269946	0.0967624	0.0865422	NA
FANCC	0.0190385	8.29249e-06	0.1876	0.0849436	NA		PBRM1	-0.0176166	0.0372962	-0.0520523	NA
GPC5	0.00300361	0.0287674	0.144373	NA	NA		PRDM1																			0.051178	0.000637373	0.0813314	0.0972929	0.000978284	NA
LARP4B	0.0054033	0.00168644	0.932333	0.050691	NA		STK11																			0.0764413	0.00202141			0.0337784	NA
LEPROTL1	0.0226247	0.0354088	0.216116	NA	NA		SUFU					0.0517779	1.95213e-05	0.0167111	NA
MGMT	0.00660218	0.00044905	0.271826	NA	NA		TNFAIP3															-0.0284119	0.00235333
PAX5	0.0158272	6.30925e-05	0.620782	0.00805976	NA
RFWD3	0.0157682	3.17771e-09	0.677761	NA	NA
SOX21	0.0030677	0.0253382	0.152447	NA	NA
STK11	0.0139083	0.973014	0.0141696	0.04418	NA
SUFU	0.00879415	0.00044905	0.131516	0.0187497	NA
TSC1	0.0172977	3.90564e-05	0.131516	0.0198449	NA
TSC2	0.0162891	0.0457008	0.251986	0.0345042	NA
														PCAWG-WGS														GENIE-MSK-IMPACT

## Sheet: Figure3B
Source data for Figure 3B
	tcga-coef	tcga-mvq	pcawg-coef	pcawg-mvq	aacr-genie-coef	aacr-genie-mvq			TCGA-GBM_coef	TCGA-GBM_mvq	AACR-GENIE-GBM_coef	AACR-GENIE-GBM_mvq	TCGA-OV_coef	TCGA-OV_mvq	PCAWG-OV_coef	PCAWG-OV_mvq	AACR-GENIE-OV_coef	AACR-GENIE_OV_mvq	TCGA-PRAD_coef	TCGA-PRAD_mvq	AACR-GENIE-PRAD_coef	AACR-GENIE-PRAD_mvq	TCGA-SARC_coef	TCGA-SARC_mvq	AACR-GENIE-SARC_coef	AACR-GENIE-SARC_mvq	TCGA-THCA_coef	TCGA-THCA_mvq	AACR-GENIE-Thyroid_coef	AACR-GENIE-Thyroid_mvq
AKT2	0.0150648	0.000959154	0.0168816	0.655803	0.00783593	NA		AKT2					0.0344182	0.000472106	-0.00285717	NA	0.0765691	0.0147491
DROSHA	0.0214584	0.000296752	0.0101747	0.328641	0.0374611	NA		ALK					0.0157782	0.0592767	0.0698754	0.00908524	0.0711513	NA
FLT4	0.0113945	0.000458208	0.00545267	0.655803	0.031929	NA		CCNE1					0.030679	0.00073135	0.0220102	NA	0.0504851	0.057159
MDM2	0.0123789	1.83892e-07	0.00991691	0.328641	0.00871055	NA		EGFR	0.0779373	5.92977e-11	0.0107014	NA
MYCL	0.010395	0.0157682	0.0154804	0.989147	0.0115571	NA		ERG					0.0286981	0.00388147	0.065031	0.0219733	NA	NA
RAF1	0.0154695	0.00124931	0.0102001	0.328641	0.0321416	0.501936		FLT4											0.174367	0.000162915	0.0213196	NA
SOX2	0.0175959	0.0223459	0.0150986	0.537339	0.0136525	NA		MDM4					0.022967	0.00602425	0.0560273	0.00908524	0.071434	NA									0.0616424	0.0232892	0.0484631	NA
	0.0175959	0.0223459	0.0150986	0.537339				MITF															0.0338623	0.0772043	0.039541	NA
								NTRK1					0.0324921	0.000472106	0.0580608	0.00908524	0.018518	NA
								REL					0.0265086	0.00388147	0.0516599	0.0266632	0.0361094	NA

## Sheet: Figure3C
Source data for Figure 3C
tumour-gene	cna.coef	cna.q	age.coef	age.q	interaction.q
BLCA-MDM2	-0.35119	0.771242	-0.0034027	0.84541	0.27482
BLCA-PTEN	-0.680929	0.142095	-0.000712241	0.905198	0.993622
BLCA-RAF1	0.254504	0.608815	-0.00209062	0.84541	0.388805
BLCA-SUFU	-1.10568	0.0302828	-0.00608637	0.313849	0.332337
BRCA-BRCA1	-0.809913	0.0296192	0.000292565	0.953663	0.895043
BRCA-CDKN2C	-0.353874	0.402666	-0.00703552	0.0317478	0.920916
BRCA-FANCA	-1.40833	0.000334465	-0.0103417	0.0901217	0.691344
BRCA-NF1	-0.828356	0.0021847	-0.00121966	0.84541	0.883801
BRCA-PBRM1	-0.165071	0.558871	0.00120504	0.84541	0.332337
BRCA-PRDM1	-0.364059	0.402666	-0.0147107	3.98431e-06	0.77143
COADREAD-LMO1	0.044321	0.941124	-0.00043005	0.905198	0.941776
COADREAD-PTEN	-0.325883	0.450239	0.000543123	0.905198	0.740985
GBM-CDKN2A	-5.93212	0.00128356	-0.00890319	0.884382	0.908604
GBM-EGFR	1.48253	0.608815	-0.0176066	0.84541	0.871549
GBM-FBXW7	-1.17381	0.0627234	-0.0111359	0.0604902	0.332337
GBM-SUFU	0.0437383	0.941124	0.00911389	0.457642	0.27482
LIHC-AXIN1	-1.23585	0.0126692	0.000616293	0.905198	0.388805
LIHC-CASP3	-0.0223555	0.941124	-0.0011804	0.905198	0.685381
LIHC-FANCA	-0.0459375	0.941124	0.00777542	0.454121	0.820136
LIHC-FBXW7	-0.766306	0.0296192	-0.00719996	0.0901217	0.562999
LIHC-PRDM1	0.711	0.437222	0.00485617	0.819784	0.368341
LIHC-TNFAIP3	0.351193	0.727708	0.00105274	0.905198	0.368341
LUAD-EGFR	1.39745	0.251273	0.0164393	0.313849	0.905417
LUAD-MYC	-0.473815	0.645133	-0.0027282	0.905198	0.388805
LUAD-MYCL	NA	NA	NA	NA	NA
OV-AKT2	-0.183103	0.771242	-0.00205171	0.859932	0.183193
OV-ALK	-0.122669	0.941124	0.023225	0.454121	0.813915
OV-ATM	-0.60778	0.307867	0.00145038	0.905198	0.993622
OV-CCNE1	0.211689	0.892548	-0.0105866	0.616392	0.388805
OV-ERG	-0.623905	0.608815	-0.020837	0.00141724	0.685381
OV-FANCA	-0.47027	0.63688	-0.00650225	0.84541	0.897901
OV-FANCC	-0.659817	0.219266	-0.00182986	0.905198	0.920916
OV-LATS2	-1.19187	0.0302828	0.00248294	0.894469	0.368341
OV-MDM4	1.19418	0.0296192	0.00909867	0.214087	0.332337
OV-MLH1	-0.578952	0.105258	0.00554019	0.126477	0.897901
OV-MYCL	NA	NA	NA	NA	NA
OV-NTRK1	-0.985183	0.450239	-0.0065707	0.84541	0.423926
OV-PAX5	2.126	0.0425516	0.0190386	0.109322	0.18184
OV-REL	1.15614	0.03697	0.0042252	0.819784	0.367895
OV-STK11	-0.918806	0.0627234	-0.00385004	0.84541	0.77143
OV-TNFAIP3	-1.01589	0.31834	-0.0099158	0.616392	0.637889
PRAD-CCNC	-0.0945004	0.941124	-0.00385834	0.832315	0.664446
PRAD-FLT4	5.81431	0.231388	0.00194848	0.905198	0.388805
PRAD-PRDM1	-0.51816	0.771242	-3.87046e-05	0.996574	0.897901
PRAD-STK11	1.08377	0.307867	0.0035226	0.559175	0.368341
SARC-CDKN2A	2.13893	0.307867	0.05369	0.00141724	0.0238903
SARC-LATS2	-0.461181	0.450239	0.000223123	0.977336	0.963289
SARC-MDM2	2.8851	0.0160812	-0.011673	0.457642	0.993622
SARC-MITF	2.68883	0.03697	0.00178427	0.905198	0.183193
SARC-PAX5	0.401037	0.792949	-0.00203575	0.905198	0.691344
SARC-PTPRD	-0.723421	0.771242	0.00640872	0.884382	0.920916
SKCM-ERBB2	1.14827	0.1753	-0.00460261	0.616392	0.740985
SKCM-PPM1D	0.809903	0.00637219	-0.00231273	0.671437	0.740985
SKCM-PTEN	-1.12503	0.03697	-0.00474451	0.832315	0.637889
THCA-AKT2	-0.194328	0.892548	0.00344941	0.16985	0.332337
THCA-MDM4	0.305907	0.608815	-0.00198998	0.457642	0.993622
THCA-MEN1	0.587829	0.631651	0.00172445	0.0922079	0.418488
THCA-WT1	-3.86595	0.558871	0.0188791	1.15276e-05	0.628953

[truncated: 7 more sheets: Figure3D, Figure3E, Figure4A, Figure4B, Figure4C,G, Figure4D, Figure4H]
